# Supplementary material for: Synthesis, crystal structure and thermal properties of poly[bis­[μ-3-(amino­meth­yl)pyridine-κ2 N:N′]bis(thio­cyanato-κN)manganese(II)]
Source: Acta Crystallogr E Crystallogr Commun. 2021 Jul 2;77(Pt 8):765–9. doi: 10.1107/S2056989021006733 (PMC8340975; doi:10.1107/S2056989021006733)
Supplement: Supplementary file 1 [file e-77-00765-sup1.cif]

##############################################################################
#                                                                            #
# This CIF contains the data in a paper accepted for publication in          #
# Acta Crystallographica Section E. It conforms to the requirements of       #
# Notes for Authors for Acta Crystallographica Section E, and has been       #
# peer reviewed under the auspices of the IUCr Commission on Journals.       #
#                                                                            #
# Full details of the Crystallographic Information File format               #
# are given in the paper "The Crystallographic Information File (CIF):       #
# a New Standard Archive File for Crystallography" by S. R. Hall, F. H.      #
# Allen and I. D. Brown [Acta Cryst. (1991), A47, 655-685].                  #
#                                                                            #
# The current version of the core CIF dictionary is obtainable from          #
# ftp://ftp.iucr.org/pub/cif_core.dic.                                       #
#                                                                            #
# Software is freely available for graphical display of the structure(s)     #
# in this CIF. For information consult the CIF software page                 #
# http://www.iucr.org/resources/cif/software.                                #
#                                                                            #
# This file may be used for bona fide research purposes within the           #
# scientific community so long as proper attribution is given to the journal # 
# article from which it was obtained.                                        #
#                                                                            #
##############################################################################
data_I
_audit_creation_method     'SHELXL-2016/6'
_journal_date_recd_electronic     2021-06-11
_journal_date_accepted     2021-06-28
_journal_name_full     'Acta Crystallographica, Section E'
_journal_year     2021
_journal_volume     77
_journal_issue      8
_journal_page_first     765
_journal_page_last     769
_journal_paper_category     GM
_journal_paper_doi     10.1107/S2056989021006733
_journal_coeditor_code     WM5613
_publ_contact_author_name     'Christoph Krebs'
_publ_contact_author_address
;
Institut f\"ur Anorganische Chemie,
Christian-Albrechts-Universit\"at zu Kiel,
Max-Eyth-Str. 2,
D-24118 Kiel,
Germany
;
_publ_contact_author_email     'ckrebs@ac.uni-kiel.de'
_publ_contact_author_fax     ?
_publ_contact_author_phone     ?
_publ_section_title
;\
Synthesis, crystal structure and thermal properties of
poly[bis[\m-3-(aminomethyl)pyridine-\k^2^<i>N</i>:<i>N</i>']bis(thiocyanato-\
\k<i>N</i>)manganese(II)]
;
_publ_section_title_footnote     .
loop_
    _publ_author_name
    _publ_author_footnote
    _publ_author_address
    'Krebs, Christoph' .
;
Institut f\"ur Anorganische Chemie,
Christian-Albrechts-Universit\"at zu Kiel,
Max-Eyth-Str. 2,
D-24118 Kiel,
Germany
;
    'Jess, Inke' .
;
Institut f\"ur Anorganische Chemie,
Christian-Albrechts-Universit\"at zu Kiel,
Max-Eyth-Str. 2,
D-24118 Kiel,
Germany
;
    'N\"ather, Christian' .
;
Institut f\"ur Anorganische Chemie,
Christian-Albrechts-Universit\"at zu Kiel,
Max-Eyth-Str. 2,
D-24118 Kiel,
Germany
;
_publ_section_synopsis
;
In the crystal structure of the title compound, the manganese cations are
octahedrally coordinated by the N atoms of four 3-(aminomethyl)pyridine
co-ligands and two terminal N-bonded thiocyanate anions. The metal cations are
linked into layers by the co-ligands, and these are further connected into a
three-dimensional network by intermolecular N---H...S hydrogen bonding.
;
_chemical_name_systematic
;\
Poly[bis[\m-3-(aminomethyl)pyridine-\k^2^<i>N</i>:<i>N</i>']\
bis(thiocyanato-\k<i>N</i>)manganese(II)]
;
_chemical_name_common     ?
_chemical_formula_moiety     'C14 H16 Mn N6 S2'
_chemical_formula_sum     'C14 H16 Mn N6 S2'
_chemical_formula_iupac     '[Mn (N C S)2 (C6 H8 N2 S1)2]'
_chemical_formula_weight     387.39
_chemical_melting_point     ?
_space_group_crystal_system     monoclinic
_space_group_name_H-M_alt     'P 21/n'
_space_group_name_Hall     '-P 2yn'
loop_
    _space_group_symop_operation_xyz
    'x, y, z'
    '-x+1/2, y+1/2, -z+1/2'
    '-x, -y, -z'
    'x-1/2, -y-1/2, z-1/2'
_cell_length_a     8.2157(3)
_cell_length_b     12.2356(5)
_cell_length_c     8.9601(3)
_cell_angle_alpha     90
_cell_angle_beta     99.736(3)
_cell_angle_gamma     90
_cell_volume     887.73(6)
_cell_formula_units_Z     2
_cell_measurement_reflns_used     12559
_cell_measurement_theta_min     2.84
_cell_measurement_theta_max     27.00
_cell_measurement_temperature     200(2)
_exptl_crystal_description     block
_exptl_crystal_colour     'light-brown'
_exptl_crystal_size_max     0.032
_exptl_crystal_size_mid     0.025
_exptl_crystal_size_min     0.013
_exptl_crystal_density_diffrn     1.449
_exptl_crystal_density_meas     ?
_exptl_crystal_density_method     ?
_exptl_crystal_F_000     398
_exptl_absorpt_coefficient_mu     0.985
_exptl_absorpt_correction_type     numerical
_exptl_absorpt_process_details
;
(X-Shape and X-Red 32; Stoe, 2002)
;
_exptl_absorpt_correction_T_min     0.8562
_exptl_absorpt_correction_T_max     0.9795
_diffrn_ambient_temperature     200(2)
_diffrn_source     ?
_diffrn_radiation_type     MoK\a
_diffrn_radiation_wavelength     0.71073
_diffrn_measurement_device_type     'Stoe IPDS-2'
_diffrn_measurement_method     'Omega scans'
_diffrn_detector_area_resol_mean     ?
_diffrn_reflns_number     12559
_diffrn_reflns_av_R_equivalents     0.0397
_diffrn_reflns_av_unetI/netI     0.0186
_diffrn_reflns_theta_min     2.845
_diffrn_reflns_theta_max     27.004
_diffrn_reflns_theta_full     25.242
_diffrn_measured_fraction_theta_max     0.999
_diffrn_measured_fraction_theta_full     0.999
_diffrn_reflns_limit_h_min     -10
_diffrn_reflns_limit_h_max     10
_diffrn_reflns_limit_k_min     -15
_diffrn_reflns_limit_k_max     15
_diffrn_reflns_limit_l_min     -11
_diffrn_reflns_limit_l_max     11
_refine_special_details     ?
_reflns_number_total     1939
_reflns_number_gt     1755
_reflns_threshold_expression     'I > 2\s(I)'
_refine_ls_structure_factor_coef     Fsqd
_refine_ls_matrix_type     full
_refine_ls_R_factor_all     0.0369
_refine_ls_R_factor_gt     0.0313
_refine_ls_wR_factor_gt     0.0706
_refine_ls_wR_factor_ref     0.0727
_refine_ls_goodness_of_fit_ref     1.141
_refine_ls_restrained_S_all     1.141
_refine_ls_number_reflns     1939
_refine_ls_number_parameters     106
_refine_ls_number_restraints     0
_refine_ls_hydrogen_treatment     constr
_refine_ls_weighting_scheme     calc
_refine_ls_weighting_details
              'w=1/[\s^2^(Fo^2^)+(0.0359P)^2^+0.2401P] where P=(Fo^2^+2Fc^2^)/3'
_atom_sites_solution_hydrogens     geom
_atom_sites_solution_primary     ?
_atom_sites_solution_secondary     ?
_refine_ls_shift/su_max     0.001
_refine_ls_shift/su_mean     0.000
_refine_diff_density_max     0.270
_refine_diff_density_min     -0.223
_refine_ls_extinction_method     none
_refine_ls_extinction_coef     .
loop_
    _atom_type_symbol
    _atom_type_description
    _atom_type_scat_dispersion_real
    _atom_type_scat_dispersion_imag
    _atom_type_scat_source
    'C' 'C' 0.0033 0.0016
                         'International Tables Vol C Tables 4.2.6.8 and 6.1.1.4'
    'H' 'H' 0.0000 0.0000
                         'International Tables Vol C Tables 4.2.6.8 and 6.1.1.4'
    'N' 'N' 0.0061 0.0033
                         'International Tables Vol C Tables 4.2.6.8 and 6.1.1.4'
    'S' 'S' 0.1246 0.1234
                         'International Tables Vol C Tables 4.2.6.8 and 6.1.1.4'
    'Mn' 'Mn' 0.3368 0.7283
                         'International Tables Vol C Tables 4.2.6.8 and 6.1.1.4'
_computing_data_collection
;
X-Area (Stoe, 2002)
;
_computing_cell_refinement
;
X-Area (Stoe, 2002)
;
_computing_data_reduction
;
X-Area (Stoe, 2002)
;
_computing_structure_solution
;
SHELXS97 (Sheldrick, 2008)
;
_computing_structure_refinement
;
<i>SHELXL2016/6</i> (Sheldrick, 2015)
;
_computing_molecular_graphics
;
DIAMOND (Brandenburg & Putz, 1999)
;
_computing_publication_material
;
publCIF (Westrip, 2010)
;
loop_
    _atom_site_type_symbol
    _atom_site_label
    _atom_site_fract_x
    _atom_site_fract_y
    _atom_site_fract_z
    _atom_site_U_iso_or_equiv
    _atom_site_adp_type
    _atom_site_calc_flag
    _atom_site_occupancy
    _atom_site_disorder_assembly
    _atom_site_disorder_group
    Mn Mn1 0.000000 0.500000 0.000000 0.02622(11) Uani d 1 . .
    N N1 0.20857(19) 0.56497(13) -0.09665(18) 0.0358(3) Uani d 1 . .
    C C1 0.3146(2) 0.62691(14) -0.10034(19) 0.0313(4) Uani d 1 . .
    S S1 0.46152(6) 0.71704(4) -0.10505(6) 0.04157(14) Uani d 1 . .
    N N11 0.14907(18) 0.52888(12) 0.24007(16) 0.0306(3) Uani d 1 . .
    C C11 0.1329(2) 0.46441(15) 0.3576(2) 0.0333(4) Uani d 1 . .
    H H11 0.057240 0.405168 0.340862 0.040 Uiso calc 1 . .
    C C12 0.2207(2) 0.47971(15) 0.5022(2) 0.0350(4) Uani d 1 . .
    H H12 0.206448 0.431458 0.582080 0.042 Uiso calc 1 . .
    C C13 0.3292(2) 0.56627(15) 0.5281(2) 0.0339(4) Uani d 1 . .
    H H13 0.391568 0.577949 0.626157 0.041 Uiso calc 1 . .
    C C14 0.3466(2) 0.63626(14) 0.40992(19) 0.0295(3) Uani d 1 . .
    C C15 0.2556(2) 0.61299(14) 0.2685(2) 0.0316(3) Uani d 1 . .
    H H15 0.269345 0.659337 0.186448 0.038 Uiso calc 1 . .
    C C16 0.4577(2) 0.73525(14) 0.4322(2) 0.0340(4) Uani d 1 . .
    H H16A 0.564073 0.714074 0.494763 0.041 Uiso calc 1 . .
    H H16B 0.480824 0.759048 0.332262 0.041 Uiso calc 1 . .
    N N12 0.38812(18) 0.82892(11) 0.50551(17) 0.0319(3) Uani d 1 . .
    H H12A 0.391635 0.810986 0.604571 0.038 Uiso calc 1 . .
    H H12B 0.279589 0.834201 0.463345 0.038 Uiso calc 1 . .
loop_
    _atom_site_aniso_label
    _atom_site_aniso_U_11
    _atom_site_aniso_U_22
    _atom_site_aniso_U_33
    _atom_site_aniso_U_12
    _atom_site_aniso_U_13
    _atom_site_aniso_U_23
    Mn1 0.02752(18) 0.02188(18) 0.02836(19) -0.00181(13) 0.00218(13) 0.00086(13)
    N1 0.0343(8) 0.0370(8) 0.0371(8) -0.0054(6) 0.0086(6) 0.0015(7)
    C1 0.0330(8) 0.0321(9) 0.0291(8) 0.0047(7) 0.0060(7) -0.0012(7)
    S1 0.0355(2) 0.0368(3) 0.0526(3) -0.00815(19) 0.0079(2) -0.0034(2)
    N11 0.0327(7) 0.0273(7) 0.0305(7) -0.0022(5) 0.0019(6) -0.0013(5)
    C11 0.0362(9) 0.0276(8) 0.0361(9) -0.0047(7) 0.0063(7) -0.0024(7)
    C12 0.0424(9) 0.0305(9) 0.0326(9) -0.0020(7) 0.0074(7) 0.0022(7)
    C13 0.0396(9) 0.0322(9) 0.0291(8) 0.0000(7) 0.0039(7) -0.0021(7)
    C14 0.0302(8) 0.0250(8) 0.0333(8) 0.0008(6) 0.0054(7) -0.0033(6)
    C15 0.0359(8) 0.0269(8) 0.0313(8) -0.0010(7) 0.0038(7) 0.0012(6)
    C16 0.0348(9) 0.0281(9) 0.0389(9) -0.0027(7) 0.0061(7) -0.0043(7)
    N12 0.0334(7) 0.0253(7) 0.0368(8) -0.0023(6) 0.0048(6) -0.0017(6)
_geom_special_details
;
 All esds (except the esd in the dihedral angle between two l.s. planes)
 are estimated using the full covariance matrix.  The cell esds are taken
 into account individually in the estimation of esds in distances, angles
 and torsion angles; correlations between esds in cell parameters are only
 used when they are defined by crystal symmetry.  An approximate (isotropic)
 treatment of cell esds is used for estimating esds involving l.s. planes.
;
loop_
    _geom_bond_atom_site_label_1
    _geom_bond_atom_site_label_2
    _geom_bond_site_symmetry_2
    _geom_bond_distance
    _geom_bond_publ_flag
    Mn1 N1 . 2.1955(15) y
    Mn1 N1 3_565 2.1955(15) n
    Mn1 N12 4_575 2.2901(14) y
    Mn1 N12 2_545 2.2901(14) n
    Mn1 N11 . 2.3154(14) y
    Mn1 N11 3_565 2.3154(14) n
    N1 C1 . 1.159(2) ?
    C1 S1 . 1.6406(18) ?
    N11 C11 . 1.340(2) ?
    N11 C15 . 1.347(2) ?
    C11 C12 . 1.385(3) ?
    C11 H11 . 0.9500 ?
    C12 C13 . 1.378(3) ?
    C12 H12 . 0.9500 ?
    C13 C14 . 1.388(2) ?
    C13 H13 . 0.9500 ?
    C14 C15 . 1.388(2) ?
    C14 C16 . 1.509(2) ?
    C15 H15 . 0.9500 ?
    C16 N12 . 1.483(2) ?
    C16 H16A . 0.9900 ?
    C16 H16B . 0.9900 ?
    N12 H12A . 0.9100 ?
    N12 H12B . 0.9100 ?
loop_
    _geom_angle_atom_site_label_1
    _geom_angle_atom_site_label_2
    _geom_angle_atom_site_label_3
    _geom_angle_site_symmetry_1
    _geom_angle_site_symmetry_3
    _geom_angle
    _geom_angle_publ_flag
    N1 Mn1 N1 . 3_565 180.0 y
    N1 Mn1 N12 . 4_575 91.17(6) y
    N1 Mn1 N12 3_565 4_575 88.83(6) n
    N1 Mn1 N12 . 2_545 88.83(6) y
    N1 Mn1 N12 3_565 2_545 91.17(6) n
    N12 Mn1 N12 4_575 2_545 180.0 n
    N1 Mn1 N11 . . 89.18(5) y
    N1 Mn1 N11 3_565 . 90.82(5) y
    N12 Mn1 N11 4_575 . 89.52(5) y
    N12 Mn1 N11 2_545 . 90.48(5) y
    N1 Mn1 N11 . 3_565 90.82(5) y
    N1 Mn1 N11 3_565 3_565 89.18(5) n
    N12 Mn1 N11 4_575 3_565 90.48(5) n
    N12 Mn1 N11 2_545 3_565 89.52(5) n
    N11 Mn1 N11 . 3_565 180.0 n
    C1 N1 Mn1 . . 152.67(14) ?
    N1 C1 S1 . . 178.57(16) ?
    C11 N11 C15 . . 116.67(15) ?
    C11 N11 Mn1 . . 122.20(11) ?
    C15 N11 Mn1 . . 121.12(11) ?
    N11 C11 C12 . . 123.38(16) ?
    N11 C11 H11 . . 118.3 ?
    C12 C11 H11 . . 118.3 ?
    C13 C12 C11 . . 118.75(17) ?
    C13 C12 H12 . . 120.6 ?
    C11 C12 H12 . . 120.6 ?
    C12 C13 C14 . . 119.54(17) ?
    C12 C13 H13 . . 120.2 ?
    C14 C13 H13 . . 120.2 ?
    C15 C14 C13 . . 117.45(16) ?
    C15 C14 C16 . . 120.37(16) ?
    C13 C14 C16 . . 122.17(16) ?
    N11 C15 C14 . . 124.18(16) ?
    N11 C15 H15 . . 117.9 ?
    C14 C15 H15 . . 117.9 ?
    N12 C16 C14 . . 114.17(14) ?
    N12 C16 H16A . . 108.7 ?
    C14 C16 H16A . . 108.7 ?
    N12 C16 H16B . . 108.7 ?
    C14 C16 H16B . . 108.7 ?
    H16A C16 H16B . . 107.6 ?
    C16 N12 Mn1 . 2 120.72(11) ?
    C16 N12 H12A . . 107.1 ?
    Mn1 N12 H12A 2 . 107.1 ?
    C16 N12 H12B . . 107.1 ?
    Mn1 N12 H12B 2 . 107.1 ?
    H12A N12 H12B . . 106.8 ?
loop_
    _geom_hbond_atom_site_label_D
    _geom_hbond_atom_site_label_H
    _geom_hbond_atom_site_label_A
    _geom_hbond_site_symmetry_A
    _geom_hbond_distance_DH
    _geom_hbond_distance_HA
    _geom_hbond_distance_DA
    _geom_hbond_angle_DHA
    C12 H12 S1 2_545 0.95 2.99 3.7264(19) 135.6
    N12 H12A S1 1_556 0.91 2.81 3.7016(16) 165.6
    N12 H12B S1 4_576 0.91 2.66 3.5224(15) 159.3
_shelx_space_group_comment
;
The symmetry employed for this shelxl refinement is uniquely defined
by the following loop, which should always be used as a source of
symmetry information in preference to the above space-group names.
They are only intended as comments.
;
_shelx_estimated_absorpt_T_min     ?
_shelx_estimated_absorpt_T_max     ?
_shelx_hkl_file
;
   1   0   0    4.00   17.41   0
   1   0   0    1.13   15.44   0
  -1   0   0    4.86   17.30   0
  -1   0   0    4.05   17.30   0
   2   0   0  299.81   15.37   0
  -2   0   0  297.43   15.80   0
  -2   0   0  312.85   14.59   0
   2   0   0  300.38   14.57   0
   3   0   0    3.31   11.14   0
  -3   0   0    8.11   10.91   0
   3   0   0   -3.95   10.14   0
  -3   0   0    5.34   10.20   0
   4   0   0 1178.91   12.31   0
   4   0   0 1192.05   12.87   0
  -4   0   0 1348.27   12.85   0
  -4   0   0 1178.44   12.75   0
   5   0   0    1.38    8.30   0
   5   0   0    6.06    7.95   0
  -5   0   0   -0.04    7.90   0
  -5   0   0    7.04    8.04   0
   6   0   0 1111.11   11.17   0
  -6   0   0 1316.53   11.50   0
   6   0   0 1151.92   10.74   0
  -6   0   0 1181.14   11.26   0
   7   0   0    1.98    7.10   0
  -7   0   0   -4.48    7.17   0
   7   0   0  -10.58    7.10   0
   8   0   0  120.94    7.20   0
   8   0   0  119.92    7.42   0
  -8   0   0  127.33    7.61   0
   9   0   0   16.93    7.10   0
   9   0   0   -8.71    6.88   0
  -9   0   0    3.87    7.23   0
 -10   0   0   10.14    7.42   0
  10   0   0   -3.47    7.58   0
  10   0   0    6.91    7.24   0
   0   1   0    5.90   21.27   0
   0  -1   0    3.79   17.93   0
   1   1   0 4126.33   40.69   0
   1  -1   0 4285.08   34.19   0
  -1  -1   0 4129.66   39.34   0
  -1   1   0 4136.44   33.66   0
  -1   1   0 4203.09   33.15   0
   1  -1   0 4093.19   33.60   0
   2  -1   0 7477.46   32.18   0
   2   1   0 8058.09   34.09   0
  -2   1   0 7536.09   32.11   0
   2  -1   0 7391.14   31.72   0
  -2   1   0 7566.73   32.12   0
   3  -1   0   92.59   10.34   0
  -3  -1   0   95.18   11.31   0
   3   1   0   98.46   10.41   0
   3   1   0  103.90   11.40   0
  -3   1   0   95.27   10.01   0
   3  -1   0   97.93   10.56   0
  -3   1   0   99.82   10.67   0
   4  -1   0  667.41   11.40   0
   4   1   0  664.40   12.31   0
  -4   1   0  697.54   11.58   0
   4  -1   0  662.88   11.05   0
  -4  -1   0  674.55   12.23   0
  -4   1   0  722.39   11.17   0
   4   1   0  709.52   11.00   0
   5  -1   0  383.02    8.99   0
   5   1   0  389.57    9.42   0
   5  -1   0  376.70    9.54   0
  -5   1   0  420.84    9.06   0
   5   1   0  390.51    9.69   0
  -5  -1   0  408.40    9.66   0
  -5   1   0  393.94    9.62   0
   6   1   0  466.28    9.40   0
   6   1   0  462.59    9.19   0
  -6   1   0  452.21    9.23   0
   6  -1   0  463.97    9.10   0
   6  -1   0  451.17    9.25   0
  -6  -1   0  473.68    9.46   0
  -6   1   0  508.74    9.38   0
   7  -1   0  245.01    7.88   0
  -7   1   0  269.16    7.91   0
   7   1   0  220.68    7.79   0
  -7  -1   0  262.03    8.68   0
  -7   1   0  242.28    9.46   0
   7   1   0  239.91    8.15   0
   7  -1   0  253.94    8.01   0
  -8   1   0  345.14    8.21   0
   8  -1   0  331.18    7.90   0
   8   1   0  329.58    8.04   0
  -8  -1   0  367.31    8.14   0
  -8   1   0  353.92    8.42   0
   8  -1   0  360.76    8.07   0
   8   1   0  335.56    8.10   0
   9   1   0  449.90   10.16   0
   9   1   0  449.70    8.77   0
   9  -1   0  464.12    8.63   0
  -9   1   0  454.69    8.92   0
   9  -1   0  420.59    8.62   0
  -9  -1   0  481.63    9.23   0
 -10  -1   0   44.76    7.88   0
  10  -1   0   46.74    7.25   0
  10   1   0   46.51    8.94   0
  10  -1   0   33.72    7.41   0
 -10   1   0   43.96    7.86   0
  10   1   0   40.11    7.48   0
   0   2   0 2522.48   45.06   0
   0   2   0 2549.87   27.85   0
   0  -2   0 2477.30   45.44   0
   0  -2   0 2530.99   27.87   0
  -1   2   0 5288.89   32.05   0
   1   2   0 5423.16   33.14   0
   1  -2   0 5185.44   32.07   0
  -1   2   0 5213.52   35.23   0
   1  -2   0 5095.61   33.40   0
   2   2   0 3663.44   28.54   0
   2  -2   0 3666.75   23.44   0
   2  -2   0 3721.79   23.46   0
  -2   2   0 3725.68   24.87   0
  -2  -2   0 3783.45   27.82   0
  -2   2   0 3753.72   23.93   0
   3   2   0  610.44   11.98   0
   3   2   0  569.25   12.12   0
  -3  -2   0  580.76   12.31   0
   3  -2   0  563.95   11.66   0
   3  -2   0  568.70   11.53   0
  -3   2   0  561.02   11.83   0
  -3   2   0  578.54   11.15   0
   4   2   0   49.96   11.22   0
   4  -2   0   61.40   10.76   0
  -4  -2   0   55.15    9.30   0
   4   2   0   57.16    8.36   0
   4  -2   0   64.32    9.37   0
  -4   2   0   73.13    8.77   0
  -4   2   0   68.72    9.25   0
   5   2   0   17.84    8.68   0
  -5   2   0   38.12    7.57   0
  -5   2   0   30.28    8.12   0
   5  -2   0   21.80    7.74   0
  -5  -2   0   23.12    8.62   0
   5   2   0   29.31    7.81   0
   5  -2   0   35.21    8.16   0
  -6  -2   0  774.20   10.52   0
   6  -2   0  763.90    9.96   0
   6   2   0  776.64    9.84   0
  -6   2   0  751.95   10.03   0
   6  -2   0  758.99    9.91   0
  -6   2   0  794.26    9.85   0
   6   2   0  752.62   10.40   0
   7  -2   0  388.06    8.66   0
   7   2   0  392.77    8.35   0
   7  -2   0  389.87    8.23   0
  -7   2   0  418.71    8.38   0
  -7   2   0  399.08    8.64   0
  -7  -2   0  390.42    8.83   0
   7   2   0  382.57    8.78   0
   8  -2   0  430.89    8.20   0
  -8  -2   0  431.37   10.62   0
   8  -2   0  427.23    8.45   0
  -8   2   0  458.76    8.54   0
   8   2   0  422.48   10.38   0
  -8   2   0  461.33    8.25   0
   8   2   0  427.66    8.35   0
   9  -2   0   16.22    7.02   0
   9   2   0   23.00    8.36   0
   9   2   0   26.03    7.33   0
  -9   2   0   22.98    7.25   0
  -9   2   0   25.58    7.44   0
  -9  -2   0   24.74    7.31   0
   9  -2   0   16.74    7.20   0
  10  -2   0  189.78    8.36   0
 -10  -2   0  186.46    8.35   0
  10   2   0  160.77    7.80   0
  10  -2   0  139.32    7.77   0
  10   2   0  159.11    8.00   0
 -10   2   0  161.40    7.80   0
   0   3   0    2.57   14.56   0
   0  -3   0   -2.87   14.76   0
   0  -3   0    2.23   17.27   0
   0   3   0    4.23   20.87   0
  -1  -3   0 9999.99   38.44   0
   2  -3   0    1.38   11.74   0
  -2   3   0   15.55   11.23   0
   2   3   0   -2.08   13.83   0
  -2  -3   0    6.57   14.42   0
   2  -3   0    2.06   11.80   0
  -2   3   0   -5.47   11.78   0
  -3   3   0  318.06    9.91   0
  -3   3   0  330.34    9.73   0
  -3  -3   0  330.40   13.25   0
   3  -3   0  330.61   10.34   0
   3  -3   0  331.75   10.07   0
   3   3   0  328.86   12.84   0
  -4   3   0 1371.45   12.64   0
   4  -3   0 1411.97   12.45   0
   4   3   0 1389.78   15.12   0
  -4   3   0 1383.55   12.33   0
   4  -3   0 1339.60   12.75   0
   4   3   0 1485.28   12.69   0
  -4  -3   0 1428.58   13.94   0
  -5   3   0 2497.79   13.94   0
   5  -3   0 2380.49   13.92   0
  -5   3   0 2490.31   14.11   0
   5   3   0 2594.85   14.20   0
   5  -3   0 2432.68   14.01   0
   5   3   0 2381.57   15.79   0
  -5  -3   0 2492.64   17.17   0
  -6   3   0  537.83    9.41   0
   6   3   0  567.15    9.61   0
  -6  -3   0  554.62   10.78   0
   6  -3   0  520.31    9.63   0
  -6   3   0  559.45    9.19   0
   6   3   0  555.39   10.84   0
   6  -3   0  558.20    9.35   0
  -7   3   0  388.23    8.03   0
   7   3   0  350.14    8.45   0
  -7  -3   0  355.83    8.70   0
   7  -3   0  360.83    8.36   0
   7   3   0  362.33    8.27   0
   7  -3   0  351.86    8.12   0
  -7   3   0  342.49    8.18   0
   8  -3   0   88.80    7.29   0
   8   3   0   60.08    7.27   0
  -8   3   0   87.84    7.23   0
  -8  -3   0   85.38    9.34   0
  -8   3   0   77.92    7.00   0
   8   3   0   71.11    7.39   0
   8  -3   0   70.13    7.08   0
   9  -3   0   11.54    7.08   0
   9   3   0    6.34    7.44   0
  -9  -3   0   20.31    7.32   0
  -9   3   0   26.24    7.21   0
  -9   3   0   13.72    7.35   0
   9   3   0   15.76    6.94   0
   9  -3   0   17.55    7.20   0
  10   3   0   33.95    8.96   0
 -10   3   0   47.57    7.82   0
  10   3   0   47.68    7.68   0
  10  -3   0   50.86    7.55   0
  10  -3   0   47.02    7.73   0
 -10  -3   0   58.85    7.62   0
   0  -4   0 4420.05   25.42   0
   0   4   0 4378.93   25.23   0
   1   4   0  925.27   15.70   0
  -1   4   0  905.48   18.16   0
  -1  -4   0  958.63   15.31   0
   1  -4   0  891.67   17.93   0
  -1   4   0  907.84   14.93   0
   1  -4   0  904.08   17.33   0
  -2   4   0 7267.37   27.17   0
   2  -4   0 7193.87   26.24   0
   2  -4   0 7022.80   27.29   0
  -3   4   0  230.61    9.53   0
  -3  -4   0  244.91   12.43   0
   3   4   0  233.40   12.19   0
  -3   4   0  238.72    9.30   0
   3  -4   0  243.42    9.83   0
   3  -4   0  232.97    9.56   0
   4   4   0 1517.83   12.39   0
   4  -4   0 1344.77   12.42   0
  -4   4   0 1392.34   12.55   0
  -4  -4   0 1447.22   15.45   0
   4   4   0 1362.73   15.09   0
   4  -4   0 1371.02   12.51   0
  -4   4   0 1362.97   12.10   0
   5  -4   0  579.23   10.95   0
  -5   4   0  561.82    9.24   0
   5   4   0  615.21    9.56   0
   5  -4   0  554.54    9.96   0
   5   4   0  564.43   10.12   0
  -5   4   0  561.16    9.83   0
  -5  -4   0  596.16   10.26   0
   6   4   0  383.21   10.71   0
  -6   4   0  404.04    9.60   0
   6   4   0  421.29    8.82   0
   6  -4   0  389.84    8.77   0
   6  -4   0  402.77    8.51   0
  -6  -4   0  398.88   11.16   0
  -6   4   0  393.44    8.71   0
   7   4   0  187.23    7.78   0
   7   4   0  181.20    9.35   0
  -7   4   0  188.52    8.90   0
  -7  -4   0  189.93    9.80   0
  -7   4   0  194.52    9.09   0
   7  -4   0  175.15    7.84   0
   7  -4   0  183.17    7.70   0
  -8   4   0   89.19    7.36   0
   8   4   0   82.75    7.48   0
   8   4   0   81.49    8.49   0
   8  -4   0   90.38    7.03   0
   8  -4   0   80.05    7.07   0
  -8   4   0  101.51    7.24   0
  -8  -4   0   89.73    7.49   0
   9  -4   0  117.20    7.47   0
  -9   4   0  118.03    7.70   0
  -9   4   0  111.76    7.69   0
   9  -4   0  104.82    7.52   0
  -9  -4   0  106.00    7.80   0
   9   4   0  112.18    9.04   0
   9   4   0   93.61    7.19   0
  10  -4   0   10.31    7.71   0
  10   4   0   11.94    7.44   0
 -10   4   0   -4.23    7.53   0
 -10   4   0   18.40    7.74   0
  10   4   0   -6.33    7.45   0
 -10  -4   0   14.73    7.68   0
  10  -4   0    6.21    9.42   0
   0   5   0    9.99    9.99   0
   0   5   0    0.38   15.72   0
   0  -5   0    3.64   12.71   0
   0  -5   0   -1.10    9.85   0
  -1  -5   0  597.89   11.79   0
   1  -5   0  577.18   13.98   0
  -1   5   0  569.21   11.87   0
   1   5   0  564.88   11.62   0
   1  -5   0  549.36   14.68   0
  -1   5   0  555.32   15.10   0
   2   5   0  111.12   17.65   0
  -2   5   0  102.24    8.88   0
   2   5   0  117.40   16.92   0
   2   5   0  104.07    9.05   0
   2  -5   0  162.54   13.46   0
   2  -5   0  112.34    9.25   0
  -2   5   0   94.92    9.26   0
  -3   5   0  632.08   10.31   0
  -3  -5   0  648.49   14.97   0
  -3   5   0  623.33   10.76   0
   3   5   0  672.94   10.78   0
   3   5   0  624.91   15.41   0
   3  -5   0  616.59   10.40   0
   3  -5   0  638.08   12.64   0
   4   5   0  761.78   12.92   0
  -4  -5   0  823.46   13.51   0
   4  -5   0  796.01   10.36   0
   4   5   0  849.94   10.74   0
  -4   5   0  762.59   10.17   0
   4  -5   0  768.07   10.73   0
  -4   5   0  776.41   12.45   0
   5  -5   0  191.16    8.31   0
  -5   5   0  183.07    8.39   0
   5  -5   0  184.84    8.77   0
  -5   5   0  194.92   10.62   0
   5   5   0  179.01    9.81   0
  -5  -5   0  196.56   10.33   0
   5   5   0  212.57    8.34   0
  -6   5   0  207.98    7.97   0
   6   5   0  243.94    8.62   0
   6  -5   0  229.33    8.23   0
   6   5   0  216.47    8.08   0
  -6   5   0  209.05    8.04   0
  -6  -5   0  218.55   10.25   0
   6  -5   0  236.25    7.89   0
   7   5   0  454.86    8.53   0
   7  -5   0  435.69    8.72   0
  -7   5   0  440.64    8.74   0
   7   5   0  425.79    9.64   0
  -7  -5   0  452.76    9.04   0
  -7   5   0  446.08    8.95   0
   7  -5   0  444.81    8.94   0
  -8   5   0   86.94    7.47   0
   8  -5   0   67.69    7.59   0
   8   5   0   70.42    8.50   0
  -8  -5   0   83.04    9.06   0
   8   5   0   93.84    7.51   0
  -8   5   0   82.94    7.24   0
   8  -5   0   65.89    7.52   0
   9  -5   0  216.76    7.96   0
  -9   5   0  209.76    7.97   0
   9   5   0  213.73    9.24   0
   9   5   0  211.85    8.15   0
   9  -5   0  203.41    7.91   0
  -9   5   0  211.55    8.14   0
  -9  -5   0  213.19    8.57   0
   0   6   0  583.64   19.73   0
   0   6   0  570.80   11.16   0
   0  -6   0  564.47   10.91   0
   0  -6   0  562.81   21.84   0
   1  -6   0  179.66   10.95   0
  -1  -6   0  185.26    8.83   0
   1   6   0  177.54    9.55   0
  -1   6   0  184.97   12.35   0
   1  -6   0  163.03   11.99   0
  -1   6   0  176.42    8.93   0
   2   6   0  385.86    9.92   0
   2  -6   0  364.01   10.68   0
   2  -6   0  391.30   11.57   0
  -2   6   0  365.12   12.23   0
  -2   6   0  365.88    9.46   0
   3  -6   0  572.72   10.15   0
  -3   6   0  590.47    9.89   0
  -3   6   0  577.79   10.68   0
   3  -6   0  564.05   12.41   0
   3   6   0  613.10   17.40   0
   3   6   0  617.60   12.08   0
   3   6   0  559.24   15.64   0
   4  -6   0   17.25    8.00   0
  -4   6   0   10.46    7.35   0
  -4   6   0    8.47    8.04   0
   4  -6   0    2.78    7.86   0
   4   6   0   15.62    9.06   0
   4   6   0   18.53    8.62   0
  -5   6   0  350.24    8.61   0
   5  -6   0  342.33    8.81   0
   5   6   0  381.85   10.92   0
  -5   6   0  377.25    9.10   0
   5   6   0  336.39   10.49   0
  -5  -6   0  377.73   10.99   0
   5  -6   0  330.56    9.81   0
   6  -6   0  295.88    8.19   0
   6   6   0  308.25    8.57   0
  -6   6   0  307.07    8.28   0
   6  -6   0  269.08    8.44   0
   6   6   0  307.61    8.51   0
  -6  -6   0  297.89   10.02   0
  -6   6   0  297.53    8.35   0
   6   6   0  282.50    9.23   0
  -7  -6   0  408.41    8.92   0
   7  -6   0  378.06    8.68   0
   7   6   0  375.40    9.57   0
  -7   6   0  398.92    8.42   0
  -7   6   0  400.80    8.79   0
   7   6   0  391.21    8.65   0
   7  -6   0  390.23    8.32   0
   8   6   0  450.90   10.23   0
  -8  -6   0  487.06   10.98   0
   8  -6   0  449.50    8.94   0
   8  -6   0  511.64    8.99   0
   8   6   0  455.08    8.70   0
  -8   6   0  481.38    9.05   0
  -8   6   0  481.31    8.86   0
  -9   6   0   30.10    7.54   0
   9  -6   0   43.32    7.55   0
  -9  -6   0   45.21    7.87   0
   9   6   0   24.46    7.40   0
   9  -6   0   34.52    7.54   0
   9   6   0   25.54    7.17   0
  -9   6   0   37.10    7.55   0
   0   7   0   -0.03   13.91   0
   0  -7   0    1.57    8.36   0
   0  -7   0    2.91   12.59   0
   0   7   0    0.28    8.61   0
  -1   7   0 3871.14   19.27   0
   1  -7   0 3619.18   23.28   0
  -1   7   0 3783.80   24.81   0
   1   7   0 3852.72   18.77   0
   1  -7   0 3840.22   18.16   0
  -1  -7   0 3941.31   18.87   0
   2   7   0   -3.13    8.75   0
  -2   7   0   13.93    8.14   0
   2  -7   0   14.25    8.52   0
  -2  -7   0   14.52    8.54   0
   2  -7   0    1.21    7.91   0
  -2   7   0   -6.30    9.73   0
  -3   7   0 2569.91   15.80   0
   3   7   0 2711.52   15.78   0
   3   7   0 2554.29   35.53   0
   3   7   0 2790.81   38.77   0
  -3   7   0 2570.18   14.47   0
   3  -7   0 2553.89   17.03   0
   3  -7   0 2659.13   14.87   0
   4   7   0    3.80   10.56   0
  -4   7   0   -1.81    7.65   0
   4  -7   0    2.89    8.38   0
   4  -7   0  -14.88    8.32   0
   4   7   0   -0.49    8.97   0
   4   7   0   18.52    9.82   0
  -4   7   0    8.47    7.84   0
  -5   7   0  392.89    8.59   0
   5   7   0  412.20   11.49   0
   5   7   0  409.69   10.94   0
   5   7   0  392.06   10.39   0
   5  -7   0  399.11    8.67   0
   5  -7   0  388.43   11.18   0
  -5   7   0  394.72    9.27   0
  -6   7   0  116.53    7.70   0
   6   7   0  125.57    7.77   0
  -6   7   0  127.04    7.81   0
   6  -7   0  124.93    7.68   0
   6  -7   0  124.00    9.77   0
   6   7   0  113.83    8.64   0
   6   7   0  133.33    7.91   0
  -7   7   0  178.56    9.41   0
   7   7   0  170.32    8.98   0
   7   7   0  178.65    7.93   0
   7   7   0  198.16    7.88   0
  -7   7   0  189.95    8.01   0
   7  -7   0  182.14    8.10   0
   7  -7   0  164.93    8.07   0
   8  -7   0   39.07    7.56   0
   8   7   0   42.65    6.75   0
   8   7   0   56.25    7.23   0
   8  -7   0   47.99    7.37   0
  -8   7   0   34.60    7.46   0
  -8   7   0   51.09    7.37   0
   8   7   0   41.62    8.96   0
   9   7   0    6.59    7.05   0
   9  -7   0   26.55    7.36   0
   9  -7   0   16.86    7.32   0
   9   7   0   16.98    7.59   0
   9   7   0   21.40    7.12   0
  -9   7   0   18.61    7.37   0
  -9   7   0   21.17    7.33   0
   9   7   0   10.62    8.53   0
   0  -8   0  774.98   20.11   0
   0  -8   0  841.11   11.29   0
   0   8   0  826.30   13.09   0
   1  -8   0  308.27    9.74   0
   1   8   0  312.84    9.82   0
   1  -8   0  291.23   11.64   0
  -1  -8   0  310.27    9.92   0
  -1   8   0  303.85   11.96   0
  -1   8   0  306.22    9.45   0
  -2  -8   0  437.05    9.75   0
   2   8   0  429.79    9.78   0
  -2   8   0  409.80    9.84   0
   2  -8   0  410.14    9.78   0
   2  -8   0  400.05   11.18   0
  -2   8   0  413.71   11.49   0
  -3   8   0  193.43    8.42   0
  -3   8   0  195.18    8.34   0
   3  -8   0  173.20    8.67   0
   3   8   0  191.85   10.66   0
   3  -8   0  199.38    9.26   0
   4   8   0  680.13   11.48   0
  -4   8   0  624.29    9.66   0
   4  -8   0  622.55    9.65   0
  -4   8   0  642.38    9.96   0
   4   8   0  636.33   17.94   0
   4   8   0  707.02   20.07   0
   4  -8   0  663.18    9.79   0
  -5   8   0  684.97    9.64   0
   5   8   0  705.09   15.71   0
   5   8   0  626.04   13.26   0
   5   8   0  686.00    9.45   0
  -5   8   0  628.87    9.41   0
   5  -8   0  646.02    9.63   0
   5  -8   0  637.76    9.76   0
  -6   8   0  160.27    7.70   0
   6   8   0  194.00    8.05   0
   6  -8   0  160.43    7.74   0
   6   8   0  178.29   11.32   0
   6  -8   0  170.32    7.78   0
  -6   8   0  163.92    7.93   0
   6   8   0  152.05    9.78   0
   6   8   0  175.98    9.78   0
  -7   8   0   73.22    9.06   0
   7  -8   0   79.20    7.35   0
   7   8   0   70.84    7.32   0
   7   8   0   57.88    7.55   0
   7   8   0   67.94    9.12   0
   7  -8   0   62.21    7.79   0
   7   8   0   54.83    8.15   0
  -7   8   0   50.55    7.29   0
   8  -8   0   64.75    7.42   0
   8  -8   0   48.67    9.19   0
  -8   8   0   55.02    7.32   0
   8   8   0   55.56    9.20   0
   8   8   0   42.85    8.59   0
   8   8   0   29.53    7.70   0
   8   8   0   54.37    9.06   0
  -8   8   0   53.57    7.75   0
   0  -9   0   -0.18    8.47   0
   0   9   0   14.31   10.53   0
   0  -9   0    1.08   15.51   0
   0  -9   0    0.35   13.59   0
   1   9   0  131.27   10.51   0
   1  -9   0  133.24    8.54   0
  -1   9   0  122.68   12.13   0
   1  -9   0  124.77   11.81   0
  -1   9   0  128.89   10.30   0
  -1  -9   0  143.52   10.10   0
  -2   9   0   30.68    9.48   0
   2  -9   0   30.35    8.48   0
   2   9   0   47.99    9.72   0
  -2   9   0   31.48    7.95   0
   2  -9   0   50.01   10.50   0
  -2  -9   0   36.95    7.43   0
  -3   9   0  148.70    8.47   0
   3  -9   0  128.35   10.53   0
   3  -9   0  139.36    8.79   0
  -3   9   0  146.64    8.25   0
   3   9   0  148.10    8.61   0
   4   9   0   80.11    7.77   0
   4  -9   0   54.44    7.89   0
  -4   9   0   62.72    7.42   0
  -4   9   0   64.20    7.62   0
   4  -9   0   65.85    7.79   0
  -5   9   0  118.22    7.62   0
  -5   9   0  115.48    9.38   0
   5  -9   0  105.39    9.82   0
   5  -9   0  141.17    7.88   0
   5   9   0  119.22   12.54   0
   5   9   0  121.54    9.22   0
   5   9   0  125.99   14.13   0
   6  -9   0   17.47    7.72   0
   6  -9   0   12.27    7.69   0
   6   9   0   20.54   10.10   0
   6   9   0   13.89    7.41   0
  -6   9   0    9.77    8.94   0
  -6   9   0   17.76    7.24   0
   6   9   0   17.14   10.33   0
  -7   9   0  207.50    8.20   0
  -7   9   0  221.05    7.92   0
   7  -9   0  197.12    8.13   0
   7   9   0  206.69   10.60   0
   7   9   0  213.60    8.31   0
   7  -9   0  219.39    8.05   0
   7   9   0  223.18    8.20   0
   7   9   0  211.05   11.81   0
   8   9   0    9.02    8.48   0
  -8   9   0   15.01    7.07   0
   8   9   0   22.53    7.50   0
   8  -9   0   18.47    7.30   0
   8   9   0   18.63    9.22   0
   8   9   0    7.15    7.72   0
  -8   9   0   12.04    7.77   0
   8  -9   0   -3.74    7.19   0
   0  10   0  209.95    9.99   0
   0 -10   0  225.67    8.32   0
   0 -10   0  226.99   23.46   0
   0 -10   0  234.35   21.86   0
   1  10   0  114.49    7.96   0
  -1  10   0  109.67    9.97   0
  -1  10   0  120.74   12.15   0
   1 -10   0  125.67    8.42   0
  -1 -10   0  125.82    9.81   0
   1 -10   0  114.61   12.55   0
  -2  10   0  735.22   12.74   0
  -2 -10   0  791.42   10.52   0
   2  10   0  738.81   11.74   0
   2 -10   0  709.21   12.79   0
  -2  10   0  746.62   10.11   0
   2 -10   0  761.48   10.56   0
  -3  10   0  348.99    8.65   0
  -3  10   0  358.21   10.40   0
   3 -10   0  355.77    8.82   0
   3  10   0  355.98   10.40   0
   3 -10   0  367.09   11.38   0
   4 -10   0  878.11   10.17   0
  -4  10   0  854.67   11.17   0
  -4  10   0  878.60   11.82   0
   4 -10   0  833.49   10.79   0
   4  10   0  877.05   10.42   0
   5 -10   0   71.91    7.64   0
  -5  10   0   86.57    7.51   0
   5  10   0   95.79    9.80   0
   5 -10   0   72.79    9.46   0
  -5  10   0   73.66    8.53   0
   6  10   0   74.33   15.79   0
  -6  10   0   57.27    7.35   0
   6  10   0   58.15    7.51   0
   6  10   0   64.20   13.83   0
   6 -10   0   68.06    7.34   0
  -6  10   0   61.56    7.12   0
   6 -10   0   59.76    9.35   0
  -7  10   0   69.51    7.60   0
   7  10   0   70.40   10.57   0
  -7  10   0   78.70    8.01   0
   7  10   0   72.86    7.65   0
   7 -10   0   74.89    7.79   0
   7 -10   0   88.04    8.22   0
   7  10   0   76.92   12.68   0
   7  10   0   78.68    8.01   0
   0 -11   0   18.57    7.28   0
   0  11   0    8.72    7.37   0
  -1  11   0 1424.69   12.11   0
  -1 -11   0 1506.36   12.09   0
   1 -11   0 1408.96   19.97   0
   1 -11   0 1503.61   12.32   0
   1  11   0 1448.00   12.15   0
  -2  11   0    1.92    8.81   0
   2  11   0    7.52    7.64   0
   2 -11   0  -12.39   12.29   0
   2 -11   0    0.43    9.12   0
  -2  11   0   -2.68    8.73   0
  -2 -11   0   -3.48    9.10   0
   3 -11   0  439.63    9.93   0
   3  11   0  474.62    8.99   0
  -3  11   0  433.53   11.06   0
  -3  11   0  421.21   10.01   0
   3 -11   0  473.12   10.60   0
   4 -11   0    0.94    7.39   0
   4 -11   0    0.94    8.00   0
  -4  11   0    8.32    7.21   0
  -4  11   0    2.21    6.94   0
   4  11   0   -2.90    9.45   0
   5  11   0  269.15    8.61   0
   5 -11   0  233.13   10.35   0
  -5  11   0  283.58    9.99   0
  -5  11   0  266.33    8.17   0
   5 -11   0  286.86    8.19   0
   6 -11   0  182.65    8.18   0
   6 -11   0  184.72    8.43   0
  -6  11   0  189.14    8.02   0
   6  11   0  181.78    8.43   0
  -6  11   0  196.05    8.36   0
  -7  11   0   36.39    7.36   0
   7 -11   0   29.38    7.74   0
   7  11   0   39.18    9.64   0
  -7  11   0   42.69    7.89   0
   7  11   0   32.59    8.89   0
   7 -11   0   53.89    7.91   0
   0  12   0   16.84    7.36   0
   0 -12   0    7.43    7.29   0
  -1 -12   0  192.99    8.20   0
   1 -12   0  178.66    7.75   0
   1  12   0  179.92    8.01   0
  -1  12   0  180.06    8.14   0
   1 -12   0  199.40   12.65   0
   1 -12   0  176.42   13.97   0
   2 -12   0  170.22    7.80   0
   2 -12   0  158.08   13.47   0
  -2 -12   0  153.95    7.53   0
  -2  12   0  148.86    8.00   0
   2  12   0  163.32    7.65   0
   3 -12   0   67.69   10.77   0
  -3  12   0   65.92    7.45   0
   3  12   0   73.52    7.58   0
  -3  12   0   66.31    9.35   0
   3 -12   0   73.21    7.86   0
  -4  12   0   64.25    9.45   0
  -4  12   0   40.03    7.45   0
   4  12   0   57.35    7.82   0
   4 -12   0   56.06    7.81   0
   4 -12   0   65.26    9.00   0
   5 -12   0   42.09    7.51   0
  -5  12   0   38.77    9.58   0
   5  12   0   50.14    7.65   0
   5 -12   0   34.56    8.71   0
  -5  12   0   48.89    8.59   0
  -6  12   0   21.69    7.68   0
   6 -12   0   20.40    7.85   0
   6 -12   0   -0.14    8.50   0
  -6  12   0   14.62    7.79   0
   6  12   0    9.22    7.65   0
   0 -13   0   23.89    8.96   0
   0  13   0   13.50    7.42   0
  -1  13   0   23.68    7.15   0
   1 -13   0    6.08   13.05   0
  -1 -13   0   13.10    7.33   0
   1 -13   0    5.75   13.76   0
   1  13   0  -12.00    8.99   0
   1 -13   0   14.87    8.71   0
   2 -13   0   39.19   10.21   0
   2  13   0   48.96    9.19   0
   2 -13   0   38.95    7.43   0
  -2 -13   0   42.94    7.43   0
   2 -13   0   31.69   12.04   0
  -2  13   0   31.30    7.43   0
  -3  13   0  123.92    7.89   0
   3 -13   0   99.44   12.05   0
   3 -13   0  122.77    7.94   0
   3  13   0  129.41    7.82   0
  -4  13   0    4.58    7.50   0
   4  13   0    2.52    7.58   0
   4 -13   0    1.83   11.95   0
  -4  13   0    7.77    9.17   0
   4 -13   0    2.66    7.68   0
   5 -13   0  149.89    8.32   0
   5  13   0  154.57    8.54   0
  -5  13   0  140.50    8.55   0
   5 -13   0  121.14   12.05   0
  -5  13   0  132.02    7.99   0
   0 -14   0  295.95    8.61   0
   0  14   0  273.43    8.66   0
  -1  14   0   72.99    7.77   0
   1  14   0   83.99    8.09   0
   1 -14   0   95.04    7.80   0
  -1 -14   0   96.20    9.24   0
   2 -14   0  357.86   12.99   0
   2 -14   0  321.07   12.12   0
   2 -14   0  333.44   10.55   0
  -2  14   0  325.49    8.75   0
   2  14   0  349.75    9.11   0
  -3  14   0   59.44    7.69   0
   3 -14   0   46.11    8.65   0
   3  14   0   69.15    9.40   0
   3 -14   0   60.26    9.24   0
   3 -14   0   55.93    9.35   0
   4  14   0  270.95    9.02   0
   4 -14   0  279.73   13.69   0
   4 -14   0  253.43   10.34   0
  -4  14   0  224.13   10.08   0
   0  15   0   17.14    9.43   0
   0 -15   0    3.17    7.44   0
   1 -15   0   18.64    7.57   0
  -1  15   0   14.57    7.85   0
   1  15   0    9.44    7.80   0
  -1 -15   0   17.67    7.92   0
  -2  15   0   11.20    7.66   0
   2 -15   0    4.13   11.86   0
   2 -15   0    4.58    7.68   0
   2  15   0    9.96    7.54   0
   2 -15   0   -3.01   12.09   0
  10   0  -1    7.64    9.19   0
 -10   0   1   17.27    7.33   0
  10   0  -1   -2.23    6.99   0
   9   0  -1  390.21    8.43   0
  -9   0   1  385.37    8.71   0
   9   0  -1  392.68    8.34   0
  -8   0   1   15.07    8.93   0
   8   0  -1   12.74    7.30   0
   8   0  -1    8.34    6.87   0
   7   0  -1   34.73    7.98   0
  -7   0   1   43.14    7.05   0
   7   0  -1   38.08    7.23   0
  -7   0   1   29.11    7.45   0
  -6   0   1    4.15    7.72   0
   6   0  -1    6.14    7.88   0
  -6   0   1    5.10    8.16   0
   6   0  -1    9.32    7.70   0
  -5   0   1   77.60    8.28   0
  -5   0   1   82.73   10.33   0
   5   0  -1   80.27    8.18   0
   5   0  -1   73.48    8.44   0
  -4   0   1    8.62    8.70   0
   4   0  -1    6.57    8.79   0
   4   0  -1    2.74    8.08   0
  -4   0   1    1.22   10.20   0
   3   0  -1   27.08   10.77   0
   3   0  -1   30.01   10.89   0
  -3   0   1   27.01   12.85   0
  -3   0   1   25.60   11.20   0
   2   0  -1    0.32   14.06   0
  -2   0   1   -2.38   14.37   0
  -2   0   1    4.20   14.09   0
   2   0  -1    1.13   13.81   0
   1   0  -1 8154.73   43.28   0
  -1   0   1 7519.53   46.67   0
  -1   0   1 8210.04   43.27   0
   0   0  -1    7.87   21.26   0
   0   0   1    3.65   17.48   0
   0   0   1    9.65   21.12   0
   0   0  -1   10.10   17.70   0
  -1   0  -1  701.41   18.02   0
   1   0   1  721.57   17.09   0
   2   0   1   14.15   13.06   0
   2   0   1    0.61   11.33   0
  -2   0  -1   -3.99   13.11   0
   3   0   1   26.74    9.39   0
  -3   0  -1   30.47   10.10   0
   3   0   1   30.88    9.21   0
   4   0   1   15.82    8.62   0
   4   0   1   -3.39    8.37   0
  -4   0  -1    5.40    8.80   0
   5   0   1 1030.61   10.82   0
  -5   0  -1 1040.95   11.03   0
   5   0   1 1014.76   10.81   0
   6   0   1   20.23    8.17   0
   6   0   1    6.60    7.60   0
  -6   0  -1   12.90    7.98   0
   7   0   1 1351.65   10.79   0
  -7   0  -1 1339.78   11.25   0
   7   0   1 1300.74   11.11   0
  -8   0  -1   11.08    7.02   0
   8   0   1   11.53    8.42   0
   8   0   1   -8.87    6.52   0
   9   0   1   36.98    6.98   0
  -9   0  -1   37.11    7.67   0
   9   0   1   35.06    7.25   0
  10   0   1    6.31    7.36   0
  10   0   1    2.75    7.21   0
 -10   0  -1    4.00    7.71   0
  10   1  -1  149.96    9.68   0
 -10  -1   1  166.40    8.25   0
 -10   1   1  177.12    8.10   0
  10   1  -1  165.29    8.03   0
  10  -1  -1  159.52    8.27   0
  10  -1  -1  162.20    7.69   0
   9   1  -1   43.61    7.31   0
   9  -1  -1   38.94    7.28   0
  -9  -1   1   41.43    7.31   0
   9   1  -1   48.29    6.96   0
  -9   1   1   55.91    7.38   0
   9  -1  -1   52.99    7.31   0
  -9   1   1   48.93    7.39   0
   8  -1  -1  378.09    8.29   0
   8   1  -1  402.16    8.44   0
   8   1  -1  379.08    8.33   0
  -8   1   1  387.62    8.49   0
  -8  -1   1  395.02    8.49   0
   8  -1  -1  364.09    8.25   0
  -8   1   1  416.99    8.52   0
   7   1  -1  270.23    7.87   0
  -7   1   1  279.94    7.88   0
   7  -1  -1  269.17    7.96   0
   7  -1  -1  257.44    8.34   0
  -7  -1   1  280.73    8.50   0
  -7   1   1  264.94    8.22   0
   7   1  -1  245.49   10.34   0
   6   1  -1   75.66    7.76   0
  -6   1   1   82.58    7.81   0
   6  -1  -1   76.07    8.42   0
  -6  -1   1   90.60    7.71   0
  -6   1   1  106.32    8.16   0
   6   1  -1   85.93    8.41   0
  -6  -1   1   83.44    8.30   0
   6  -1  -1   87.10    7.75   0
  -5  -1   1  390.59    9.39   0
   5  -1  -1  366.30    9.48   0
  -5   1   1  363.72    9.39   0
  -5   1   1  374.51    9.15   0
   5  -1  -1  359.17    9.09   0
  -5  -1   1  373.44    9.45   0
   5   1  -1  349.70    9.01   0
   5   1  -1  360.33   11.39   0
   4   1  -1 1526.31   13.59   0
   4  -1  -1 1500.09   13.15   0
   4   1  -1 1546.33   14.45   0
  -4   1   1 1575.15   13.47   0
  -4  -1   1 1563.32   13.47   0
  -4   1   1 1564.28   13.27   0
  -4  -1   1 1644.59   13.62   0
   4  -1  -1 1505.85   13.38   0
   3  -1  -1  497.31   12.20   0
   3   1  -1  501.92   12.87   0
  -3   1   1  496.16   12.08   0
   3  -1  -1  503.28   11.98   0
   3   1  -1  507.77   12.38   0
  -3  -1   1  502.79   14.63   0
  -3   1   1  521.22   11.89   0
  -3  -1   1  545.92   14.87   0
  -2   1   1 8688.24   34.48   0
  -1  -1   1  844.78   24.52   0
   1  -1  -1  834.59   20.01   0
   1   1  -1  827.29   23.49   0
  -1   1   1  797.15   19.44   0
   1  -1  -1  804.01   19.90   0
  -1  -1   1  864.24   19.92   0
   1   1  -1  866.56   19.28   0
   1  -1  -1  867.37   23.29   0
   0  -1  -1 1209.64   23.27   0
   0  -1  -1 1192.18   23.80   0
   0   1   1 1188.96   23.12   0
   0   1   1 1210.48   23.97   0
   0  -1   1 1165.80   25.71   0
   0   1  -1 1149.54   22.03   0
  -1   1  -1  237.76   14.90   0
  -1   1  -1  262.93   15.89   0
  -1  -1  -1  251.97   17.00   0
   1   1   1  245.12   13.98   0
   1  -1   1  246.99   19.04   0
   1  -1   1  251.23   14.39   0
   2  -1   1  645.27   14.91   0
  -2   1  -1  688.50   14.89   0
  -2  -1  -1  630.82   15.29   0
   2   1   1  629.19   13.41   0
  -2   1  -1  634.95   14.98   0
   2  -1   1  629.69   13.48   0
   3  -1   1   33.52    9.09   0
  -3   1  -1   22.29    9.36   0
  -3   1  -1   35.53    9.14   0
   3   1   1   41.36    9.10   0
   3  -1   1   33.77    9.22   0
  -3  -1  -1   28.48   10.22   0
   3   1   1   43.26   11.09   0
   4   1   1 1347.81   12.61   0
   4   1   1 1485.40   12.90   0
  -4   1  -1 1388.53   12.86   0
   4  -1   1 1353.83   13.01   0
   4  -1   1 1411.35   12.82   0
  -4   1  -1 1519.40   12.81   0
  -4  -1  -1 1353.01   12.78   0
   5  -1   1  603.64    9.67   0
   5  -1   1  568.98    9.59   0
  -5   1  -1  595.47    9.94   0
  -5   1  -1  687.19    9.83   0
  -5  -1  -1  625.74   10.24   0
   5   1   1  618.61    9.55   0
   5   1   1  580.91    9.51   0
   6   1   1  592.79    9.22   0
   6  -1   1  573.81    9.18   0
  -6   1  -1  645.58    9.58   0
   6   1   1  577.26    9.75   0
   6  -1   1  587.02    9.50   0
  -6   1  -1  579.46    9.60   0
  -6  -1  -1  578.64    9.83   0
   7   1   1  182.48    7.88   0
   7  -1   1  198.48    7.78   0
   7   1   1  196.40    7.56   0
   7  -1   1  186.98    7.57   0
  -7   1  -1  206.09    8.13   0
  -7  -1  -1  196.85    8.15   0
   8   1   1    2.89    6.65   0
   8  -1   1    9.33    6.93   0
  -8  -1  -1    8.78    7.07   0
  -8   1  -1   -5.30    7.39   0
   8  -1   1   22.74    6.83   0
   8   1   1   10.67    6.61   0
   9  -1   1   19.91    7.09   0
   9   1   1   -2.45    6.81   0
  -9   1  -1    2.48    7.39   0
   9  -1   1    9.43    6.73   0
  -9  -1  -1    4.52    8.92   0
   9   1   1    1.89    7.37   0
  10   1   1  140.58    8.01   0
  10   1   1  120.68    7.94   0
 -10   1  -1  127.49    9.69   0
  10  -1   1  123.57    7.90   0
 -10  -1  -1  157.95    8.37   0
  10  -1   1  122.39    8.15   0
  10   2  -1    0.36    7.27   0
 -10  -2   1   15.24    9.16   0
  10   2  -1    2.40    7.08   0
 -10   2   1    6.44    7.57   0
  10  -2  -1   16.89    7.61   0
 -10   2   1    1.81    7.53   0
  10  -2  -1    6.43    7.20   0
  -9  -2   1  171.03    7.69   0
   9   2  -1  158.60    9.06   0
  -9   2   1  195.00    7.89   0
   9   2  -1  158.07    7.67   0
  -9   2   1  184.90    7.75   0
   9  -2  -1  165.14    7.78   0
   9  -2  -1  178.40    7.86   0
   8  -2  -1   62.77    7.04   0
  -8  -2   1   57.02    7.48   0
  -8   2   1   60.32    7.19   0
   8   2  -1   55.87    7.56   0
   8  -2  -1   70.83    7.33   0
  -8   2   1   64.80    7.21   0
   8   2  -1   60.40    7.31   0
   7   2  -1  516.09    8.89   0
  -7   2   1  510.06    8.75   0
  -7   2   1  541.85    8.73   0
   7  -2  -1  509.51    8.99   0
   7  -2  -1  507.05    8.85   0
   7   2  -1  532.56    9.61   0
  -7  -2   1  536.09    9.14   0
   6   2  -1   21.65    8.14   0
   6   2  -1    6.58    7.70   0
  -6   2   1   27.31    8.02   0
   6  -2  -1   15.14    8.49   0
   6  -2  -1   11.21    7.78   0
  -6  -2   1   22.48    7.77   0
  -6   2   1   21.03    7.58   0
   5  -2  -1 1492.95   12.23   0
  -5   2   1 1467.33   12.03   0
   5   2  -1 1459.63   12.32   0
  -5  -2   1 1540.03   14.87   0
   5   2  -1 1479.90   13.37   0
  -5   2   1 1464.17   12.10   0
   5  -2  -1 1443.62   12.08   0
   4   2  -1  516.82    9.83   0
  -4   2   1  514.21   10.28   0
   4  -2  -1  506.05   10.73   0
   4  -2  -1  467.59   10.44   0
  -4  -2   1  519.85   10.80   0
  -4   2   1  510.91   10.63   0
   4   2  -1  506.54   10.59   0
  -3   2   1 6144.69   23.67   0
   3  -2  -1 6144.20   23.95   0
   3   2  -1 6181.61   27.42   0
  -3   2   1 6122.17   23.98   0
   3  -2  -1 6030.32   23.64   0
   3   2  -1 6336.24   26.06   0
  -2   2   1  560.41   14.98   0
   2  -2  -1  564.85   14.76   0
   2   2  -1  573.07   17.38   0
   2   2  -1  614.49   17.07   0
   2  -2  -1  562.97   14.70   0
   2   2  -1  567.75   14.50   0
  -2   2   1  560.24   14.34   0
  -1  -2   1 5978.56   38.99   0
   1  -2  -1 5588.44   30.91   0
   1  -2  -1 5710.36   33.60   0
  -1   2   1 5551.37   30.57   0
   0  -2   1   26.22   13.13   0
   0   2  -1   24.12   14.21   0
   0  -2  -1   21.69   15.93   0
   0  -2   1   22.10   20.65   0
   0   2   1   26.29   15.51   0
   0  -2  -1   23.16   17.20   0
   0   2   1   26.08   17.16   0
   0   2  -1   25.37   17.62   0
  -1  -2  -1  717.03   18.72   0
  -1   2  -1  704.07   16.36   0
   1  -2   1  713.67   17.27   0
   1   2   1  707.02   16.83   0
   1   2   1  746.08   16.81   0
  -1   2  -1  723.98   17.02   0
   1  -2   1  701.37   15.55   0
  -2  -2  -1  229.96   15.74   0
  -2   2  -1  230.12   13.00   0
  -2   2  -1  232.38   12.56   0
   2  -2   1  232.21   11.33   0
   2   2   1  227.41   12.63   0
   2  -2   1  235.61   12.77   0
  -3   2  -1  626.72   10.93   0
   3  -2   1  586.70   10.63   0
  -3  -2  -1  598.25   13.54   0
   3  -2   1  594.42   10.64   0
   3   2   1  593.79   11.17   0
  -3   2  -1  584.02   11.16   0
  -4  -2  -1  532.95   10.39   0
  -4   2  -1  511.34   10.53   0
  -4   2  -1  553.56   10.13   0
   4   2   1  556.58    9.93   0
   4  -2   1  527.97   10.54   0
   4   2   1  531.65   11.74   0
   4  -2   1  509.47    9.84   0
  -5  -2  -1 1572.89   13.20   0
   5  -2   1 1517.49   11.99   0
   5   2   1 1626.39   12.14   0
  -5   2  -1 1656.91   12.27   0
  -5   2  -1 1540.96   12.20   0
   5  -2   1 1504.09   11.79   0
   5   2   1 1518.08   12.91   0
   6   2   1   59.77    7.41   0
  -6  -2  -1   68.80    9.73   0
   6  -2   1   61.99    7.44   0
   6  -2   1   56.93    7.63   0
  -6   2  -1   58.11    7.56   0
  -6   2  -1   66.27    7.39   0
   6   2   1   75.66    7.60   0
   7  -2   1   84.97    7.79   0
  -7   2  -1   74.69    7.52   0
   7   2   1   73.48    7.20   0
  -7   2  -1   87.64    7.10   0
  -7  -2  -1   81.29    9.17   0
   7  -2   1   73.21    7.42   0
   7   2   1   75.42    7.22   0
   8   2   1   67.08    6.51   0
   8   2   1   57.24    7.08   0
   8  -2   1   45.77    7.31   0
  -8  -2  -1   63.44    7.41   0
  -8   2  -1   64.72    7.35   0
   8  -2   1   56.93    7.05   0
   9   2   1   39.06    6.80   0
  -9   2  -1   33.89    7.49   0
   9  -2   1   48.65    7.30   0
   9  -2   1   35.16    7.22   0
   9   2   1   36.83    7.34   0
  -9  -2  -1   52.36    7.34   0
 -10  -2  -1   36.09    7.80   0
  10   2   1   23.85    7.60   0
 -10   2  -1   25.27    7.64   0
  10  -2   1   18.21    7.84   0
  10  -2   1   27.50    8.70   0
  10   2   1   37.31    7.28   0
  10   3  -1   31.09    7.41   0
  10  -3  -1   37.59    7.50   0
 -10   3   1   27.22    9.20   0
  10   3  -1   30.38    7.64   0
  10  -3  -1   20.98    7.59   0
 -10  -3   1   25.17    7.45   0
 -10   3   1   41.94    7.80   0
  -9   3   1   55.84    7.37   0
   9   3  -1   49.23    8.80   0
   9  -3  -1   47.49    7.17   0
  -9  -3   1   65.23    7.37   0
   9  -3  -1   44.12    7.30   0
  -9   3   1   45.51    7.32   0
   9   3  -1   47.57    7.24   0
  -8   3   1  176.46    7.52   0
   8  -3  -1  176.52    7.86   0
   8   3  -1  164.50    7.55   0
   8  -3  -1  176.62    7.75   0
  -8   3   1  176.47    7.85   0
   8   3  -1  179.94    7.29   0
  -8  -3   1  167.21    9.87   0
   7   3  -1  185.72    8.07   0
   7  -3  -1  196.05    7.85   0
  -7   3   1  207.23    7.85   0
  -7  -3   1  206.98    8.26   0
  -7   3   1  211.78    9.06   0
   7   3  -1  204.45    7.99   0
   7  -3  -1  176.38    8.08   0
   6  -3  -1   25.38    7.63   0
  -6  -3   1   17.14    9.43   0
   6   3  -1   29.94    7.64   0
   6  -3  -1   22.26    7.98   0
  -6   3   1   16.36    7.60   0
   6   3  -1   32.75    7.64   0
  -6   3   1   30.53    7.89   0
  -5  -3   1    8.92    8.12   0
   5  -3  -1    0.52    8.28   0
  -5   3   1   23.32    7.63   0
  -5   3   1   11.06    7.82   0
   5  -3  -1   10.29    7.65   0
   5   3  -1    8.50    8.34   0
   5   3  -1    4.78    7.51   0
  -4  -3   1  263.07    9.74   0
   4   3  -1  264.51    8.95   0
  -4   3   1  248.52    9.62   0
   4   3  -1  246.35    9.51   0
   4  -3  -1  244.75    9.45   0
   4  -3  -1  239.50    9.87   0
  -4   3   1  231.80    8.93   0
   3  -3  -1  147.02    9.70   0
   3   3  -1  154.13   10.25   0
  -3   3   1  159.71    9.33   0
  -3   3   1  153.76    9.41   0
   3  -3  -1  152.39    9.32   0
   3   3  -1  161.82    8.80   0
   2   3  -1 3708.72   27.82   0
   2  -3  -1 3352.38   20.49   0
  -2   3   1 3472.48   21.87   0
  -2   3   1 3354.65   20.13   0
   2   3  -1 3444.13   27.30   0
   2  -3  -1 3464.23   23.33   0
   1  -3  -1  925.10   16.67   0
  -1  -3   1 1019.81   20.97   0
   1  -3  -1  955.35   17.26   0
  -1   3   1  924.50   16.50   0
   1   3  -1  971.59   19.36   0
  -1  -3   1  962.37   18.19   0
   1   3  -1  946.38   20.12   0
   0  -3   1  561.57   17.49   0
   0  -3   1  608.47   18.97   0
   0   3  -1  604.38   19.18   0
   0   3   1  659.97   19.94   0
   0  -3  -1  651.57   19.95   0
   0  -3  -1  620.07   15.78   0
   0   3  -1  591.23   16.09   0
   0   3   1  605.23   16.28   0
   1  -3   1   18.43   15.97   0
   1   3   1   13.15   12.93   0
  -1  -3  -1   17.86   12.85   0
  -1  -3  -1   17.14   13.69   0
   1  -3   1   14.04   12.97   0
   1   3   1   13.79   13.89   0
  -1   3  -1   18.86   12.20   0
  -1   3  -1   19.50   12.90   0
   2   3   1  202.68   11.25   0
  -2  -3  -1  197.70   14.74   0
  -2   3  -1  212.37   11.19   0
   2   3   1  200.60   11.53   0
  -2   3  -1  196.77   11.85   0
   2  -3   1  205.24   10.74   0
   2  -3   1  209.68   11.80   0
  -3  -3  -1  777.03   13.29   0
  -3   3  -1  775.27   11.27   0
   3   3   1  813.24   14.78   0
   3  -3   1  840.03   12.60   0
   3  -3   1  770.90   12.86   0
  -3   3  -1  781.16   11.64   0
  -4  -3  -1 1582.46   15.55   0
   4   3   1 1715.39   13.22   0
   4  -3   1 1554.25   12.66   0
  -4   3  -1 1550.41   12.90   0
   4   3   1 1531.39   13.53   0
  -4   3  -1 1644.31   12.85   0
   4  -3   1 1594.50   12.78   0
  -5   3  -1   62.77    7.58   0
   5   3   1   69.70    7.98   0
  -5   3  -1   38.90    8.38   0
  -5  -3  -1   75.15   10.19   0
   5   3   1   58.67    9.40   0
   5  -3   1   55.45    8.23   0
   5  -3   1   63.23    7.67   0
   6   3   1 1505.54   11.37   0
   6  -3   1 1342.91   11.26   0
  -6  -3  -1 1412.94   13.30   0
  -6   3  -1 1423.55   11.63   0
   6   3   1 1393.16   11.55   0
  -6   3  -1 1496.25   11.39   0
   6  -3   1 1404.49   11.24   0
  -7  -3  -1   29.60    7.46   0
   7  -3   1   25.79    7.13   0
   7   3   1   26.29    6.79   0
   7   3   1   29.90    6.94   0
   7  -3   1   48.23    7.12   0
  -7   3  -1   42.30    6.83   0
  -7   3  -1   33.73    7.02   0
  -8  -3  -1  117.75    7.66   0
  -8   3  -1  134.78    7.47   0
  -8   3  -1   99.94    7.54   0
   8  -3   1  103.18    7.10   0
   8   3   1  115.79    7.31   0
   8   3   1   94.04    8.67   0
   8  -3   1  100.71    7.43   0
   9  -3   1   52.74    7.40   0
   9   3   1   60.51    7.06   0
  -9   3  -1   44.56    7.44   0
   9   3   1   59.71    7.29   0
  -9  -3  -1   58.61    7.64   0
   9  -3   1   55.29    7.21   0
  10  -4  -1   88.40    8.02   0
 -10   4   1  103.45    8.04   0
  10  -4  -1   81.11    7.93   0
  10   4  -1   85.42    7.98   0
 -10   4   1   95.91    8.08   0
  10   4  -1   77.84    7.88   0
  -9   4   1   13.17    7.18   0
   9   4  -1   13.15    6.90   0
   9  -4  -1   35.22    8.86   0
   9   4  -1   27.77    7.33   0
   9  -4  -1   20.48    7.19   0
  -9   4   1   27.09    7.30   0
   8  -4  -1   22.42    7.22   0
  -8   4   1   19.52    7.11   0
   8  -4  -1   25.62    6.80   0
   8   4  -1   12.23    8.51   0
  -8   4   1   -3.19    6.60   0
   8   4  -1    2.03    6.91   0
  -8  -4   1   12.10    7.34   0
   7  -4  -1  192.39    7.79   0
  -7   4   1  181.43    7.64   0
   7   4  -1  194.24    9.71   0
   7  -4  -1  211.11    7.63   0
   7   4  -1  187.60    7.90   0
  -7   4   1  202.25    7.64   0
  -7  -4   1  208.55    8.18   0
  -6   4   1   84.70    7.59   0
   6  -4  -1   73.65    7.68   0
  -6   4   1   89.03    7.60   0
  -6  -4   1   86.14    8.08   0
   6  -4  -1   96.26    7.95   0
   6   4  -1   85.84    9.66   0
   6   4  -1  102.87    7.89   0
  -5   4   1   13.42    7.92   0
   5  -4  -1   15.51    8.19   0
   5  -4  -1    1.67    8.16   0
  -5   4   1   11.91    7.83   0
  -5  -4   1   12.63    8.17   0
   5   4  -1   25.50    9.60   0
   5   4  -1    9.29    7.59   0
   4  -4  -1  130.40    8.64   0
   4  -4  -1  136.33    9.16   0
   4   4  -1  141.25    8.75   0
   4   4  -1  126.48   10.71   0
  -4   4   1  139.34    8.78   0
  -4   4   1  129.91    8.34   0
   3   4  -1 2176.51   19.80   0
  -3   4   1 2162.17   15.24   0
   3  -4  -1 2136.57   15.30   0
   3   4  -1 2326.06   20.13   0
  -3   4   1 2177.78   15.06   0
   3  -4  -1 2135.42   14.81   0
   2   4  -1 1323.00   19.36   0
  -2   4   1 1269.19   16.19   0
  -2   4   1 1244.09   13.39   0
   2   4  -1 1287.04   16.74   0
   2  -4  -1 1228.49   14.23   0
   2   4  -1 1255.04   20.62   0
   2  -4  -1 1254.85   13.69   0
  -1  -4   1  318.92   17.45   0
  -1   4   1  283.68   12.39   0
   1   4  -1  299.43   14.70   0
   1  -4  -1  294.52   15.54   0
   1  -4  -1  291.69   14.66   0
   1   4  -1  287.37   15.94   0
  -1  -4   1  301.83   12.67   0
   0   4   1   44.10   11.89   0
   0  -4  -1   41.58   18.21   0
   0   4  -1   32.20   12.19   0
   0   4  -1   36.20   13.77   0
   0  -4   1   32.28   14.61   0
   0  -4  -1   39.08   12.04   0
   0  -4   1   32.91   12.99   0
   0  -4  -1   42.16   16.63   0
   1   4   1  258.08   20.51   0
  -1   4  -1  235.67   11.92   0
  -1  -4  -1  256.93   11.89   0
  -1  -4  -1  232.70   17.83   0
  -1   4  -1  243.35   13.92   0
   1   4   1  253.25   11.83   0
   1  -4   1  227.82   12.34   0
   1  -4   1  235.77   14.14   0
   2  -4   1 4523.64   22.76   0
  -2   4  -1 4414.17   22.64   0
   2   4   1 4643.75   20.47   0
   2  -4   1 4301.30   21.94   0
  -2   4  -1 4412.00   21.36   0
   3   4   1  961.02   14.04   0
   3  -4   1 1027.60   11.64   0
   3   4   1 1069.66   11.93   0
  -3   4  -1 1027.12   11.39   0
   3  -4   1  965.85   11.69   0
  -3  -4  -1 1036.48   15.53   0
  -3   4  -1  989.26   11.97   0
  -4  -4  -1   25.16    8.08   0
   4  -4   1   24.07    8.23   0
   4  -4   1   15.46    8.11   0
  -4   4  -1   16.74    9.64   0
   4   4   1   21.31    7.08   0
  -4   4  -1   26.95    8.46   0
   5   4   1 1835.99   13.66   0
   5   4   1 2033.57   12.78   0
  -5  -4  -1 1893.60   14.39   0
  -5   4  -1 1937.46   12.84   0
  -5   4  -1 1909.64   12.92   0
   5  -4   1 1843.92   12.65   0
   5  -4   1 1823.32   12.50   0
   6   4   1  146.51    7.51   0
  -6   4  -1  162.64    7.82   0
   6  -4   1  163.74    7.76   0
  -6  -4  -1  163.08    8.17   0
   6  -4   1  160.64    7.66   0
  -6   4  -1  187.23    7.75   0
   6   4   1  192.21    7.82   0
   7  -4   1  164.46    7.41   0
   7  -4   1  163.35    7.75   0
  -7   4  -1  178.93    7.29   0
  -7  -4  -1  186.87    9.59   0
   7   4   1  163.76    7.37   0
  -7   4  -1  183.15    7.64   0
   7   4   1  180.28    9.16   0
  -8   4  -1    6.73    7.09   0
  -8  -4  -1   12.24    7.20   0
  -8   4  -1   -3.83    7.02   0
   8   4   1   -3.83    7.13   0
   8  -4   1    0.45    6.98   0
   8   4   1    7.10    7.95   0
   8  -4   1   12.39    7.04   0
  -9   4  -1  190.93    7.87   0
   9   4   1  164.57    7.87   0
   9  -4   1  154.97    7.84   0
  -9  -4  -1  179.09    8.39   0
   9  -4   1  168.52    7.68   0
   9   4   1  155.75    9.10   0
  -9   4  -1  164.59    7.78   0
  -9   5   1   94.47    7.34   0
   9  -5  -1   91.13    7.52   0
   9  -5  -1   91.62    7.36   0
  -9   5   1   87.47    7.76   0
   9   5  -1   90.80    7.69   0
   9   5  -1   91.63    7.53   0
  -8   5   1  466.80    8.62   0
   8  -5  -1  472.49    8.69   0
   8   5  -1  434.52    8.69   0
   8   5  -1  453.03   10.25   0
   8  -5  -1  444.37    8.47   0
  -8   5   1  449.11    8.44   0
  -7   5   1   92.87    7.06   0
  -7   5   1   87.91    7.18   0
   7  -5  -1   87.71    7.41   0
   7  -5  -1   95.51    7.76   0
   7   5  -1   87.42    7.30   0
   7   5  -1   89.93    9.16   0
   6   5  -1  798.86   10.11   0
   6  -5  -1  771.57    9.86   0
  -6   5   1  795.24    9.89   0
   6   5  -1  766.83   12.19   0
  -6   5   1  769.47    9.27   0
   6  -5  -1  762.31    9.55   0
   5   5  -1   21.75    8.11   0
   5  -5  -1   31.72    7.96   0
   5   5  -1   30.62    9.33   0
  -5   5   1   32.30    9.55   0
   5   5  -1   22.95    7.27   0
  -5   5   1   21.42    7.96   0
   5  -5  -1    8.45    8.06   0
   4   5  -1  688.53   12.82   0
   4   5  -1  762.10   10.82   0
   4  -5  -1  709.50   10.45   0
  -4   5   1  694.55   10.11   0
   4   5  -1  763.13   12.80   0
  -4   5   1  694.01   10.56   0
   4  -5  -1  700.10   10.65   0
   3  -5  -1   41.29    8.89   0
   3   5  -1   47.19   10.29   0
   3   5  -1   56.00    8.62   0
  -3   5   1   48.94    8.53   0
   3   5  -1   49.89   11.86   0
   3  -5  -1   52.47    8.74   0
  -3   5   1   44.83    8.61   0
  -2   5   1 6417.65   27.32   0
   2  -5  -1 6467.89   23.04   0
  -2   5   1 6425.89   22.82   0
   2  -5  -1 6302.31   27.09   0
   2   5  -1 6524.45   26.89   0
   1  -5  -1  437.10   14.04   0
  -1  -5   1  473.99   18.02   0
  -1   5   1  442.73   10.65   0
   1  -5  -1  450.31   10.97   0
   1   5  -1  453.84   13.64   0
  -1  -5   1  458.27   13.39   0
   1   5  -1  423.21   15.60   0
   0  -5   1 3275.13   21.81   0
   0  -5  -1 3330.78   19.87   0
   0   5  -1 3231.08   22.91   0
   0  -5   1 3181.97   26.59   0
   0  -5  -1 3476.92   32.29   0
   0   5   1 3254.91   18.63   0
   0   5  -1 3155.40   25.69   0
  -1  -5  -1 1236.70   32.98   0
  -1  -5  -1 1323.75   13.21   0
   1  -5   1 1242.04   16.20   0
   1   5   1 1407.06   33.81   0
  -1   5  -1 1233.90   15.38   0
   1   5   1 1284.99   14.74   0
  -1   5  -1 1292.59   16.19   0
   1  -5   1 1284.12   14.67   0
  -2  -5  -1 1729.21   24.32   0
   2  -5   1 1724.95   15.61   0
   2  -5   1 1605.77   15.87   0
  -2   5  -1 1735.10   15.68   0
   2   5   1 1789.83   14.27   0
  -2   5  -1 1681.44   15.99   0
   2   5   1 1696.94   24.04   0
   3  -5   1   43.70    7.95   0
  -3   5  -1   49.65    8.14   0
  -3   5  -1   45.16   10.08   0
   3   5   1   53.35    8.72   0
   3  -5   1   40.74    8.41   0
   3   5   1   49.57    9.89   0
  -3  -5  -1   50.93   10.17   0
  -4   5  -1  306.03    9.17   0
  -4  -5  -1  327.79   11.26   0
   4  -5   1  306.24    8.91   0
   4   5   1  333.85    9.25   0
   4   5   1  305.10    9.81   0
  -4   5  -1  319.61    9.05   0
   4  -5   1  320.42    9.05   0
   5   5   1   -5.62    7.18   0
  -5   5  -1  -12.28    7.58   0
  -5  -5  -1   -0.39    7.71   0
   5   5   1    8.42    7.20   0
   5  -5   1    2.44    7.97   0
   5  -5   1   23.20    7.77   0
  -5   5  -1    5.12    7.55   0
  -6   5  -1  230.70    7.97   0
   6   5   1  215.50    8.85   0
  -6   5  -1  225.28    8.01   0
   6  -5   1  212.29    7.66   0
  -6  -5  -1  212.66    9.94   0
   6  -5   1  224.87    7.81   0
   6   5   1  236.60    7.89   0
   7   5   1   14.37    6.94   0
  -7  -5  -1   -4.90    8.51   0
   7  -5   1    7.76    7.02   0
  -7   5  -1   -5.27    7.04   0
   7   5   1    8.89    6.24   0
   7  -5   1    4.04    7.17   0
  -7   5  -1   -2.74    7.12   0
   8   5   1   35.55    7.20   0
  -8  -5  -1   32.59    9.14   0
  -8   5  -1   23.40    7.20   0
   8   5   1   26.69    6.92   0
  -8   5  -1   39.87    7.19   0
   8  -5   1   25.01    7.57   0
   8  -5   1   31.86    7.11   0
  -9   5  -1    5.45    7.22   0
   9   5   1   -5.55    8.32   0
  -9   5  -1   18.52    7.37   0
   9  -5   1   13.97    8.84   0
   9   5   1   21.48    8.74   0
  -9  -5  -1   -1.98    7.67   0
   9  -5   1    1.20    7.24   0
   9   6  -1   88.32    9.32   0
  -9   6   1   75.01    7.71   0
   9   6  -1   77.45    7.86   0
   9  -6  -1  101.87    7.74   0
   9  -6  -1   97.20    7.73   0
  -9   6   1   95.23    7.72   0
   9   6  -1   69.89    9.00   0
   8   6  -1   66.79    7.51   0
   8  -6  -1   68.67    7.51   0
  -8   6   1   60.73    7.06   0
   8  -6  -1   78.72    7.45   0
   8   6  -1   67.15    7.26   0
   8   6  -1   72.46    8.72   0
  -8   6   1   73.96    7.50   0
   7   6  -1  570.83    8.92   0
   7   6  -1  573.07   10.75   0
   7   6  -1  514.84   10.40   0
   7  -6  -1  522.88    8.85   0
  -7   6   1  550.03   10.60   0
  -7   6   1  493.97    8.71   0
   7  -6  -1  496.80    9.07   0
   6  -6  -1   81.29    9.13   0
  -6   6   1   81.17    7.48   0
   6  -6  -1   63.17    7.64   0
   6   6  -1   80.76    7.26   0
  -6   6   1   88.53    7.55   0
   6   6  -1   80.93    7.94   0
   6   6  -1   79.04    9.12   0
   5   6  -1    2.19    7.32   0
   5  -6  -1   13.35    7.68   0
   5   6  -1   -5.20    9.06   0
  -5   6   1    2.81    7.11   0
   5   6  -1   -8.39    8.67   0
   5  -6  -1    8.99    8.07   0
   5   6  -1    7.23    7.84   0
  -5   6   1    1.55   10.13   0
   4   6  -1  148.40   11.42   0
  -4   6   1  178.60    8.31   0
   4   6  -1  176.53   11.88   0
  -4   6   1  161.04    8.78   0
   4  -6  -1  151.86    8.42   0
   4  -6  -1  170.20    8.94   0
   4   6  -1  176.04    9.06   0
  -3   6   1 1296.89   11.86   0
   3   6  -1 1397.52   14.32   0
   3   6  -1 1305.98   19.66   0
   3   6  -1 1412.97   19.66   0
   3  -6  -1 1330.32   12.35   0
   3  -6  -1 1291.58   14.27   0
  -3   6   1 1326.63   13.22   0
   2   6  -1   74.96   13.84   0
   2   6  -1   76.72    9.21   0
  -2   6   1   77.28    8.87   0
   2  -6  -1   76.33    9.35   0
   2   6  -1   75.83   14.78   0
  -2   6   1   77.80    9.10   0
   2  -6  -1   77.28   11.02   0
   1  -6  -1 2315.04   15.05   0
  -1  -6   1 2384.62   18.86   0
   1  -6  -1 2271.25   21.40   0
  -1  -6   1 2492.04   29.73   0
   1   6  -1 2173.78   27.47   0
   1   6  -1 2288.67   17.18   0
  -1   6   1 2308.85   15.12   0
   0   6   1  692.92   11.45   0
   0  -6  -1  677.32   18.68   0
   0  -6  -1  748.48   18.75   0
   0   6  -1  671.22   16.71   0
   0  -6  -1  709.99   11.22   0
   0   6  -1  707.68   14.31   0
   0  -6   1  673.88   16.17   0
   0  -6   1  694.18   12.58   0
  -1   6  -1  468.44   10.90   0
   1  -6   1  445.13   12.69   0
   1   6   1  483.34   10.48   0
   1  -6   1  471.42   11.30   0
  -1  -6  -1  490.21   10.25   0
  -1   6  -1  463.04   13.40   0
   2  -6   1    7.79    8.73   0
  -2  -6  -1   11.59   17.08   0
   2  -6   1   -0.23    9.89   0
  -2   6  -1    6.30    8.64   0
   2   6   1   12.67   18.43   0
   2   6   1   16.51    8.64   0
  -2   6  -1   10.70    8.13   0
  -3  -6  -1  799.56   16.70   0
   3   6   1  773.29   16.55   0
   3   6   1  809.79   10.48   0
   3  -6   1  743.09   11.09   0
  -3   6  -1  777.97   10.84   0
   3  -6   1  801.29   11.15   0
  -3   6  -1  773.22   11.61   0
   4   6   1 1612.25   12.50   0
   4   6   1 1519.39   16.29   0
  -4  -6  -1 1581.61   17.71   0
  -4   6  -1 1541.37   12.10   0
   4  -6   1 1481.23   13.19   0
  -4   6  -1 1550.41   13.58   0
   4  -6   1 1592.35   13.69   0
  -5  -6  -1   96.99    9.51   0
   5  -6   1  104.71    7.99   0
   5   6   1  102.75    7.96   0
  -5   6  -1  103.45    8.29   0
   5  -6   1   84.32    8.34   0
   5   6   1   97.45    8.10   0
  -5   6  -1   93.37    7.84   0
  -6   6  -1   -8.36    7.20   0
  -6  -6  -1   -1.89    8.90   0
   6   6   1   -0.30    7.51   0
   6   6   1   10.76    7.43   0
   6  -6   1    7.55    7.47   0
   6   6   1   10.37    8.28   0
  -6   6  -1    1.33    7.56   0
   6  -6   1   21.85    7.72   0
   7  -6   1  173.33    7.54   0
  -7   6  -1  176.29    8.39   0
  -7  -6  -1  200.30    9.61   0
   7   6   1  212.19    7.96   0
  -7   6  -1  189.77    8.17   0
   7  -6   1  186.73    8.03   0
   7   6   1  187.16    8.54   0
   7   6   1  196.83    8.39   0
   8   6   1  165.18    8.01   0
   8   6   1  169.82    7.50   0
  -8   6  -1  181.13    7.92   0
  -8  -6  -1  176.34    8.11   0
   8  -6   1  157.71    7.82   0
   8   6   1  167.82    7.71   0
  -8   6  -1  182.77    7.58   0
   8  -6   1  186.60    7.75   0
   9  -6   1   72.34    7.68   0
  -9   6  -1   85.75    7.76   0
  -9  -6  -1   75.38    8.10   0
   9   6   1   80.10    8.85   0
  -9   6  -1   80.91    7.95   0
   9   6   1   70.73    7.90   0
   9  -6   1   63.48    7.89   0
   9   6   1   65.88    7.62   0
   9  -7  -1   17.05    7.73   0
  -9   7   1   21.86    7.90   0
   9  -7  -1   24.91    9.66   0
   9   7  -1   14.79    8.84   0
   9   7  -1   24.48    7.55   0
   9   7  -1   10.13    8.89   0
   9   7  -1   20.52    9.07   0
  -9   7   1   17.66    7.54   0
   8   7  -1   11.99    7.26   0
  -8   7   1   12.47    7.12   0
   8  -7  -1    6.29    7.59   0
   8   7  -1   12.53    7.26   0
  -8   7   1   10.97    7.34   0
   8  -7  -1   23.54    7.19   0
   8   7  -1   15.82    7.09   0
   8   7  -1    9.10    9.00   0
   7   7  -1   15.01    6.99   0
   7   7  -1    6.06    6.77   0
   7  -7  -1   10.07    8.94   0
  -7   7   1   12.62    6.82   0
   7   7  -1   18.88    7.58   0
   7   7  -1   -0.41    7.27   0
  -7   7   1    2.34    9.09   0
   7  -7  -1   10.24    7.01   0
   6  -7  -1  129.10    8.01   0
   6   7  -1  136.77    9.68   0
  -6   7   1  124.99    7.20   0
  -6   7   1  133.85    7.72   0
   6   7  -1  127.66    7.25   0
   6   7  -1  142.14    7.57   0
   6   7  -1  126.48    9.27   0
   6  -7  -1  114.41    8.20   0
   5  -7  -1   11.09    8.07   0
  -5   7   1   20.31    7.27   0
   5   7  -1    6.29    8.73   0
   5  -7  -1   11.28    7.64   0
   5   7  -1    3.76    7.22   0
   5   7  -1    7.62    8.92   0
   5   7  -1   13.83    9.23   0
  -5   7   1   -1.32    7.79   0
   4   7  -1   54.28    8.20   0
   4   7  -1   51.12   10.05   0
   4  -7  -1   51.04    7.81   0
  -4   7   1   59.51    7.77   0
  -4   7   1   53.72    7.80   0
   4  -7  -1   56.02    8.31   0
   4   7  -1   46.13   11.38   0
  -3   7   1   58.62    8.22   0
  -3   7   1   65.54    7.97   0
   3  -7  -1   60.34    8.21   0
   3   7  -1   52.02   10.54   0
   3   7  -1   60.55   14.71   0
   3   7  -1   57.52   15.50   0
   3  -7  -1   61.49   10.76   0
   2   7  -1  200.59   23.50   0
   2   7  -1  193.64   19.45   0
   2   7  -1  208.89   11.19   0
   2  -7  -1  210.56    9.29   0
   2  -7  -1  189.96   10.72   0
  -2   7   1  205.29    8.87   0
  -2   7   1  195.38   10.64   0
   1  -7  -1   10.33    8.33   0
   1   7  -1   -2.30    8.53   0
  -1  -7   1    3.51   14.62   0
   1  -7  -1   10.94    9.88   0
  -1  -7   1    7.36    8.59   0
   1   7  -1    2.54   16.01   0
   1  -7  -1    3.16    9.21   0
  -1   7   1    5.53    8.15   0
   0   7  -1  103.92   12.30   0
   0  -7  -1  104.26   15.67   0
   0  -7   1  108.75    9.03   0
   0   7  -1  115.32   11.07   0
   0   7   1  113.03    8.81   0
   0  -7  -1  110.20    8.69   0
   0  -7   1  100.38   11.82   0
   0  -7  -1  119.52   14.39   0
  -1  -7  -1   69.68    8.35   0
   1  -7   1   64.58    8.67   0
   1  -7   1   62.38    9.82   0
   1   7   1   70.84    8.64   0
  -1   7  -1   68.49   10.59   0
  -1   7  -1   70.57   10.61   0
  -2   7  -1  467.43   10.16   0
   2   7   1  482.90   10.06   0
  -2   7  -1  482.63   10.00   0
   2  -7   1  463.04   10.98   0
   2  -7   1  478.99   10.52   0
  -2  -7  -1  508.98   10.21   0
  -3   7  -1   95.10    8.37   0
  -3  -7  -1   95.21   15.65   0
   3   7   1   95.36    8.26   0
   3  -7   1  102.78    8.57   0
  -3   7  -1   83.05    8.84   0
   3  -7   1   84.62    8.28   0
   3   7   1   89.79   15.93   0
  -4  -7  -1  441.68   13.55   0
   4  -7   1  439.50    9.53   0
   4  -7   1  471.41   11.53   0
   4   7   1  459.36    9.32   0
  -4   7  -1  435.67    9.58   0
   4   7   1  436.78   12.66   0
  -4   7  -1  419.24    9.24   0
   5   7   1   17.28    9.35   0
   5  -7   1   29.20    7.58   0
   5   7   1   30.96    7.37   0
  -5   7  -1   17.82    7.64   0
  -5  -7  -1   17.63   10.89   0
   5  -7   1   15.27    7.97   0
  -5   7  -1   17.98    9.33   0
   6  -7   1  469.01   10.37   0
   6   7   1  461.20   10.34   0
  -6   7  -1  495.04    8.65   0
   6  -7   1  446.83    8.82   0
   6   7   1  502.78    8.92   0
   6   7   1  551.70    8.86   0
  -6   7  -1  488.59    8.85   0
  -6  -7  -1  490.70   12.40   0
  -7  -7  -1   25.88    8.86   0
   7   7   1   22.81    6.97   0
  -7   7  -1   18.84    6.77   0
   7  -7   1   19.60    7.43   0
   7   7   1   21.23    8.19   0
  -7   7  -1   15.24    7.50   0
   7   7   1   13.87    7.08   0
   7  -7   1   23.94    7.47   0
  -8   7  -1  327.48    8.51   0
   8  -7   1  336.36    8.55   0
   8   7   1  311.47   10.02   0
  -8   7  -1  353.05    8.41   0
   8   7   1  342.61    8.39   0
   8  -7   1  303.87    8.48   0
  -8  -7  -1  354.03    9.23   0
   8   7   1  345.91    8.67   0
   9   7   1   18.82    7.70   0
  -9   7  -1   12.50    7.81   0
   9  -7   1   22.33    8.98   0
   9   7   1    9.18    7.20   0
   9   7   1   16.85    7.94   0
  -9  -7  -1    5.96    9.49   0
   9  -7   1    4.91    7.54   0
  -9   7  -1    4.72    7.62   0
  -8   8   1  117.96    7.62   0
   8  -8  -1   95.86    7.77   0
  -8   8   1  124.25    7.82   0
   8   8  -1  120.26    7.88   0
   8  -8  -1  117.14    7.83   0
   8   8  -1  126.61    8.96   0
   8   8  -1  130.49    8.12   0
   8   8  -1  145.95    9.56   0
   7   8  -1  321.00    9.89   0
  -7   8   1  332.78    8.08   0
   7   8  -1  341.38    8.60   0
   7   8  -1  357.56    8.38   0
   7  -8  -1  349.12    8.61   0
   7  -8  -1  351.76   10.25   0
   7   8  -1  344.61   10.78   0
  -7   8   1  342.61    8.62   0
  -6   8   1   21.48    6.94   0
   6   8  -1   19.10    8.01   0
   6   8  -1   28.39    6.92   0
   6  -8  -1   22.96    7.26   0
  -6   8   1   29.94    7.42   0
   6   8  -1   28.59    8.84   0
   6  -8  -1   34.56    9.40   0
   6   8  -1   21.27    7.35   0
  -5   8   1  323.01    9.80   0
   5   8  -1  354.91   12.58   0
   5   8  -1  346.33    8.72   0
  -5   8   1  323.00    8.31   0
   5  -8  -1  308.08    8.67   0
   5   8  -1  318.93   11.85   0
   5  -8  -1  318.39    9.04   0
   4   8  -1   25.10   12.03   0
   4  -8  -1   28.09    8.28   0
  -4   8   1   29.67    7.42   0
   4   8  -1   27.37    7.59   0
   4  -8  -1   15.02    7.63   0
  -4   8   1   28.11    7.70   0
   4   8  -1   29.36   12.90   0
  -3   8   1 1298.23   13.89   0
   3  -8  -1 1245.08   14.03   0
  -3   8   1 1285.72   12.61   0
   3   8  -1 1350.43   12.56   0
   3  -8  -1 1329.04   11.75   0
  -2   8   1   22.43    9.86   0
   2  -8  -1   36.25    8.05   0
   2   8  -1   32.28    8.39   0
   2  -8  -1   24.15    8.09   0
  -2   8   1   29.26    9.57   0
   1   8  -1 1207.01   12.24   0
   1  -8  -1 1309.53   17.59   0
   1  -8  -1 1231.93   11.87   0
   1   8  -1 1206.06   31.56   0
  -1  -8   1 1256.15   13.35   0
   1  -8  -1 1178.47   17.68   0
  -1  -8   1 1301.01   31.34   0
  -1   8   1 1224.87   13.11   0
   0   8   1  322.82    9.43   0
   0   8  -1  305.97   14.22   0
   0  -8  -1  341.24   18.19   0
   0  -8   1  297.29   10.95   0
   0  -8  -1  301.44   18.38   0
   0   8  -1  320.00   11.60   0
   0  -8   1  305.62   14.10   0
   0  -8  -1  336.58    9.30   0
   1  -8   1  106.59    9.88   0
  -1   8  -1  103.77    8.95   0
   1   8   1  120.46    8.34   0
  -1   8  -1   99.80   10.40   0
  -1  -8  -1  135.27    9.97   0
   1  -8   1  124.09    8.93   0
   2  -8   1  354.70   10.64   0
   2  -8   1  383.69   11.52   0
  -2   8  -1  382.93   11.15   0
  -2  -8  -1  406.74    8.96   0
   2   8   1  385.62    9.29   0
  -2   8  -1  382.05   11.35   0
  -3   8  -1 1831.05   13.38   0
   3  -8   1 1869.92   13.10   0
   3  -8   1 1816.94   14.78   0
   3   8   1 1940.04   13.42   0
  -3   8  -1 1859.58   12.78   0
   4  -8   1   55.90    7.90   0
   4   8   1   42.99    7.96   0
  -4   8  -1   45.44    7.56   0
   4   8   1   43.63   13.53   0
  -4   8  -1   43.09    7.54   0
   4  -8   1   49.91    9.70   0
   5   8   1   76.36    9.97   0
  -5   8  -1   86.25    7.44   0
  -5  -8  -1   86.85   10.84   0
   5   8   1   86.08    7.60   0
   5  -8   1   69.55    8.02   0
   5  -8   1   71.88    7.48   0
  -5   8  -1   56.43    7.56   0
  -6   8  -1  279.92    8.21   0
  -6  -8  -1  293.24   11.75   0
   6  -8   1  263.78    9.74   0
  -6   8  -1  260.19    7.93   0
   6  -8   1  259.66    8.32   0
   6   8   1  263.21    9.59   0
   6   8   1  264.11    8.31   0
   7  -8   1  364.16    8.39   0
  -7  -8  -1  361.96   10.75   0
   7   8   1  381.75    8.42   0
  -7   8  -1  357.84    8.46   0
   7  -8   1  337.22    8.64   0
  -7   8  -1  369.08    8.71   0
   7   8   1  362.91    8.63   0
   7   8   1  340.20   10.09   0
   8   8   1    3.78    8.21   0
   8  -8   1   -2.56    7.16   0
   8   8   1   14.53    7.44   0
   8   8   1    2.04    7.07   0
  -8   8  -1   -3.58    6.84   0
  -8   8  -1   14.72    8.98   0
   8  -8   1    9.30    7.17   0
  -8   9   1   18.22    9.39   0
   8   9  -1   39.39    7.32   0
   8   9  -1   47.66   10.72   0
   8  -9  -1   40.00    7.88   0
  -8   9   1   34.23    7.89   0
   8  -9  -1   32.57    7.73   0
   8   9  -1   42.53    7.54   0
   8   9  -1   40.15    8.60   0
  -7   9   1   17.54    7.56   0
   7   9  -1   19.07    7.06   0
  -7   9   1   17.95    7.16   0
   7   9  -1   26.98    9.01   0
   7   9  -1   25.08   10.70   0
   7  -9  -1    4.66    7.42   0
   7   9  -1   22.64    9.25   0
   7  -9  -1   13.66    7.32   0
  -6   9   1  928.09   10.15   0
  -6   9   1  979.93   11.84   0
   6   9  -1 1020.11   11.00   0
   6  -9  -1  983.36   10.37   0
   6  -9  -1  929.42   10.60   0
   6   9  -1  912.87   14.76   0
   6   9  -1 1027.69   16.26   0
   6   9  -1  986.17   12.24   0
   5  -9  -1   61.52    7.81   0
   5   9  -1   67.93   12.42   0
  -5   9   1   58.78    7.29   0
   5  -9  -1   60.75    7.72   0
   5   9  -1   67.10    7.63   0
  -5   9   1   76.44    9.10   0
   5   9  -1   61.13   10.37   0
   4   9  -1  897.49   11.78   0
  -4   9   1  819.02    9.90   0
   4  -9  -1  866.02   10.01   0
   4  -9  -1  819.23   10.42   0
  -4   9   1  845.44   11.57   0
   3  -9  -1   -3.43    8.35   0
  -3   9   1   10.66    7.66   0
   3  -9  -1    1.97    8.32   0
  -3   9   1   -3.11    8.01   0
   3   9  -1    2.39    9.24   0
   2  -9  -1 1403.82   15.57   0
   2   9  -1 1496.92   14.13   0
  -2   9   1 1459.82   12.39   0
   2  -9  -1 1418.12   12.70   0
  -2  -9   1 1514.17   12.90   0
   1   9  -1  147.24    8.80   0
   1  -9  -1  156.08    8.36   0
  -1   9   1  147.35    8.63   0
  -1  -9   1  144.13    8.69   0
   1  -9  -1  134.36   12.33   0
   1  -9  -1  147.02   11.29   0
   0  -9  -1  753.45   24.86   0
   0   9  -1  714.71   10.78   0
   0   9  -1  706.90   15.57   0
   0   9   1  699.94   11.96   0
   0  -9   1  743.55   10.68   0
   0  -9  -1  728.95   10.01   0
   0  -9   1  680.05   15.47   0
   0  -9  -1  685.68   24.46   0
  -1   9  -1   12.54   11.21   0
   1  -9   1   -2.70   11.53   0
   1  -9   1   10.55    8.01   0
  -1   9  -1    3.80    7.77   0
  -1  -9  -1   -0.80    8.22   0
   1   9   1   -1.82   10.46   0
  -2   9  -1  788.58   11.32   0
   2  -9   1  790.85   11.97   0
  -2   9  -1  783.19   12.59   0
   2  -9   1  741.52   12.24   0
  -2  -9  -1  800.63   11.86   0
   2   9   1  792.74   10.52   0
  -3   9  -1  138.61    8.48   0
  -3   9  -1  158.52    9.28   0
   3  -9   1  152.30   10.39   0
   3  -9   1  132.45    8.12   0
   3   9   1  151.19    8.60   0
  -4   9  -1  243.47    7.89   0
  -4   9  -1  239.50    8.45   0
   4  -9   1  234.14    8.18   0
   4  -9   1  289.33   11.08   0
   4   9   1  250.50    8.29   0
   5  -9   1   28.65    7.32   0
  -5   9  -1   24.89    7.43   0
  -5   9  -1   30.11    7.30   0
   5   9   1   27.52   12.43   0
   5   9   1   40.22    7.40   0
   5  -9   1   30.58    7.48   0
   5   9   1   26.58   12.72   0
   6  -9   1   93.24    7.44   0
   6   9   1  109.90   10.97   0
   6   9   1  104.24   10.25   0
  -6   9  -1  105.99    7.47   0
  -6   9  -1  103.92    7.62   0
   6   9   1   92.99    9.31   0
   6  -9   1  108.87    7.52   0
   7   9   1   57.39    7.48   0
   7  -9   1   69.65    7.40   0
   7   9   1   59.33    8.82   0
   7  -9   1   61.89    7.60   0
  -7   9  -1   68.80    9.37   0
   7   9   1   57.60   10.92   0
  -7   9  -1   78.48    7.29   0
   7   9   1   68.42    8.01   0
   8   9   1   -0.75    9.46   0
   8   9   1   -2.59    7.59   0
   8   9   1    5.24    8.84   0
   8  -9   1   -1.20    7.78   0
  -8   9  -1    9.39    7.68   0
   8   9   1   -1.03    9.04   0
   8  -9   1   -7.32    7.84   0
  -8   9  -1   21.17    7.64   0
   8 -10  -1   80.46    8.34   0
  -8  10   1   89.13    8.27   0
   8  10  -1   98.02    9.72   0
   8  10  -1   77.08   10.91   0
   8  10  -1   79.39   11.81   0
   8  10  -1   73.55    9.19   0
  -8  10   1   67.01    7.93   0
   8 -10  -1   70.43    8.05   0
  -7  10   1   29.39    7.26   0
   7  10  -1   21.41    8.75   0
  -7  10   1   31.20    7.86   0
   7  10  -1   24.45    9.59   0
   7  10  -1   21.96    9.52   0
   7 -10  -1   23.93    7.86   0
   7  10  -1   28.39   10.54   0
   7 -10  -1   16.83    7.94   0
   6 -10  -1  218.78    8.17   0
  -6  10   1  219.62    7.86   0
  -6  10   1  234.12    9.89   0
   6  10  -1  211.89   13.29   0
   6  10  -1  249.00    7.83   0
   6  10  -1  233.43    8.47   0
   6  10  -1  227.83   15.14   0
   6 -10  -1  203.68    8.45   0
  -5  10   1   56.45    7.56   0
  -5  10   1   81.29    7.77   0
   5 -10  -1   77.24    8.05   0
   5  10  -1   81.29    7.69   0
   5 -10  -1   76.08    9.41   0
   4 -10  -1   -4.98    7.61   0
   4 -10  -1    2.63    9.26   0
  -4  10   1   -6.90    7.07   0
   4  10  -1   -4.85    7.52   0
  -4  10   1    7.52    7.07   0
   3 -10  -1   33.63    7.86   0
   3 -10  -1   53.80   10.97   0
  -3  10   1   29.37    8.18   0
  -3  10   1   36.01    7.41   0
   3  10  -1   42.02    7.35   0
  -2  10   1  196.47    8.56   0
   2 -10  -1  217.02    9.81   0
   2  10  -1  214.59    8.55   0
   2 -10  -1  196.45   10.59   0
  -2 -10   1  225.77    9.85   0
   2 -10  -1  201.16    8.60   0
  -1  10   1   42.15    8.10   0
   1 -10  -1   35.13    8.17   0
   1 -10  -1   44.12   12.39   0
   1  10  -1   40.67    8.11   0
  -1 -10   1   41.85    8.06   0
   1 -10  -1   36.76   11.82   0
   0  10  -1   -1.04   14.12   0
   0  10   1   10.29    7.94   0
   0  10  -1    3.05    8.03   0
   0 -10  -1  -12.86    8.55   0
   0 -10   1   16.16    9.61   0
   0 -10   1    1.97   12.32   0
   1  10   1   35.91    8.58   0
  -1  10  -1   45.40    9.59   0
   1 -10   1   41.14    9.46   0
  -1 -10  -1   39.39    7.86   0
  -1  10  -1   36.82   10.17   0
   1 -10   1   51.70   10.64   0
  -2  10  -1  160.03   10.58   0
   2 -10   1  161.79   11.17   0
  -2 -10  -1  193.11   10.11   0
  -2  10  -1  182.37    8.08   0
   2  10   1  175.78   10.16   0
   2 -10   1  179.81    8.25   0
  -3  10  -1  592.44   10.68   0
   3 -10   1  629.73   10.17   0
   3  10   1  605.84    9.40   0
  -3  10  -1  612.49   10.09   0
   3 -10   1  557.98   10.57   0
   4 -10   1    9.35    7.80   0
  -4  10  -1   14.93    7.45   0
  -4  10  -1   25.71    7.28   0
   4 -10   1   18.89    9.50   0
   4  10   1   21.48    7.46   0
  -5  10  -1   31.82    9.06   0
   5 -10   1   17.68    8.04   0
  -5  10  -1   28.87    6.98   0
   5  10   1   27.22    6.99   0
   5 -10   1   24.71    7.33   0
   6  10   1  184.58    8.15   0
  -6  10  -1  154.42    7.76   0
   6  10   1  180.61   15.57   0
   6 -10   1  193.25    7.95   0
   6 -10   1  153.40    8.12   0
  -6  10  -1  156.36    8.08   0
   6  10   1  167.11   15.32   0
   7  10   1  211.42    8.07   0
   7  10   1  199.49   12.60   0
   7  10   1  195.54   12.00   0
   7  10   1  199.30    9.52   0
   7 -10   1  189.48    8.85   0
  -7  10  -1  203.38    8.34   0
   7 -10   1  199.30    8.37   0
  -7  10  -1  206.47   10.04   0
   7  11  -1   26.21   16.93   0
   7 -11  -1   34.25    7.63   0
   7 -11  -1   32.82    8.04   0
   7  11  -1   20.41   15.66   0
  -7  11   1   17.70    7.77   0
  -7  11   1   23.85    7.47   0
   7  11  -1   24.56    9.48   0
   7  11  -1   35.80    8.83   0
   6 -11  -1   86.87    8.07   0
   6  11  -1   87.14    7.13   0
   6 -11  -1   83.96    7.62   0
   6  11  -1   98.37    7.79   0
  -6  11   1   84.70    7.53   0
  -6  11   1   79.04    7.75   0
   5 -11  -1   10.16    9.30   0
  -5  11   1   20.09    8.99   0
   5 -11  -1   25.33    9.67   0
  -5  11   1   22.96    7.07   0
   5  11  -1   12.05    9.36   0
   4 -11  -1   -4.31    7.54   0
  -4  11   1    6.73    7.20   0
   4 -11  -1   10.24    9.56   0
   4  11  -1    8.48    7.33   0
  -4  11   1   12.30    8.77   0
  -3  11   1   53.18    7.34   0
   3 -11  -1   47.84    7.69   0
   3 -11  -1   55.99    9.47   0
   3  11  -1   41.76    8.89   0
   2  11  -1   33.84    7.59   0
  -2 -11   1   31.63    7.41   0
   2 -11  -1   36.31   10.17   0
  -2  11   1   37.29    7.16   0
   2 -11  -1   42.24    8.90   0
   2 -11  -1   41.79    7.56   0
   1 -11  -1    4.14   11.17   0
   1  11  -1    2.59    7.99   0
  -1  11   1   25.32    9.12   0
   1 -11  -1   14.05    9.02   0
   1 -11  -1   38.69   14.78   0
  -1 -11   1   10.14    9.07   0
   0  11  -1  332.49   17.91   0
   0 -11   1  333.44   16.23   0
   0  11   1  326.91    8.81   0
   0  11  -1  313.58    8.71   0
   0 -11  -1  328.87    8.40   0
   0 -11   1  319.89    8.41   0
  -1 -11  -1  485.86    8.87   0
  -1  11  -1  458.22   13.10   0
  -1  11  -1  447.46    9.06   0
   1 -11   1  400.55   13.76   0
   1  11   1  458.66    9.03   0
   1 -11   1  475.30    9.22   0
   2 -11   1  430.29   12.57   0
   2  11   1  418.94    8.84   0
  -2 -11  -1  417.39    8.57   0
   2 -11   1  404.68    9.10   0
  -2  11  -1  415.77   11.06   0
  -2  11  -1  412.66    8.75   0
  -3  11  -1   92.48    7.38   0
  -3  11  -1  100.02    8.07   0
   3 -11   1   92.44    9.35   0
   3  11   1  101.78    9.37   0
   3 -11   1   85.71   10.68   0
   4 -11   1   59.70   10.14   0
   4 -11   1   53.08    9.52   0
   4  11   1   48.01    7.73   0
  -4  11  -1   51.63    7.65   0
  -4  11  -1   64.48    8.92   0
   5  11   1   48.45    7.50   0
   5 -11   1   62.95    7.68   0
  -5  11  -1   67.70    7.24   0
  -5  11  -1   60.46    7.65   0
   5 -11   1   58.44   10.47   0
  -6  11  -1  206.53    8.53   0
   6  11   1  192.87   10.05   0
   6 -11   1  212.75   11.20   0
  -6  11  -1  207.82    8.13   0
   6 -11   1  196.94   10.07   0
   7  11   1   42.65    9.15   0
   7  11   1   30.37    7.92   0
  -7  11  -1   44.46    7.83   0
   7 -11   1   38.43    8.07   0
   7 -11   1   19.05   10.38   0
  -7  11  -1   27.44    7.78   0
  -6  12   1   16.59    9.48   0
   6  12  -1    1.02    7.92   0
  -6  12   1   31.28    9.36   0
   6 -12  -1   25.88    7.71   0
   6 -12  -1   27.43    8.18   0
   5  12  -1  429.13    9.74   0
   5 -12  -1  414.55    8.84   0
  -5  12   1  421.15    9.07   0
   5 -12  -1  444.39    9.87   0
  -5  12   1  431.49    9.62   0
   4 -12  -1   23.08    7.32   0
   4  12  -1   -0.18    7.55   0
   4 -12  -1    6.56    8.40   0
  -4  12   1    3.73    7.09   0
   3 -12  -1  379.86   10.46   0
   3 -12  -1  367.00    8.72   0
   3  12  -1  368.75   10.32   0
  -3  12   1  346.99    8.38   0
   3 -12  -1  350.65   11.41   0
  -2  12   1    3.63    7.02   0
   2 -12  -1    6.01    9.75   0
   2  12  -1    5.12    9.06   0
   2 -12  -1    2.22    7.11   0
   2 -12  -1    4.80   10.14   0
   1 -12  -1  657.54   20.89   0
   1  12  -1  689.97   10.14   0
   1 -12  -1  747.50    9.59   0
   1 -12  -1  719.94   17.90   0
  -1 -12   1  691.89   10.03   0
  -1  12   1  649.91    9.72   0
   0  12  -1  130.22    9.57   0
   0  12   1  138.86    8.19   0
   0 -12   1  145.53    7.82   0
   0 -12  -1  128.04    7.77   0
   1  12   1 1269.90   11.55   0
   1 -12   1 1248.63   18.38   0
  -1  12  -1 1265.91   17.48   0
  -1 -12  -1 1344.40   11.43   0
   1 -12   1 1347.50   11.75   0
  -1  12  -1 1258.79   11.49   0
   2  12   1   31.92    7.80   0
  -2  12  -1   32.16    9.19   0
  -2  12  -1   41.53    8.98   0
  -2 -12  -1   47.20    8.82   0
   2 -12   1   26.74   11.07   0
   2 -12   1   40.48    7.65   0
  -3  12  -1  162.73    9.87   0
   3 -12   1  146.58   12.13   0
  -3  12  -1  154.36    7.75   0
   3  12   1  157.99    7.80   0
   3 -12   1  146.99    8.21   0
   4 -12   1   87.85    8.13   0
   4  12   1   99.80    7.74   0
   4 -12   1   88.52   11.62   0
  -4  12  -1   86.08    8.07   0
  -4  12  -1   86.75    7.54   0
   5 -12   1   31.80    9.54   0
   5 -12   1   38.26   11.72   0
  -5  12  -1   20.06    9.53   0
  -5  12  -1   21.51    8.94   0
   5  12   1   36.32    7.78   0
   6  12   1    3.98    7.50   0
   6 -12   1   25.27   11.13   0
   6 -12   1   13.80    7.65   0
  -6  12  -1   10.29    7.51   0
  -6  12  -1   12.29    9.56   0
   5 -13  -1   49.87    7.68   0
   5  13  -1   47.65    7.82   0
  -5  13   1   44.28    7.79   0
   5 -13  -1   40.69    8.97   0
  -4  13   1  223.84    8.12   0
   4  13  -1  243.14   10.29   0
   4 -13  -1  262.38   10.08   0
   4 -13  -1  208.99   11.59   0
   4 -13  -1  237.64    8.54   0
   3 -13  -1    6.34    8.75   0
   3  13  -1    3.62    9.25   0
  -3  13   1   -3.00    7.38   0
   3 -13  -1   -5.74    7.64   0
   3 -13  -1   -3.02   10.54   0
  -2  13   1   83.77    7.39   0
   2 -13  -1   91.35   10.55   0
   2 -13  -1   86.16    7.49   0
   2  13  -1   92.74    7.71   0
   2 -13  -1   94.07   13.61   0
   1 -13  -1   18.78   18.53   0
   1 -13  -1   15.29   18.06   0
  -1  13   1   12.16    7.34   0
  -1 -13   1   43.71    8.84   0
   1 -13  -1   27.46    8.75   0
   1  13  -1   28.57    9.15   0
   0 -13   1  233.22    9.63   0
   0 -13  -1  260.28    8.03   0
   0  13  -1  233.87    9.75   0
   0  13   1  220.30    8.13   0
   1  13   1   44.07    9.31   0
  -1  13  -1   57.32    8.82   0
   1 -13   1   40.80    7.83   0
  -1 -13  -1   52.00    7.10   0
   1 -13   1   44.14   11.96   0
  -2 -13  -1  322.69   10.29   0
  -2  13  -1  314.46    8.71   0
  -2  13  -1  322.67   12.28   0
   2  13   1  293.03    8.73   0
   2 -13   1  299.16   10.37   0
   2 -13   1  306.08   14.24   0
  -3  13  -1  299.42   10.69   0
   3  13   1  289.26    8.56   0
   3 -13   1  277.77    8.68   0
  -3  13  -1  253.88    9.78   0
   3 -13   1  264.06   13.09   0
   4 -13   1   33.15    7.79   0
  -4  13  -1   23.28    7.81   0
   4  13   1   27.96    7.66   0
   4 -13   1   38.94   10.87   0
  -4  13  -1   40.88    9.43   0
  -5  13  -1   92.80    7.81   0
  -5  13  -1  106.22    8.22   0
   5 -13   1   99.56    8.43   0
   5 -13   1   87.98   10.26   0
   5  13   1  103.89    9.90   0
   4 -14  -1   -1.13    8.96   0
   4  14  -1    7.46    9.47   0
   4 -14  -1    2.38    7.41   0
  -4  14   1   -1.45    9.32   0
   4 -14  -1   20.28   11.90   0
   3  14  -1   10.26    9.41   0
  -3  14   1    5.35    7.70   0
   3 -14  -1   10.81    8.73   0
   3 -14  -1   14.47    7.78   0
   3 -14  -1   14.05    9.39   0
   2 -14  -1    9.31    7.11   0
   2  14  -1   10.13    7.75   0
   2 -14  -1    8.73   10.36   0
   2 -14  -1    3.69   11.40   0
  -2  14   1   -4.56    8.89   0
  -1 -14   1   16.18    7.54   0
   1  14  -1   24.60    9.32   0
   1 -14  -1   23.33    7.42   0
  -1  14   1   19.13    7.44   0
   0  14  -1   10.64    7.63   0
   0  14   1   12.39    7.47   0
   0 -14  -1    7.60    7.51   0
   0 -14   1    9.21    7.75   0
   1 -14   1  186.43   15.38   0
   1 -14   1  207.22   16.52   0
   1  14   1  173.32    8.34   0
   1 -14   1  198.14    8.60   0
  -1 -14  -1  200.30    8.18   0
  -1  14  -1  191.98    8.46   0
   2 -14   1   16.33    9.82   0
  -2  14  -1   15.75    7.63   0
   2 -14   1   20.83    7.82   0
   2  14   1   10.63    7.32   0
  -3  14  -1   -6.18    7.34   0
  -3  14  -1    7.39    9.20   0
   3  14   1   -6.19    7.72   0
   3 -14   1    7.90   10.35   0
   3 -14   1    0.98    7.69   0
  -4  14  -1   11.99    9.53   0
   4 -14   1   20.73   12.99   0
  -4  14  -1   10.88    7.59   0
   4  14   1   16.43    7.67   0
   4 -14   1   -0.63    7.91   0
  -2  15   1   16.95    7.89   0
   2 -15  -1    4.76   13.74   0
   2 -15  -1   35.43    9.45   0
   2 -15  -1    0.03   12.61   0
   2  15  -1   27.93    9.66   0
  -1  15   1   10.88    9.63   0
  -1 -15   1   10.05    7.64   0
   1  15  -1    7.30    7.73   0
   1 -15  -1    5.60    9.58   0
   0 -15  -1  105.91    7.88   0
   0  15   1  101.08    7.89   0
   0  15  -1   95.73    8.48   0
   0 -15   1  119.55    9.70   0
   1  15   1   78.81    7.86   0
  -1 -15  -1   80.86    7.85   0
  -1  15  -1   50.33    8.14   0
   1 -15   1   93.37    8.12   0
   2  15   1  180.97   10.44   0
   2 -15   1    2.16   11.00   0
   2 -15   1  203.86   10.48   0
   2 -15   1    0.28   11.11   0
  -2  15  -1  187.32   10.15   0
  10   0  -2  199.68    8.26   0
  10   0  -2  201.91   10.10   0
  -9   0   2   -0.97    7.33   0
   9   0  -2    1.67    7.20   0
   9   0  -2    8.01    7.25   0
  -8   0   2  798.07    9.62   0
   8   0  -2  754.38    9.48   0
  -8   0   2  785.98    9.74   0
   8   0  -2  757.59    9.66   0
  -7   0   2   -2.81    7.00   0
   7   0  -2  -11.08    7.12   0
  -7   0   2   -1.80    7.19   0
   7   0  -2    8.06    7.31   0
   6   0  -2 2504.71   14.31   0
  -6   0   2 2706.99   14.67   0
   6   0  -2 2546.38   14.58   0
  -6   0   2 2647.90   15.76   0
  -5   0   2    3.35    7.81   0
   5   0  -2    6.30    7.58   0
   5   0  -2   -3.54    8.27   0
  -5   0   2   -4.35   10.09   0
  -4   0   2 3614.55   17.84   0
   4   0  -2 3571.56   17.70   0
   4   0  -2 3479.95   17.65   0
   3   0  -2    7.20    9.78   0
   3   0  -2   -2.62    9.59   0
  -3   0   2    5.49    9.51   0
   3   0  -2    1.34   12.12   0
  -2   0   2 4604.49   29.32   0
   2   0  -2 5074.77   25.72   0
  -2   0   2 5098.32   25.57   0
   2   0  -2 4646.88   28.13   0
   1   0  -2    5.07   16.09   0
   1   0  -2    1.38   13.67   0
  -1   0   2    2.50   13.55   0
  -1   0   2    2.70   16.29   0
  -1   0  -2    4.93   11.60   0
   1   0   2    6.21   12.06   0
  -2   0  -2  725.40   12.75   0
   2   0   2  709.42   11.93   0
   2   0   2  783.64   13.72   0
   3   0   2    7.70    8.43   0
   3   0   2   88.17    9.57   0
  -3   0  -2   64.47   11.33   0
   4   0   2   16.39    8.36   0
   4   0   2    9.81    7.49   0
  -4   0  -2   10.36    8.61   0
  -5   0  -2   -6.40    7.70   0
   5   0   2    7.05    7.62   0
   5   0   2    0.22    6.77   0
  -6   0  -2   14.43    7.97   0
   6   0   2    8.42    7.11   0
   6   0   2   -4.34    6.69   0
   7   0   2    1.23    6.89   0
  -7   0  -2    2.64    7.55   0
   7   0   2   -8.88    8.50   0
   8   0   2  180.44    7.60   0
  -8   0  -2  173.60    7.95   0
   8   0   2  185.76    7.40   0
   9   0   2   12.77    6.90   0
   9   0   2   -7.59    6.62   0
  -9   0  -2    7.72    7.29   0
 -10   1   2  104.43    7.67   0
  10   1  -2   72.67    7.82   0
  10   1  -2  105.51    7.95   0
  10  -1  -2   90.83    7.41   0
  10  -1  -2   89.03    9.43   0
   9   1  -2  344.31    8.44   0
  -9   1   2  378.70    8.70   0
   9  -1  -2  329.47    8.38   0
   9  -1  -2  342.85    9.94   0
   9   1  -2  342.33    8.42   0
  -9   1   2  357.34    8.63   0
   8   1  -2  273.11    8.21   0
   8  -1  -2  273.77    8.19   0
   8  -1  -2  271.19    8.25   0
   8   1  -2  251.69    8.05   0
  -8  -1   2  270.73    8.19   0
  -8   1   2  285.82    8.10   0
  -8   1   2  297.73    8.22   0
   7  -1  -2    5.61    7.10   0
   7  -1  -2   12.20    7.55   0
  -7   1   2    4.88    8.73   0
  -7  -1   2   16.88    7.77   0
  -7  -1   2    9.01    7.49   0
  -7   1   2    0.21    6.97   0
   7   1  -2   -1.06    9.26   0
   7   1  -2   17.75    7.83   0
   6  -1  -2   46.09    8.39   0
  -6  -1   2   36.36    7.52   0
  -6   1   2   36.30    7.94   0
  -6  -1   2   49.31    7.89   0
   6  -1  -2   36.81    7.60   0
   6   1  -2   51.51    8.02   0
   6   1  -2   43.75    7.87   0
  -6   1   2   39.99    7.84   0
  -5   1   2  792.40   11.54   0
   5  -1  -2  786.35   10.52   0
  -5  -1   2  836.46   12.18   0
   5   1  -2  782.25   10.82   0
   5   1  -2  770.05   11.88   0
  -5   1   2  806.71   10.64   0
   5  -1  -2  768.69   10.48   0
   4  -1  -2  342.38    9.21   0
  -4   1   2  335.41   10.61   0
  -4   1   2  345.16   10.18   0
  -4  -1   2  367.09    9.58   0
   4   1  -2  333.59    9.36   0
   4   1  -2  344.26    9.41   0
   4  -1  -2  344.43    9.89   0
   3   1  -2 2460.85   17.08   0
   3  -1  -2 2427.14   16.41   0
  -3   1   2 2389.77   16.90   0
   3  -1  -2 2502.00   16.45   0
   3   1  -2 2520.60   17.21   0
  -3  -1   2 2495.35   18.14   0
   3  -1  -2 2309.79   17.12   0
   3   1  -2 2345.83   17.71   0
   2   1  -2   97.28   14.07   0
  -2  -1   2   93.50   14.62   0
   2   1  -2  100.33   11.86   0
  -2  -1   2  102.25   12.18   0
   2  -1  -2   98.62   15.78   0
  -2   1   2  103.27   12.80   0
   2  -1  -2   98.33   12.37   0
   1   1  -2  504.85   22.29   0
  -1  -1   2  557.68   16.28   0
   1  -1  -2  553.80   16.48   0
  -1   1   2  563.27   15.74   0
  -1   1   2  506.72   16.83   0
  -1  -1   2  499.25   22.98   0
   1  -1  -2  513.88   15.96   0
   1   1  -2  545.53   16.18   0
   0  -1  -2 8481.97   37.10   0
  -1   1  -2 4779.02   24.65   0
   1  -1   2 4751.20   24.81   0
  -1  -1  -2 4839.38   26.39   0
   1   1   2 5094.89   27.54   0
   1   1   2 4786.47   26.51   0
   1  -1   2 5195.20   32.50   0
  -2   1  -2 3961.41   20.62   0
   2   1   2 3948.78   21.27   0
  -2  -1  -2 4009.55   21.80   0
   2  -1   2 4259.44   23.29   0
   2  -1   2 4036.78   20.13   0
  -3   1  -2 2345.93   16.62   0
   3  -1   2 2233.87   15.59   0
   3  -1   2 2317.82   15.41   0
   3   1   2 2446.12   15.69   0
  -3  -1  -2 2267.75   17.21   0
   3   1   2 2221.98   15.96   0
   4  -1   2  693.33   10.38   0
  -4   1  -2  685.57   11.06   0
   4   1   2  732.69   10.60   0
   4  -1   2  675.67   10.00   0
  -4  -1  -2  724.27   10.73   0
   4   1   2  686.49    9.66   0
   5   1   2  547.59    9.48   0
   5  -1   2  490.15    8.83   0
  -5   1  -2  491.12    9.64   0
  -5  -1  -2  513.45    9.64   0
   5   1   2  512.49   10.16   0
   5  -1   2  514.52    9.26   0
  -6  -1  -2   77.96    8.18   0
  -6   1  -2   82.91    7.77   0
   6   1   2   76.11    7.24   0
   6  -1   2   71.08    7.38   0
   6  -1   2   75.07    6.98   0
   6   1   2   78.32    7.23   0
   7   1   2   66.19    6.84   0
   7  -1   2   59.15    6.84   0
   7  -1   2   57.29    7.36   0
  -7  -1  -2   59.05    7.34   0
   7   1   2   55.86    6.89   0
  -7   1  -2   56.57    7.64   0
   8   1   2   15.05    6.93   0
   8  -1   2    1.35    6.94   0
   8   1   2   15.77    8.07   0
  -8  -1  -2    0.40    7.01   0
   8  -1   2   -0.72    6.85   0
  -8   1  -2   14.22    7.30   0
   9  -1   2  455.44    8.58   0
   9   1   2  461.54    8.68   0
   9  -1   2  394.58    8.75   0
  -9  -1  -2  452.34   10.76   0
   9   1   2  462.32    8.89   0
  -9   1  -2  464.61    9.22   0
  10   2  -2   24.52    7.20   0
  10  -2  -2   22.25    7.41   0
 -10   2   2   29.28    7.63   0
  10   2  -2   29.46    7.77   0
 -10   2   2   57.09    7.39   0
  10  -2  -2   38.34    7.68   0
  10   2  -2   25.90    6.85   0
   9   2  -2   15.53    7.30   0
  -9   2   2   22.58    7.17   0
   9  -2  -2    8.70    7.22   0
   9   2  -2   15.70    6.93   0
   9  -2  -2    4.41    7.09   0
  -9   2   2   10.01    7.34   0
   8  -2  -2   31.94    7.28   0
   8   2  -2   23.45    8.89   0
   8  -2  -2   22.13    7.38   0
  -8   2   2   16.30    7.00   0
   8   2  -2   26.37    6.78   0
  -8   2   2   27.01    7.11   0
   7  -2  -2   83.72    9.27   0
   7   2  -2   69.07    9.85   0
  -7   2   2   76.04    7.22   0
   7   2  -2   75.11    7.66   0
  -7   2   2   83.37    7.46   0
   7  -2  -2   74.80    7.32   0
  -6   2   2   32.31    7.42   0
  -6   2   2   39.50    9.93   0
   6  -2  -2   23.55    7.44   0
   6  -2  -2   20.19    8.33   0
   6   2  -2   37.53    8.23   0
   6   2  -2   39.00    7.61   0
  -5   2   2   99.06    8.11   0
   5  -2  -2   99.64    8.23   0
   5  -2  -2   83.42    8.36   0
  -5   2   2   97.82    8.08   0
   5   2  -2   95.06    8.55   0
   5   2  -2   96.43    8.42   0
  -4  -2   2  724.96   12.49   0
   4   2  -2  659.48   10.73   0
  -4   2   2  682.62   10.87   0
   4  -2  -2  647.86   11.00   0
   4   2  -2  711.88   10.56   0
   4  -2  -2  646.55   10.64   0
   4   2  -2  655.38   10.69   0
  -4   2   2  649.36   10.40   0
  -3   2   2   24.22    8.84   0
   3   2  -2   20.63    8.72   0
   3  -2  -2   19.67    9.34   0
   3   2  -2   25.64   10.43   0
  -3  -2   2   27.45    9.76   0
   3  -2  -2   23.86    9.12   0
   3   2  -2   24.52    8.65   0
   2   2  -2 1688.11   21.52   0
   2   2  -2 1839.32   18.14   0
  -2   2   2 1736.91   19.11   0
   2  -2  -2 1767.58   17.35   0
   2  -2  -2 1818.63   17.30   0
  -2  -2   2 1879.74   18.47   0
   2  -2  -2 1725.36   17.58   0
  -1   2   2 2779.12   21.95   0
  -1  -2   2 2935.56   23.14   0
   1  -2  -2 2781.28   22.13   0
   1  -2  -2 2969.71   22.70   0
   1   2  -2 2853.40   22.72   0
  -1   2   2 3007.88   24.33   0
   0  -2  -2  167.47   17.16   0
   0  -2  -2  164.28   14.95   0
   0   2  -2  172.63   21.03   0
   0   2   2  161.85   14.57   0
   0   2   2  166.22   16.37   0
   0  -2   2  163.32   22.85   0
   0   2  -2  156.69   12.89   0
   0  -2   2  158.44   14.01   0
   1  -2   2  472.92   12.37   0
  -1   2  -2  502.82   14.54   0
   1   2   2  478.80   14.36   0
   1  -2   2  477.17   16.23   0
  -1  -2  -2  467.34   13.05   0
  -1   2  -2  484.74   11.99   0
   1   2   2  500.18   14.06   0
   2  -2   2 2099.53   17.41   0
   2  -2   2 2075.50   15.24   0
  -2   2  -2 1913.58   17.13   0
   2   2   2 2073.80   17.78   0
  -2   2  -2 2276.86   18.00   0
  -2  -2  -2 2090.27   17.18   0
   3  -2   2   -9.13    9.11   0
  -3  -2  -2  -24.05    9.00   0
  -3   2  -2  -23.60   12.45   0
   3   2   2   -3.61   10.95   0
  -3   2  -2   11.61    7.93   0
   3  -2   2    9.32    7.95   0
   4  -2   2 3328.30   15.79   0
   4   2   2 3411.06   17.94   0
  -4  -2  -2 3432.97   17.72   0
   4  -2   2 3476.78   16.50   0
   4   2   2 3808.73   16.80   0
  -4   2  -2 3779.19   17.12   0
  -4   2  -2 3446.87   16.39   0
  -5  -2  -2   27.62    8.37   0
   5   2   2   18.40    8.05   0
  -5   2  -2   23.22    7.49   0
  -5   2  -2   14.25    8.39   0
   5  -2   2    4.44    7.52   0
   5  -2   2   24.79    7.21   0
   5   2   2   22.82    6.79   0
   6   2   2 1385.94   12.28   0
  -6  -2  -2 1466.30   11.69   0
   6  -2   2 1368.85   10.71   0
  -6   2  -2 1636.61   11.82   0
   6   2   2 1547.92   11.39   0
   6  -2   2 1405.67   11.41   0
  -6   2  -2 1402.72   11.51   0
   7  -2   2  444.14    8.67   0
   7   2   2  442.65    7.93   0
  -7   2  -2  438.07    8.87   0
  -7  -2  -2  446.84    8.78   0
   7   2   2  432.37    8.21   0
   7  -2   2  421.93    8.22   0
   8  -2   2  465.21    8.67   0
   8  -2   2  450.92    8.17   0
  -8  -2  -2  480.61   10.37   0
  -8   2  -2  482.29    8.87   0
   8   2   2  444.28    8.44   0
   8   2   2  464.18    8.37   0
   9   2   2   65.54    7.12   0
   9   2   2   72.00    7.38   0
   9  -2   2   55.50    7.52   0
  -9  -2  -2   67.02    7.89   0
  -9   2  -2   62.33    7.41   0
   9  -2   2   72.83    7.39   0
  10  -3  -2  165.37    8.27   0
  10   3  -2  164.63    9.72   0
 -10   3   2  173.16    8.22   0
  10   3  -2  175.77    8.27   0
  10   3  -2   86.60    7.58   0
  10  -3  -2  160.25    8.20   0
 -10   3   2  185.93    8.19   0
   9   3  -2  222.86    7.79   0
   9  -3  -2  185.52    9.42   0
  -9   3   2  202.92    7.84   0
  -9   3   2  209.72    7.80   0
   9   3  -2  189.30    8.16   0
   9  -3  -2  203.64    7.97   0
   9   3  -2  195.39    7.68   0
   8  -3  -2   -2.94    7.09   0
   8   3  -2   -1.35    7.63   0
   8   3  -2    3.82    7.16   0
  -8   3   2    7.99    6.77   0
   8  -3  -2   -3.26    7.11   0
  -8   3   2   -4.92    6.81   0
   7  -3  -2  528.73    9.07   0
   7   3  -2  558.19    9.74   0
  -7   3   2  575.81    9.08   0
  -7   3   2  571.27    8.96   0
   7  -3  -2  549.14   10.48   0
   7   3  -2  556.08    9.25   0
   6   3  -2   79.93    9.91   0
   6   3  -2   75.25    7.27   0
   6  -3  -2   69.76    8.21   0
  -6   3   2   79.64    7.85   0
   6  -3  -2   84.89    7.86   0
   6   3  -2   71.59    7.68   0
  -6   3   2   80.09    7.40   0
   5   3  -2 2336.94   16.25   0
  -5   3   2 2380.14   13.93   0
   5  -3  -2 2375.00   13.88   0
   5   3  -2 2337.60   15.48   0
   5   3  -2 2520.64   16.69   0
   5  -3  -2 2395.01   14.00   0
  -5   3   2 2332.43   13.63   0
   4  -3  -2  223.49    9.35   0
   4   3  -2  243.52   10.38   0
  -4   3   2  222.60    9.06   0
  -4   3   2  229.04    9.08   0
   4   3  -2  226.44    9.33   0
   4   3  -2  235.06   10.28   0
   4  -3  -2  233.68    9.40   0
   3   3  -2 4506.26   22.42   0
   3  -3  -2 4352.65   19.70   0
   3   3  -2 4590.75   24.73   0
   3   3  -2 4754.78   23.63   0
   3  -3  -2 4395.20   19.86   0
  -3   3   2 4427.50   19.58   0
   2   3  -2 5811.56   33.46   0
  -2  -3   2 5907.22   28.03   0
   2  -3  -2 5934.90   26.61   0
  -2   3   2 5459.15   23.27   0
   2  -3  -2 5444.11   23.62   0
   2  -3  -2 5623.02   26.15   0
   2   3  -2 5940.91   28.78   0
   1   3  -2 2017.28   30.86   0
   1  -3  -2 2079.66   18.14   0
  -1  -3   2 2202.84   21.80   0
   1  -3  -2 2209.44   21.67   0
  -1   3   2 2192.43   19.83   0
  -1   3   2 2039.38   18.07   0
   1   3  -2 2041.68   20.95   0
   0   3   2  862.63   18.00   0
   0  -3   2  779.12   22.40   0
   0  -3  -2  799.27   17.71   0
   0   3   2  787.14   14.79   0
   0  -3   2  746.39   14.80   0
   0  -3  -2  796.90   14.76   0
   0   3  -2  761.03   15.41   0
   0   3  -2  765.98   21.55   0
  -1  -3  -2  153.39   11.22   0
  -1  -3  -2  128.92   12.47   0
  -1   3  -2  126.43    9.90   0
   1   3   2  133.01   11.31   0
   1  -3   2  127.63   13.94   0
   1   3   2  125.19   11.79   0
   1  -3   2  130.79   10.10   0
  -1   3  -2  130.05   13.87   0
  -2   3  -2 1995.86   14.91   0
   2  -3   2 1997.08   18.08   0
   2   3   2 1954.80   18.39   0
  -2   3  -2 2084.22   16.89   0
   2   3   2 2120.48   15.31   0
  -2  -3  -2 2001.99   18.98   0
   2  -3   2 1970.15   14.38   0
  -3   3  -2 1272.11   14.21   0
   3  -3   2 1224.38   12.67   0
  -3   3  -2 1182.87   12.62   0
  -3  -3  -2 1184.17   14.14   0
   3  -3   2 1150.44   11.92   0
   3   3   2 1153.35   14.04   0
  -4   3  -2  606.00   10.23   0
  -4  -3  -2  554.50   12.53   0
   4  -3   2  562.71    9.87   0
   4  -3   2  552.53    9.19   0
   4   3   2  570.20   10.80   0
  -4   3  -2  559.63    9.89   0
   5   3   2  844.58   10.16   0
   5  -3   2  775.18    9.97   0
  -5   3  -2  822.36   10.56   0
   5   3   2  774.11   11.01   0
  -5   3  -2  834.37   10.17   0
  -5  -3  -2  777.20   10.71   0
   5  -3   2  745.89    9.83   0
   6   3   2   55.19    8.32   0
   6   3   2   61.02    7.36   0
  -6   3  -2   52.61    7.20   0
   6  -3   2   49.61    7.17   0
   6  -3   2   65.65    7.02   0
  -6   3  -2   59.17    7.63   0
  -6  -3  -2   54.14    9.45   0
  -7   3  -2   58.85    7.23   0
   7   3   2   52.96    6.79   0
  -7   3  -2   36.46    7.17   0
   7  -3   2   50.04    6.65   0
   7   3   2   44.99    8.24   0
  -7  -3  -2   49.02    8.76   0
   7  -3   2   55.60    7.18   0
   8  -3   2   14.18    7.00   0
   8  -3   2   12.39    7.22   0
   8   3   2    8.21    7.08   0
  -8  -3  -2    4.80    7.18   0
   8   3   2   11.65    6.43   0
  -8   3  -2   17.71    7.12   0
   9  -3   2   14.47    7.05   0
  -9   3  -2   17.93    7.40   0
   9   3   2   13.84    8.49   0
  -9  -3  -2   11.84    7.53   0
   9   3   2   28.29    7.38   0
   9  -3   2    7.37    7.29   0
  10  -4  -2   84.16    7.96   0
  10  -4  -2   99.93    8.08   0
  10   4  -2   88.38    7.36   0
  10   4  -2  100.01    8.03   0
 -10   4   2  139.65    7.97   0
 -10   4   2  104.46    8.06   0
  10   4  -2   89.98    9.66   0
   9  -4  -2   87.97    7.64   0
   9  -4  -2   88.47    7.81   0
   9   4  -2  100.22    8.97   0
   9   4  -2   97.16    7.69   0
   9   4  -2   94.08    7.38   0
  -9   4   2  101.06    7.48   0
  -9   4   2   97.45    7.51   0
  -8   4   2  370.17    8.12   0
  -8   4   2  339.26    8.12   0
   8   4  -2  345.38    8.57   0
   8  -4  -2  341.77    8.15   0
   8   4  -2  331.75    9.98   0
   8   4  -2  355.06    8.48   0
   8  -4  -2  358.43    7.89   0
  -7   4   2  137.70    7.36   0
   7   4  -2  129.97    7.30   0
  -7   4   2  137.67    7.38   0
   7   4  -2  147.92    8.87   0
   7  -4  -2  140.24    7.57   0
   7   4  -2  120.88    9.83   0
   7  -4  -2  146.96    7.52   0
  -6   4   2  607.78    9.26   0
   6   4  -2  621.53   11.70   0
   6   4  -2  642.85    9.61   0
   6  -4  -2  600.62    9.21   0
  -6   4   2  606.98    9.18   0
   6  -4  -2  601.94    9.08   0
   6   4  -2  602.76   10.53   0
  -5   4   2   59.73    8.18   0
   5  -4  -2   51.73    8.28   0
   5   4  -2   58.44    7.89   0
   5   4  -2   56.78    9.97   0
   5   4  -2   51.61    7.74   0
   5  -4  -2   70.69    8.32   0
  -5   4   2   34.48    7.98   0
  -4   4   2 8450.43   23.57   0
   4   4  -2 8998.69   28.48   0
  -4   4   2 8672.27   24.52   0
   4  -4  -2 8616.59   23.84   0
   4  -4  -2 8609.99   24.33   0
   4   4  -2 9186.31   29.19   0
   3   4  -2  235.81   11.82   0
   3  -4  -2  230.66    9.74   0
   3   4  -2  242.47   11.51   0
   3   4  -2  251.75   11.48   0
   3  -4  -2  235.96    8.98   0
  -3   4   2  225.58    9.34   0
   2   4  -2  851.53   15.30   0
   2  -4  -2  821.99   12.27   0
   2  -4  -2  852.35   11.98   0
  -2   4   2  787.43   11.84   0
  -2  -4   2  859.87   13.82   0
   2  -4  -2  812.13   12.22   0
   2   4  -2  825.72   15.67   0
  -1  -4   2 1810.61   23.87   0
  -1  -4   2 1846.32   19.77   0
  -1   4   2 1749.89   14.99   0
   1  -4  -2 1875.93   17.83   0
   1   4  -2 1752.41   22.42   0
   1  -4  -2 1811.94   19.03   0
   1   4  -2 1720.63   18.81   0
   1  -4  -2 1740.55   15.12   0
   0   4   2 1865.67   15.46   0
   0  -4   2 1840.42   22.52   0
   0   4   2 1978.65   21.21   0
   0  -4   2 1794.05   17.45   0
   0   4  -2 1837.05   23.43   0
   0   4  -2 1797.27   17.53   0
   0  -4  -2 1875.56   20.69   0
   0  -4  -2 1862.57   15.51   0
   1  -4   2  605.55   11.16   0
   1   4   2  652.56   11.68   0
  -1   4  -2  625.77   13.15   0
   1  -4   2  637.10   15.10   0
  -1  -4  -2  645.48   11.70   0
  -1  -4  -2  619.97   15.90   0
   1   4   2  676.84   16.90   0
  -1   4  -2  627.05   11.15   0
  -2  -4  -2 1253.18   18.33   0
   2  -4   2 1292.16   14.48   0
   2   4   2 1308.35   17.89   0
  -2   4  -2 1294.14   13.65   0
  -2   4  -2 1297.94   14.35   0
   2  -4   2 1245.51   13.30   0
   2   4   2 1373.18   13.43   0
  -3  -4  -2   25.72   10.85   0
  -3   4  -2   16.09    8.72   0
   3   4   2   17.27    7.44   0
  -3   4  -2   25.38    8.17   0
   3  -4   2   15.44    7.84   0
   3  -4   2    9.93    8.37   0
   3   4   2   11.50    8.66   0
   4   4   2  479.75   10.08   0
   4  -4   2  504.76    9.86   0
  -4   4  -2  497.29    9.62   0
  -4   4  -2  541.41    9.66   0
   4   4   2  516.11    9.47   0
   4  -4   2  463.43    8.90   0
  -4  -4  -2  494.29   10.18   0
  -5   4  -2  593.77    9.50   0
   5  -4   2  562.38    9.58   0
  -5   4  -2  556.16    9.59   0
   5   4   2  555.45    9.17   0
  -5  -4  -2  552.77    9.82   0
   5  -4   2  547.31    9.23   0
   5   4   2  624.52    9.39   0
  -6   4  -2  144.77    7.89   0
   6  -4   2  133.87    7.82   0
  -6   4  -2  120.96    7.73   0
   6   4   2  147.82    7.57   0
   6  -4   2  118.47    7.38   0
  -6  -4  -2  118.65    9.70   0
   6   4   2  133.95    7.01   0
   7  -4   2    7.47    6.64   0
   7   4   2   10.58    6.13   0
  -7   4  -2   13.45    6.73   0
  -7   4  -2    6.18    7.07   0
   7  -4   2   -5.91    7.15   0
  -7  -4  -2    6.20    9.04   0
   7   4   2   -0.83    6.77   0
  -8   4  -2   31.91    7.23   0
   8  -4   2   27.38    7.07   0
  -8  -4  -2   38.22    7.58   0
  -8   4  -2   56.60    7.25   0
   8   4   2   29.37    7.21   0
   8   4   2   33.75    6.69   0
   8  -4   2   42.80    7.27   0
   9  -4   2   -3.14    7.61   0
   9   4   2    3.38    7.44   0
   9  -4   2    1.75    7.36   0
   9   4   2   -6.67    8.32   0
  -9   4  -2   17.64    7.50   0
  -9  -4  -2    9.33    7.54   0
   9   5  -2    1.34    6.91   0
  -9   5   2   19.05    7.21   0
   9   5  -2    4.11    7.37   0
   9   5  -2   11.04    7.15   0
   9  -5  -2   17.71    7.26   0
  -9   5   2    5.36    7.19   0
   9  -5  -2   -4.28    7.15   0
   8  -5  -2  181.24    7.64   0
   8   5  -2  170.45    7.78   0
  -8   5   2  185.94    7.74   0
  -8   5   2  184.51    7.74   0
   8   5  -2  199.50    9.04   0
   8  -5  -2  167.52    8.15   0
   8   5  -2  191.27    7.96   0
   7   5  -2   -1.29    6.68   0
   7   5  -2   12.33    7.03   0
  -7   5   2   18.03    7.04   0
   7   5  -2    8.12    7.15   0
   7  -5  -2   10.78    6.87   0
   7  -5  -2    3.13    7.32   0
  -7   5   2   13.43    6.90   0
  -6   5   2  358.53    8.16   0
   6   5  -2  368.17   10.81   0
   6  -5  -2  368.42   10.13   0
   6  -5  -2  374.86    8.57   0
   6   5  -2  380.48    8.56   0
   6   5  -2  395.99    8.96   0
  -6   5   2  378.06    8.59   0
   5   5  -2    2.20    9.64   0
  -5   5   2    2.30    7.68   0
  -5   5   2   -3.99    7.96   0
   5   5  -2    4.57    7.29   0
   5  -5  -2    5.09    7.77   0
   5  -5  -2   23.82   10.05   0
   5   5  -2    4.96    7.42   0
   4   5  -2  828.59   12.37   0
   4  -5  -2  743.02   10.34   0
   4  -5  -2  766.04   10.24   0
  -4   5   2  783.88   10.59   0
   4   5  -2  791.53   10.75   0
   4   5  -2  760.20   10.99   0
  -4   5   2  765.35    9.93   0
   3  -5  -2  131.60    8.80   0
   3   5  -2  133.84   10.43   0
   3  -5  -2  131.23   11.06   0
  -3   5   2  128.18    8.78   0
   3   5  -2  139.05   10.65   0
   3   5  -2  132.50   11.16   0
   2  -5  -2  310.53   12.35   0
   2  -5  -2  331.07   10.43   0
   2   5  -2  332.10   12.35   0
  -2   5   2  315.12   12.12   0
  -2  -5   2  342.79   12.43   0
   2  -5  -2  327.51   10.88   0
   2   5  -2  322.79   12.38   0
   1   5  -2 1048.70   17.08   0
  -1   5   2 1046.59   12.53   0
   1  -5  -2 1120.44   15.98   0
  -1  -5   2 1122.68   16.31   0
   1  -5  -2 1089.23   16.32   0
  -1  -5   2 1067.88   16.73   0
   1  -5  -2 1067.44   12.70   0
   1   5  -2 1040.19   16.03   0
   0   5   2   42.42    9.73   0
   0   5   2   39.44   11.82   0
   0  -5  -2   42.78    9.58   0
   0   5  -2   56.33    9.77   0
   0  -5  -2   34.90   12.88   0
   0   5  -2   32.86   11.81   0
   0  -5   2   61.69   10.27   0
   0  -5   2   51.93   14.18   0
   1   5   2  492.28   10.64   0
   1   5   2  521.43   15.69   0
   1  -5   2  484.17   13.89   0
  -1   5  -2  483.04   13.41   0
  -1  -5  -2  514.96   10.62   0
  -1   5  -2  451.42   11.67   0
  -1  -5  -2  441.24   18.01   0
   1  -5   2  436.73   14.09   0
   2  -5   2  589.90   12.87   0
  -2  -5  -2  629.66   16.62   0
  -2   5  -2  619.57   12.93   0
   2  -5   2  600.27   10.85   0
   2   5   2  619.26   10.68   0
  -2   5  -2  573.42   10.87   0
   2   5   2  582.91   15.31   0
  -3   5  -2 1606.67   13.31   0
   3   5   2 1647.63   12.84   0
  -3  -5  -2 1574.29   16.57   0
   3  -5   2 1571.07   13.81   0
   3   5   2 1581.11   15.87   0
  -3   5  -2 1600.49   13.42   0
   3  -5   2 1622.61   14.97   0
   4   5   2  418.86    9.42   0
   4  -5   2  391.55   11.00   0
  -4  -5  -2  394.79   11.25   0
  -4   5  -2  383.44    9.34   0
   4  -5   2  373.18    8.55   0
  -4   5  -2  406.34    8.96   0
   4   5   2  386.70    9.91   0
   5  -5   2 1116.23   12.61   0
  -5   5  -2 1146.81   11.22   0
  -5  -5  -2 1112.47   12.03   0
  -5   5  -2 1119.36   11.05   0
   5   5   2 1084.35   12.44   0
   5  -5   2 1085.60   10.39   0
   5   5   2 1141.78   10.54   0
   6   5   2   -3.37    7.04   0
  -6  -5  -2   -0.00    8.45   0
   6   5   2   -2.61    6.77   0
   6  -5   2    4.75    7.23   0
   6   5   2   14.60    8.04   0
   6  -5   2   24.43    7.66   0
  -6   5  -2   14.37    7.03   0
  -6   5  -2    9.21    7.18   0
   7   5   2  464.85    8.51   0
  -7  -5  -2  424.01    9.28   0
   7   5   2  414.24    9.65   0
  -7   5  -2  470.35    8.45   0
   7  -5   2  423.54    7.85   0
  -7   5  -2  422.47    8.70   0
   7  -5   2  434.56    8.74   0
  -8  -5  -2   -4.74    7.41   0
   8   5   2   14.22    6.86   0
   8   5   2   14.70    7.19   0
   8  -5   2    4.36    7.05   0
  -8   5  -2   -2.18    7.00   0
   8  -5   2    6.75    6.94   0
  -8   5  -2   11.57    7.10   0
  -9   5  -2  436.19    9.25   0
   9  -5   2  418.92    9.04   0
   9   5   2  364.96    8.87   0
  -9  -5  -2  391.12    9.55   0
  -9   5  -2  390.57    8.91   0
   9  -5   2  353.51    8.81   0
   9   5   2  352.30    9.10   0
   9   6  -2   32.78    7.27   0
   9   6  -2   23.59    8.77   0
   9   6  -2   20.58    7.54   0
  -9   6   2    8.59    7.41   0
   9  -6  -2   22.29    7.57   0
  -9   6   2   38.57    7.38   0
   9  -6  -2    7.67    7.62   0
  -8   6   2  177.57    7.64   0
  -8   6   2  213.37    8.10   0
   8  -6  -2  209.96    7.75   0
   8   6  -2  205.77    9.61   0
   8   6  -2  190.80    9.70   0
   8  -6  -2  192.38    8.01   0
   8   6  -2  209.23    7.97   0
   7   6  -2    4.39    7.00   0
   7   6  -2    8.33    8.03   0
   7  -6  -2   -2.09    7.37   0
   7   6  -2   15.00    8.54   0
  -7   6   2    3.89    7.44   0
  -7   6   2    8.22    6.67   0
   7  -6  -2    7.11    6.88   0
   6   6  -2    7.22    8.55   0
  -6   6   2    0.42    7.41   0
   6   6  -2   18.89    8.71   0
   6  -6  -2    5.59    7.68   0
   6  -6  -2    5.95    7.29   0
  -6   6   2   17.43    6.98   0
   6   6  -2    7.21    8.57   0
   5  -6  -2  364.86    8.99   0
   5  -6  -2  378.14    9.31   0
  -5   6   2  377.91    9.28   0
   5   6  -2  397.00   10.74   0
   5   6  -2  403.65   10.36   0
   5   6  -2  369.32   11.07   0
  -5   6   2  361.55    8.51   0
   5   6  -2  402.97    9.69   0
   4   6  -2   22.59    9.70   0
  -4   6   2   13.11   10.09   0
   4   6  -2   22.63    9.17   0
   4  -6  -2   26.04    8.61   0
   4   6  -2   15.16    8.01   0
   4  -6  -2   22.23    8.39   0
  -4   6   2   16.26    7.89   0
   4   6  -2   13.57    7.61   0
   3  -6  -2 1182.81   12.69   0
   3   6  -2 1266.13   15.78   0
   3   6  -2 1232.48   16.08   0
   3   6  -2 1261.27   14.30   0
  -3   6   2 1198.33   11.36   0
   3  -6  -2 1227.35   11.66   0
  -2   6   2  524.99   10.21   0
  -2  -6   2  575.29   14.22   0
   2  -6  -2  526.78   12.34   0
   2   6  -2  544.79   12.84   0
   2  -6  -2  585.00   10.71   0
   2   6  -2  507.05   12.60   0
   2  -6  -2  529.09   10.43   0
   1   6  -2  935.42   15.36   0
  -1   6   2  925.59   11.90   0
   1  -6  -2  973.41   13.45   0
   1  -6  -2  940.31   14.77   0
  -1  -6   2  956.90   15.08   0
   1   6  -2  908.00   14.34   0
  -1  -6   2  987.16   16.59   0
   1  -6  -2  960.77   11.95   0
   0   6  -2 1016.19   15.39   0
   0   6   2 1024.92   12.23   0
   0  -6  -2 1054.34   15.97   0
   0  -6  -2 1060.82   17.68   0
   0   6  -2  999.17   15.10   0
   0  -6   2 1041.54   15.54   0
   0  -6  -2 1070.13   11.90   0
   0  -6   2 1036.02   15.81   0
   1  -6   2  510.26   13.01   0
  -1   6  -2  489.65   11.29   0
  -1  -6  -2  540.56   10.24   0
  -1  -6  -2  478.82   15.68   0
   1  -6   2  482.38   12.32   0
   1   6   2  529.17   10.27   0
   1   6   2  559.79   16.20   0
  -1   6  -2  500.85   12.62   0
  -2  -6  -2  502.76   15.41   0
  -2   6  -2  507.45   10.43   0
  -2   6  -2  499.67   10.23   0
   2  -6   2  493.18   11.71   0
   2   6   2  523.05    9.99   0
   2  -6   2  522.54   11.99   0
   2   6   2  533.06   15.23   0
   3  -6   2  714.68   11.00   0
  -3   6  -2  699.41   10.74   0
   3   6   2  707.48   10.22   0
   3  -6   2  687.17   10.39   0
  -3  -6  -2  704.32   15.49   0
   3   6   2  683.42   13.73   0
  -3   6  -2  702.63   12.24   0
  -4  -6  -2 1400.23   15.46   0
  -4   6  -2 1453.54   11.91   0
  -4   6  -2 1394.11   12.10   0
   4   6   2 1513.06   11.70   0
   4  -6   2 1464.21   12.16   0
   4  -6   2 1377.73   11.90   0
   4   6   2 1430.53   14.92   0
   5   6   2   97.98    7.67   0
   5  -6   2   87.61    7.94   0
   5   6   2   88.85    7.25   0
  -5  -6  -2   96.64    8.01   0
  -5   6  -2   99.40    8.26   0
   5  -6   2   92.95    7.34   0
  -5   6  -2   80.28    7.83   0
   6  -6   2  130.47    7.61   0
   6   6   2  132.80    7.66   0
   6   6   2  129.01    7.34   0
  -6   6  -2  142.71    7.36   0
  -6   6  -2  140.25    7.80   0
   6  -6   2  110.84    7.70   0
   6   6   2  122.33    8.30   0
  -6  -6  -2  123.60    7.67   0
  -7  -6  -2   13.77    8.91   0
  -7   6  -2   12.11    7.34   0
   7   6   2   17.40    7.47   0
   7   6   2    5.04    6.88   0
   7  -6   2   22.82    7.34   0
   7   6   2   19.59    7.93   0
   7  -6   2   15.63    7.19   0
  -7   6  -2   19.02    7.14   0
  -8   6  -2  475.94    8.94   0
  -8  -6  -2  428.32   10.74   0
  -8   6  -2  420.10    9.10   0
   8  -6   2  360.78    8.60   0
   8  -6   2  371.14    8.83   0
   8   6   2  406.91    8.97   0
   8   6   2  424.35    8.75   0
   8   6   2  399.71    8.79   0
  -9   6  -2    8.52    7.57   0
   9  -6   2   -1.18    7.43   0
   9   6   2    8.76    7.48   0
  -9   6  -2    3.37    7.52   0
   9  -6   2   -5.62    7.47   0
   9   6   2    7.61    8.93   0
   9   6   2   20.82    9.23   0
  -9  -6  -2   -2.40    7.76   0
   9  -7  -2  192.21    8.46   0
  -9   7   2  179.88    8.32   0
   9  -7  -2  175.36    8.50   0
  -9   7   2  218.34    8.38   0
   9   7  -2  180.23   10.33   0
   9   7  -2  208.05    8.28   0
   9   7  -2  195.34   10.23   0
  -8   7   2   19.10    7.15   0
   8   7  -2   11.82    7.32   0
  -8   7   2   13.98    7.28   0
   8  -7  -2   26.09    7.42   0
   8  -7  -2   14.88    7.57   0
   8   7  -2   20.52    7.39   0
   8   7  -2   15.64    7.29   0
  -7   7   2  482.18    8.31   0
   7   7  -2  476.20   11.16   0
   7  -7  -2  493.48    8.57   0
   7   7  -2  520.48   11.27   0
  -7   7   2  504.83    8.91   0
   7   7  -2  526.75    9.60   0
   7  -7  -2  478.58    9.01   0
   7   7  -2  511.36    9.27   0
  -6   7   2   12.92    6.92   0
   6   7  -2    8.05    7.03   0
   6   7  -2   15.91    8.97   0
   6  -7  -2   24.87    7.12   0
  -6   7   2   17.34    7.35   0
   6   7  -2   14.57    7.45   0
   6   7  -2    4.37    9.44   0
   6  -7  -2    5.75    7.62   0
   5   7  -2 2513.73   15.82   0
  -5   7   2 2331.25   13.91   0
   5   7  -2 2594.55   18.67   0
   5  -7  -2 2244.96   13.08   0
  -5   7   2 2474.69   14.20   0
   5  -7  -2 2296.19   14.18   0
   5   7  -2 2506.71   16.12   0
   5   7  -2 2352.51   18.33   0
  -4   7   2  159.50    8.06   0
   4  -7  -2  145.82    8.38   0
   4   7  -2  160.66   10.07   0
   4  -7  -2  155.00    9.01   0
   4   7  -2  160.99   10.80   0
   4   7  -2  177.53    8.70   0
  -4   7   2  159.94    7.97   0
   3  -7  -2 1760.67   12.85   0
   3   7  -2 1745.30   19.67   0
   3  -7  -2 1862.00   13.75   0
   3  -7  -2 1715.52   15.02   0
  -3   7   2 1720.72   12.67   0
   3   7  -2 1811.81   14.51   0
   3   7  -2 1780.80   20.46   0
   2  -7  -2  315.76    9.24   0
   2   7  -2  293.32   12.15   0
   2  -7  -2  324.76   10.71   0
  -2  -7   2  335.86   13.23   0
  -2   7   2  290.18    8.84   0
   2   7  -2  312.77   11.28   0
   2  -7  -2  289.05   11.03   0
   1   7  -2 1730.22   16.55   0
  -1   7   2 1672.46   13.04   0
   1  -7  -2 1854.96   17.41   0
  -1  -7   2 1797.13   16.45   0
   1   7  -2 1643.71   17.72   0
  -1  -7   2 1830.36   19.07   0
   1  -7  -2 1769.91   13.03   0
   1  -7  -2 1726.78   17.34   0
   0  -7  -2  697.00   16.97   0
   0  -7   2  685.79   11.53   0
   0  -7   2  656.25   12.88   0
   0  -7  -2  686.88   16.29   0
   0   7  -2  689.27   13.01   0
   0   7  -2  629.74   12.56   0
   0  -7  -2  678.04   10.60   0
   0   7   2  688.73   10.67   0
  -1  -7  -2 1469.39   12.26   0
  -1   7  -2 1430.97   15.04   0
   1  -7   2 1434.96   13.58   0
  -1   7  -2 1363.08   14.62   0
  -1  -7  -2 1374.15   23.91   0
   1  -7   2 1334.93   14.62   0
   1   7   2 1430.82   12.19   0
   2   7   2  204.11    8.53   0
   2   7   2  223.51   16.08   0
  -2  -7  -2  203.59   16.40   0
   2  -7   2  207.31    8.82   0
  -2   7  -2  198.98    9.09   0
  -2  -7  -2  213.97    8.46   0
   2  -7   2  195.29   10.38   0
  -2   7  -2  199.31    8.47   0
   3   7   2  278.47   14.31   0
  -3  -7  -2  270.28   12.82   0
  -3   7  -2  269.36    9.24   0
   3  -7   2  276.71    9.03   0
  -3   7  -2  262.50    8.86   0
   3   7   2  271.26    8.81   0
   3  -7   2  246.98    8.55   0
   4   7   2   -4.95    7.26   0
   4  -7   2   -1.84    7.45   0
   4  -7   2   28.65    7.56   0
  -4   7  -2    1.21    7.99   0
  -4  -7  -2    3.02    8.88   0
   4   7   2   -0.52    9.93   0
  -4   7  -2    0.72    7.45   0
  -5   7  -2   23.05    7.20   0
   5  -7   2   43.39    8.00   0
  -5   7  -2   14.99    7.61   0
   5   7   2    6.51    7.81   0
   5  -7   2   22.62    7.45   0
   5   7   2   27.51    8.76   0
  -5  -7  -2   28.22    9.43   0
   6  -7   2   42.84    7.26   0
   6   7   2   52.86    7.26   0
   6   7   2   44.45    6.69   0
  -6  -7  -2   54.78    9.16   0
  -6   7  -2   36.90    9.13   0
   6  -7   2   53.12    7.32   0
  -6   7  -2   48.64    7.10   0
   7   7   2    3.88    8.06   0
  -7   7  -2    0.49    6.94   0
  -7   7  -2   -2.78    7.11   0
  -7  -7  -2    8.42    8.71   0
   7   7   2   -4.07    7.27   0
   7  -7   2  -11.61    7.00   0
   7  -7   2   -4.69    7.19   0
   7   7   2   -0.38    7.24   0
   8   7   2   -2.45    6.99   0
   8   7   2   -8.15    7.17   0
  -8  -7  -2    4.32    7.46   0
   8   7   2   11.66    7.19   0
   8  -7   2    9.50    7.45   0
  -8   7  -2    6.80    7.01   0
   8  -7   2  -14.96    7.42   0
  -8   7  -2    2.72    7.20   0
  -9   8   2   53.39    7.89   0
   9   8  -2   58.18    9.62   0
  -9   8   2   63.33    7.91   0
   9  -8  -2   51.49    7.82   0
   9   8  -2   47.76    7.86   0
   9  -8  -2   76.70    8.12   0
   9   8  -2   56.91    9.36   0
   9   8  -2   58.08    8.08   0
   8   8  -2   46.66    9.02   0
  -8   8   2   67.24    7.54   0
   8   8  -2   44.04    9.30   0
   8  -8  -2   49.88    7.75   0
   8   8  -2   50.86    9.12   0
   8  -8  -2   53.70    7.62   0
  -8   8   2   47.66    8.82   0
   8   8  -2   51.29    7.73   0
   7   8  -2  140.49    9.83   0
   7   8  -2  144.46    7.97   0
   7  -8  -2  149.36    7.61   0
  -7   8   2  127.05    7.83   0
   7  -8  -2  125.96    7.78   0
   7   8  -2  137.03    9.26   0
  -7   8   2  130.27    7.28   0
   7   8  -2  138.76    9.08   0
   6   8  -2  458.21   11.51   0
   6  -8  -2  470.00    8.56   0
  -6   8   2  473.15    9.22   0
  -6   8   2  451.43    8.37   0
   6   8  -2  487.09   10.09   0
   6   8  -2  485.15   10.25   0
   6   8  -2  445.46   11.41   0
   6  -8  -2  438.23    9.01   0
  -5   8   2   49.06    6.90   0
   5   8  -2   62.00    8.32   0
  -5   8   2   47.87    7.50   0
   5   8  -2   58.26   11.09   0
   5   8  -2   50.72    9.96   0
   5  -8  -2   55.98    7.80   0
   5   8  -2   48.27    9.42   0
   5  -8  -2   45.40    7.55   0
   4   8  -2   94.58   13.04   0
   4  -8  -2  102.40    8.03   0
   4   8  -2   90.24   11.68   0
   4  -8  -2   98.87    7.95   0
   4   8  -2   95.25    8.41   0
  -4   8   2   88.45    7.51   0
   3  -8  -2  322.58    9.43   0
   3   8  -2  307.50   13.57   0
  -3   8   2  312.63    8.62   0
   3  -8  -2  328.84   10.22   0
   3  -8  -2  317.30    9.27   0
   3   8  -2  321.28    9.46   0
   3   8  -2  319.36   13.63   0
  -2  -8   2 2505.26   25.87   0
   2  -8  -2 2457.43   17.48   0
  -2   8   2 2268.40   13.61   0
   2   8  -2 2257.20   23.38   0
   2  -8  -2 2304.07   17.40   0
   2   8  -2 2362.89   16.27   0
   2  -8  -2 2325.75   13.82   0
  -1  -8   2    8.06   11.18   0
   1   8  -2    7.18   10.05   0
   1  -8  -2   31.11   11.48   0
  -1   8   2    3.92    8.15   0
   1  -8  -2    5.24    8.12   0
   1   8  -2    5.57   10.91   0
   1  -8  -2   16.48   11.80   0
  -1  -8   2   13.03    9.54   0
   0  -8  -2  147.26    8.68   0
   0   8   2  138.24   10.31   0
   0  -8   2  147.50   11.99   0
   0  -8  -2  158.60   12.72   0
   0   8  -2  152.09   11.13   0
   0   8  -2  154.41   10.59   0
   0  -8  -2  157.40   14.38   0
   0  -8   2  157.53   10.25   0
   1  -8   2 1013.52   13.34   0
  -1  -8  -2 1036.58   10.97   0
  -1  -8  -2  987.15   30.38   0
  -1   8  -2  982.61   12.18   0
  -1   8  -2 1007.59   13.14   0
   1  -8   2  970.64   11.87   0
  -1  -8  -2  991.10   29.99   0
   1   8   2  982.62   10.86   0
  -2   8  -2  112.76    9.75   0
  -2  -8  -2  107.95    8.20   0
   2  -8   2  120.94   10.36   0
  -2   8  -2  113.28    8.48   0
   2  -8   2  102.36    8.29   0
   2   8   2  115.31    8.70   0
   3   8   2 1315.90   24.26   0
  -3  -8  -2 1247.66   23.80   0
  -3   8  -2 1193.32   11.66   0
  -3   8  -2 1171.90   12.93   0
   3  -8   2 1135.85   11.48   0
   3   8   2 1206.40   11.44   0
   3  -8   2 1194.30   13.00   0
  -4  -8  -2  915.20   16.30   0
   4   8   2  914.87   17.21   0
  -4   8  -2  899.75   10.54   0
   4  -8   2  899.84   12.01   0
   4  -8   2  869.14   10.49   0
   4   8   2  934.99   10.28   0
  -4   8  -2  903.23   11.65   0
   5  -8   2   76.16    9.03   0
  -5   8  -2   77.17    8.87   0
  -5   8  -2   65.34    7.61   0
  -5  -8  -2   61.15   10.47   0
   5   8   2   63.29    9.16   0
   5  -8   2   49.14    7.81   0
   5   8   2   60.92   10.40   0
   6   8   2  107.99    8.88   0
  -6  -8  -2  109.91    9.42   0
  -6   8  -2  123.72    7.23   0
   6  -8   2  123.25    7.87   0
   6   8   2  115.36    7.68   0
  -6   8  -2  123.00    7.57   0
   6  -8   2  103.77    7.70   0
  -7  -8  -2    2.01    8.81   0
   7  -8   2    1.93    7.33   0
   7   8   2   12.07    7.26   0
  -7   8  -2    4.60    7.05   0
   7   8   2   -9.09    7.57   0
  -7   8  -2    1.09    8.98   0
   7  -8   2    1.13    7.17   0
   7   8   2    1.74    8.40   0
   8   8   2   25.52    7.63   0
  -8   8  -2   33.71    7.55   0
  -8   8  -2   30.05    7.72   0
   8  -8   2   14.39    7.64   0
   8  -8   2   17.84    7.63   0
  -8  -8  -2   26.85    9.63   0
   8   8   2   19.72    8.90   0
   8   8   2   27.38    7.55   0
   8   9  -2   36.59    9.34   0
  -8   9   2   31.75    7.56   0
   8  -9  -2   32.62    7.80   0
   8   9  -2   37.40    7.44   0
   8   9  -2   36.92    7.99   0
   8  -9  -2   29.49    7.74   0
   8   9  -2   28.97    8.86   0
  -8   9   2   36.87    7.88   0
   7  -9  -2   17.20    9.08   0
   7   9  -2   13.05    7.06   0
   7   9  -2    1.13   10.45   0
   7  -9  -2  -10.39    7.59   0
  -7   9   2   13.24    7.26   0
   7   9  -2   15.88    8.87   0
   7   9  -2   12.36    8.56   0
  -7   9   2   10.98    7.06   0
   6   9  -2   -1.10    6.79   0
  -6   9   2    8.11    6.66   0
   6   9  -2   -0.45    9.95   0
   6  -9  -2   10.17    7.41   0
   6   9  -2    3.24    7.13   0
   6  -9  -2    5.97    7.15   0
   6   9  -2    7.24   10.20   0
  -6   9   2    4.75    7.28   0
   5   9  -2   12.39   10.46   0
   5  -9  -2   16.07    7.20   0
   5  -9  -2   24.42    7.68   0
   5   9  -2   14.53   10.57   0
   5   9  -2   29.18    8.88   0
  -5   9   2   15.63    6.64   0
   5   9  -2   14.36    6.68   0
   4  -9  -2    9.41    7.72   0
  -4   9   2    7.75    7.15   0
   4   9  -2   13.17   13.58   0
   4   9  -2    7.66    9.24   0
   4   9  -2    4.23   11.15   0
   4  -9  -2    7.61    7.68   0
   3  -9  -2   15.21    7.81   0
   3   9  -2    8.02   12.00   0
   3   9  -2    4.40   15.01   0
   3  -9  -2   13.48    7.64   0
   3  -9  -2    8.13    7.79   0
  -3   9   2   -0.32    7.20   0
   3   9  -2   10.08    7.92   0
   2   9  -2  136.05   10.60   0
   2  -9  -2  133.47   10.25   0
   2   9  -2  138.34   15.48   0
  -2   9   2  126.54    7.86   0
   2  -9  -2  149.68   11.03   0
   2  -9  -2  141.53    7.89   0
  -1  -9   2   16.30   11.56   0
   1  -9  -2   21.54   10.46   0
   1   9  -2   17.13    8.35   0
   1   9  -2   18.47   12.40   0
  -1  -9   2    8.52    9.65   0
   1  -9  -2   20.29   10.98   0
  -1   9   2   16.02    8.00   0
   1  -9  -2   13.36    7.50   0
   0  -9   2    6.73   10.38   0
   0  -9  -2    4.51   13.53   0
   0   9  -2    0.61   10.00   0
   0   9   2   -2.89    7.66   0
   0   9  -2    2.51   10.03   0
   0  -9  -2    5.74   13.21   0
   0  -9  -2   19.25    7.88   0
   0  -9   2    4.43    7.95   0
  -1  -9  -2  246.77    9.32   0
  -1   9  -2  223.02   10.63   0
   1   9   2  232.98    9.54   0
  -1   9  -2  231.23   10.23   0
   1  -9   2  222.63    8.86   0
   1  -9   2  232.45   10.34   0
  -2   9  -2   14.30    9.51   0
  -2  -9  -2   21.24    7.70   0
  -2   9  -2   15.87   10.02   0
   2  -9   2   -3.70   10.61   0
   2   9   2    5.60    7.59   0
   2  -9   2    5.96    8.42   0
   3   9   2  667.30    9.60   0
   3  -9   2  631.26   11.62   0
  -3   9  -2  652.98    9.61   0
   3  -9   2  665.21   11.44   0
  -3   9  -2  643.32    9.74   0
  -4   9  -2   74.17    7.76   0
   4   9   2   91.12   16.92   0
  -4   9  -2   73.86    9.22   0
   4  -9   2   72.71   10.34   0
   4   9   2   86.72    7.89   0
   4  -9   2   96.55    9.65   0
   5  -9   2 1018.42   10.68   0
   5   9   2 1019.13   10.61   0
  -5   9  -2  969.22   11.58   0
   5  -9   2  953.48   12.31   0
  -5   9  -2  989.23   10.86   0
  -5  -9  -2 1021.46   17.68   0
   5   9   2  986.53   17.64   0
   6  -9   2    2.82    7.48   0
  -6   9  -2   24.47    7.26   0
   6  -9   2    9.53    9.12   0
   6   9   2    9.08    7.57   0
  -6  -9  -2   16.49    9.99   0
  -6   9  -2   10.17    7.18   0
   6   9   2   11.10    9.99   0
   7   9   2  489.52   12.25   0
   7   9   2  565.66    9.27   0
  -7   9  -2  491.52    9.31   0
   7   9   2  527.76   10.67   0
   7  -9   2  495.85   10.93   0
  -7   9  -2  497.99    9.36   0
  -7  -9  -2  475.73   12.61   0
   7  -9   2  478.33    9.61   0
  -8  10   2   89.71    8.03   0
   8  10  -2   68.93    9.94   0
   8  10  -2   88.93   11.69   0
   8 -10  -2   79.21    8.04   0
   8  10  -2   77.97    7.89   0
   8 -10  -2   92.30    9.71   0
   8  10  -2   82.07   10.82   0
   7  10  -2    7.89    8.55   0
   7  10  -2    4.27   10.71   0
   7 -10  -2   14.08    7.61   0
   7 -10  -2   -1.37    7.80   0
   7  10  -2   17.42    7.64   0
   7  10  -2    3.18    9.71   0
  -7  10   2   13.15    7.22   0
   6  10  -2  334.99   10.23   0
   6  10  -2  322.37   14.33   0
   6  10  -2  359.46    9.73   0
   6 -10  -2  337.25    8.62   0
   6  10  -2  311.23   13.35   0
   6 -10  -2  317.32    8.78   0
  -6  10   2  309.53    8.31   0
   5 -10  -2   68.03    7.73   0
   5 -10  -2   49.03    9.44   0
   5  10  -2   61.98   13.23   0
   5  10  -2   71.56    8.96   0
   5  10  -2   65.42   13.67   0
  -5  10   2   68.68    7.40   0
  -4  10   2  279.31    8.24   0
   4 -10  -2  292.42    8.63   0
   4 -10  -2  329.01    9.60   0
   4  10  -2  297.64   10.20   0
   4 -10  -2  287.29    8.56   0
   3 -10  -2  293.41   10.23   0
   3 -10  -2  271.37    9.13   0
  -3  10   2  241.84    8.39   0
   3 -10  -2  286.24    8.44   0
   3  10  -2  277.64   10.23   0
  -2  10   2  666.58   10.97   0
   2 -10  -2  697.68    9.73   0
   2 -10  -2  738.80   12.40   0
   2 -10  -2  667.62   12.80   0
   2  10  -2  702.63   10.46   0
  -1  10   2 1238.95   11.35   0
  -1 -10   2 1349.43   21.40   0
   1  10  -2 1224.12   13.88   0
   1 -10  -2 1192.41   17.50   0
  -1 -10   2 1278.45   13.74   0
   1 -10  -2 1315.84   17.15   0
   1  10  -2 1227.72   21.69   0
   1 -10  -2 1242.88   11.46   0
   0 -10   2  202.26   10.16   0
   0 -10   2  194.66   12.02   0
   0  10   2  178.74    8.31   0
   0 -10  -2  190.17    8.19   0
   0  10  -2  187.97   12.53   0
   0 -10  -2  185.13   19.81   0
   0 -10  -2  179.65   19.45   0
   0  10  -2  191.21   10.37   0
   1  10   2  301.12    8.81   0
  -1 -10  -2  318.59    8.67   0
  -1  10  -2  297.56   11.14   0
  -1  10  -2  297.74    8.78   0
   1 -10   2  314.23   10.58   0
   1 -10   2  290.04   10.95   0
   2 -10   2  426.02    9.16   0
  -2  10  -2  401.14    9.87   0
  -2 -10  -2  435.35    8.98   0
  -2  10  -2  401.95   10.68   0
   2 -10   2  421.69   12.45   0
   2  10   2  421.66    9.15   0
   3 -10   2  117.41    7.92   0
  -3  10  -2  120.77    7.95   0
  -3  10  -2  124.11    9.38   0
   3 -10   2  150.82    9.12   0
   3  10   2  141.19    7.88   0
  -4  10  -2  152.07    8.13   0
  -4  10  -2  166.96    7.74   0
   4 -10   2  161.72    7.79   0
   4 -10   2  174.97    8.61   0
   4  10   2  154.96    9.41   0
  -5  10  -2  113.22    7.82   0
   5  10   2  105.71    7.73   0
   5 -10   2  108.81    8.06   0
   5 -10   2  108.03    8.63   0
  -5  10  -2  110.61    7.64   0
  -6  10  -2   72.27    9.25   0
   6  10   2   67.16   13.36   0
   6  10   2   75.83    7.43   0
   6 -10   2   66.77   10.05   0
  -6  10  -2   68.73    7.83   0
   6  10   2   70.29   13.36   0
   6 -10   2   55.04    7.72   0
  -7  10  -2   -7.14    9.30   0
   7  10   2   -5.91   10.96   0
   7 -10   2   -2.07    7.81   0
  -7  10  -2   -3.97    9.25   0
   7 -10   2   -0.18    8.27   0
   7  10   2    5.60    7.69   0
   7  10   2   -9.53    7.06   0
   7  10   2    7.27   11.99   0
   7  11  -2  386.71   17.72   0
   7 -11  -2  407.72    9.24   0
   7  11  -2  449.51    9.18   0
   7  11  -2  380.52   16.37   0
   7 -11  -2  402.09    9.39   0
  -7  11   2  366.82   10.65   0
   7  11  -2  432.34   11.26   0
  -6  11   2    4.35    7.14   0
   6 -11  -2    9.10    9.50   0
   6 -11  -2    9.86    7.29   0
   6 -11  -2   13.19    7.43   0
   6  11  -2    9.39    6.87   0
   6  11  -2    6.39    7.87   0
  -5  11   2  273.14    8.23   0
   5 -11  -2  280.53    9.76   0
   5 -11  -2  282.31    8.62   0
   5 -11  -2  290.03    9.02   0
   5  11  -2  297.16   10.48   0
   4 -11  -2   83.70    7.86   0
   4 -11  -2   73.49    9.04   0
   4 -11  -2   55.26    9.96   0
  -4  11   2   77.83    7.35   0
   4  11  -2   82.05    7.76   0
   3  11  -2  459.98   10.60   0
   3 -11  -2  478.18   10.70   0
   3 -11  -2  437.52    8.97   0
   3 -11  -2  433.96   11.29   0
  -3  11   2  439.93    8.62   0
   2  11  -2   61.94    9.51   0
   2 -11  -2   69.60    7.66   0
   2 -11  -2   51.62    9.99   0
   2 -11  -2   67.63    8.74   0
  -2  11   2   51.63    9.13   0
  -1 -11   2 1867.07   14.00   0
   1 -11  -2 1847.70   20.42   0
  -1 -11   2 1918.24   30.93   0
  -1  11   2 1752.06   13.59   0
   1  11  -2 1749.38   14.93   0
   1 -11  -2 1707.58   21.35   0
   1 -11  -2 1745.69   12.41   0
   1  11  -2 1760.58   30.68   0
   0  11  -2   49.58    9.22   0
   0 -11   2   32.06    9.87   0
   0  11   2   28.37    9.55   0
   0  11  -2   34.81   10.75   0
   0 -11  -2   41.83    7.48   0
   0 -11   2   40.63    8.98   0
   1 -11   2  249.12    9.55   0
   1  11   2  255.41    8.33   0
  -1  11  -2  242.86   10.40   0
  -1 -11  -2  265.19    8.25   0
   1 -11   2  233.97   10.97   0
  -1  11  -2  244.85    9.81   0
  -2 -11  -2   55.25    7.45   0
  -2  11  -2   59.04    7.22   0
  -2  11  -2   52.25    9.42   0
   2 -11   2   56.90    7.55   0
   2  11   2   58.57    7.50   0
   2 -11   2   61.84   10.94   0
   3 -11   2    7.04    7.45   0
  -3  11  -2    1.17    6.95   0
  -3  11  -2   -7.52    9.10   0
   3 -11   2   16.86   10.67   0
   3  11   2   14.64    6.82   0
  -4  11  -2   20.33    7.09   0
   4 -11   2   12.34    7.53   0
  -4  11  -2   24.14    9.01   0
   4 -11   2   17.86    8.96   0
   4  11   2   15.01    7.38   0
   5  11   2   38.41    7.82   0
   5 -11   2   55.38    7.71   0
  -5  11  -2   44.58    7.71   0
   5 -11   2   38.31    8.79   0
  -5  11  -2   35.96    7.28   0
   6  11   2   64.10    7.95   0
  -6  11  -2   38.65    7.46   0
   6 -11   2   36.28    7.67   0
  -6  11  -2   57.91    7.82   0
   6 -11   2   69.32    9.30   0
   6 -12  -2   -3.89    7.33   0
  -6  12   2    7.00    7.39   0
   6  12  -2   -0.35    6.96   0
   6 -12  -2   13.40    7.99   0
   6  12  -2    5.51    9.75   0
   6 -12  -2    0.58    7.60   0
   5 -12  -2   11.20    7.76   0
   5 -12  -2    5.29    7.74   0
   5  12  -2    4.58    9.44   0
   5 -12  -2    6.47    7.19   0
  -5  12   2    2.51    7.19   0
   4 -12  -2   36.88    9.36   0
   4 -12  -2   51.59    8.11   0
  -4  12   2   27.21    7.09   0
   4 -12  -2   42.36    7.47   0
   4  12  -2   44.74    8.02   0
   3  12  -2   81.33    9.34   0
   3 -12  -2  104.13    9.17   0
   3 -12  -2   80.46   10.09   0
  -3  12   2   83.34    7.70   0
   3 -12  -2   95.05    7.62   0
   2  12  -2    8.85    9.32   0
   2 -12  -2   16.03   10.03   0
  -2  12   2    7.88    7.35   0
   2 -12  -2   14.17   11.15   0
   2 -12  -2    8.24    7.27   0
   1 -12  -2   56.20   14.88   0
  -1  12   2   68.67    7.88   0
   1  12  -2   52.78    9.49   0
   1 -12  -2   72.79    7.86   0
  -1 -12   2   67.81    9.20   0
   1 -12  -2   67.25   12.94   0
   0 -12  -2  523.03    9.08   0
   0  12  -2  470.36    9.40   0
   0  12   2  468.90    8.45   0
   0 -12   2  498.76    9.37   0
   0  12  -2  481.23   15.38   0
   0 -12   2  507.39   14.87   0
  -1  12  -2  656.22   13.76   0
   1  12   2  601.61    9.22   0
  -1 -12  -2  671.40    9.42   0
   1 -12   2  665.84   10.05   0
  -1  12  -2  625.43   10.00   0
   1 -12   2  603.82   12.28   0
  -2  12  -2  240.77    8.26   0
  -2 -12  -2  262.70    8.16   0
  -2  12  -2  258.72   10.56   0
   2 -12   2  246.13   11.57   0
   2  12   2  260.78    8.24   0
   2 -12   2  252.26    8.77   0
  -3  12  -2   49.49    8.94   0
   3  12   2   62.50    9.34   0
   3 -12   2   53.80    7.87   0
  -3  12  -2   50.42    7.79   0
   3 -12   2   71.70   12.42   0
  -4  12  -2   74.67    7.48   0
   4 -12   2   80.04    7.96   0
   4 -12   2   65.01   10.09   0
  -4  12  -2   77.14    9.60   0
   4  12   2   67.16    9.21   0
   5 -12   2    8.81    7.99   0
  -5  12  -2    9.25    7.74   0
  -5  12  -2    8.81    7.44   0
   5 -12   2  -16.97   10.57   0
   5  12   2    2.75    7.58   0
   6 -12   2  184.98   10.46   0
  -6  12  -2  173.28   10.15   0
  -6  12  -2  206.30    8.93   0
   6 -12   2  161.15   12.58   0
   6  12   2  204.71    8.41   0
   5 -13  -2   11.32    9.22   0
  -5  13   2   10.72    7.39   0
   5 -13  -2    6.10   10.28   0
   5  13  -2    3.54    9.65   0
   5 -13  -2   -3.25    7.28   0
  -4  13   2   15.17    8.94   0
   4 -13  -2   14.50   10.25   0
   4 -13  -2   -9.62    8.96   0
   4  13  -2   11.84    9.44   0
   4 -13  -2    5.47    8.82   0
   3  13  -2   14.20    9.30   0
   3 -13  -2   14.63    8.63   0
   3 -13  -2   12.21    9.74   0
  -3  13   2   15.12    7.48   0
   3 -13  -2   19.55    7.66   0
   2  13  -2   35.58    9.82   0
  -2  13   2   45.70    7.43   0
   2 -13  -2   54.80    7.33   0
   2 -13  -2   34.24   10.80   0
   2 -13  -2   58.12   10.25   0
   1 -13  -2  161.43   19.71   0
  -1 -13   2  174.25    9.70   0
  -1  13   2  182.08    8.13   0
   1 -13  -2  159.48   18.09   0
   1 -13  -2  183.86    7.90   0
   1  13  -2  162.81    9.84   0
   0  13  -2  325.49   17.36   0
   0 -13   2  347.32   17.63   0
   0  13   2  330.85    8.47   0
   0 -13   2  342.20   10.78   0
   0 -13  -2  346.71    8.30   0
   0  13  -2  318.23   10.69   0
   1 -13   2  103.03   11.77   0
   1  13   2   94.56    9.21   0
  -1  13  -2   99.60   11.03   0
  -1  13  -2   94.10    8.05   0
   1 -13   2  102.62    9.72   0
  -1 -13  -2  110.86    7.37   0
   2  13   2   -8.29    9.08   0
  -2 -13  -2    8.02    8.99   0
  -2  13  -2    1.83    9.03   0
   2 -13   2   -4.80    7.48   0
   2 -13   2   11.20   11.95   0
  -2  13  -2   11.66    9.03   0
   3  13   2  147.58    7.98   0
  -3  13  -2  126.91    9.65   0
  -3  13  -2  139.45    9.78   0
   3 -13   2  119.57   12.02   0
   3 -13   2  138.55    8.37   0
  -4  13  -2    5.70    7.62   0
  -4  13  -2    4.44    9.37   0
   4 -13   2   18.98    7.93   0
   4 -13   2   36.05   12.97   0
   4  13   2   20.39    7.48   0
   5 -13   2  178.49    9.14   0
  -5  13  -2  182.46   10.48   0
   5 -13   2  183.59   11.04   0
  -5  13  -2  171.54    8.81   0
   5  13   2  210.66    8.65   0
   4 -14  -2  243.78   11.04   0
   4 -14  -2  217.63   11.07   0
   4 -14  -2  261.91    8.80   0
   4  14  -2  271.69    9.32   0
  -4  14   2  261.00    8.67   0
   3 -14  -2   11.98    9.19   0
   3  14  -2   20.42    9.39   0
   3 -14  -2   26.74   10.45   0
   3 -14  -2   19.41    8.33   0
  -3  14   2   22.43    7.58   0
   2 -14  -2  242.90    8.34   0
   2 -14  -2  210.85   13.34   0
   2  14  -2  207.01    8.79   0
  -2  14   2  198.30    8.14   0
   2 -14  -2  192.67   11.99   0
   1  14  -2   84.22    8.19   0
  -1 -14   2   98.32    7.86   0
   1 -14  -2  111.38    7.84   0
  -1  14   2   98.44    7.95   0
   0 -14   2  423.47    9.54   0
   0  14   2  366.30   10.33   0
   0 -14  -2  398.13    8.95   0
   0  14  -2  385.76   10.92   0
  -1  14  -2   21.13    7.53   0
   1 -14   2   19.35    9.26   0
   1  14   2   13.75    7.59   0
   1 -14   2    7.65   10.22   0
  -1  14  -2   11.27   10.68   0
  -1 -14  -2   12.27    7.12   0
  -2  14  -2    6.62    7.61   0
   2  14   2   12.44    7.97   0
  -2  14  -2    4.17    9.40   0
   2 -14   2   -6.38    7.65   0
   2 -14   2   -2.38    8.64   0
   3  14   2   31.09    7.80   0
  -3  14  -2   21.22    7.65   0
  -3  14  -2   35.30    9.58   0
   3 -14   2   31.25    7.81   0
   3 -14   2   29.86   11.23   0
   2 -15  -2    1.96   14.67   0
  -2  15   2   37.38    7.71   0
   2 -15  -2   16.04    7.92   0
   2 -15  -2    1.47   14.24   0
   2  15  -2   36.77    9.76   0
   1  15  -2   44.15    9.67   0
  -1  15   2   27.69    8.14   0
   1 -15  -2   36.95    9.51   0
  -1 -15   2   41.90    7.89   0
   0 -15  -2   25.74    7.87   0
   0 -15   2   36.40    9.61   0
   0  15  -2   40.98    9.77   0
   0  15   2   40.46    8.08   0
  -1  15  -2  111.10   10.02   0
   1  15   2  110.08    8.26   0
   1 -15   2  118.89    8.56   0
   1 -15   2    1.93   12.69   0
  -1 -15  -2  120.41    8.01   0
  10   0  -3    1.02    7.14   0
  10   0  -3    5.96    7.32   0
  10   0  -3    0.84    7.05   0
   9   0  -3   19.94    7.05   0
   9   0  -3   18.65    7.22   0
   9   0  -3    3.83    6.81   0
  -9   0   3   -0.30    7.01   0
   8   0  -3   -0.88    7.26   0
  -8   0   3    7.55    6.72   0
   8   0  -3   11.18    9.04   0
   8   0  -3   -5.89    7.04   0
   7   0  -3   70.45    7.62   0
   7   0  -3   59.07    7.12   0
   7   0  -3   70.88    7.50   0
  -7   0   3   80.02    7.52   0
   6   0  -3    3.88    7.62   0
   6   0  -3    5.54    7.54   0
   6   0  -3   14.41    8.65   0
  -6   0   3    4.24    7.43   0
  -5   0   3   14.24    7.91   0
   5   0  -3   27.78    8.20   0
   5   0  -3   28.91    7.53   0
   5   0  -3   19.77    8.24   0
   4   0  -3   13.25    8.39   0
   4   0  -3   -4.29    8.42   0
   4   0  -3   -8.59    8.64   0
  -4   0   3    1.62    9.78   0
  -3   0   3 1537.62   16.50   0
   3   0  -3 1650.23   13.84   0
   3   0  -3 1572.97   15.47   0
  -2   0   3   -2.04   12.31   0
   2   0  -3   -3.72    9.80   0
  -2   0   3    3.33    9.56   0
   2   0  -3    9.41   12.52   0
   1   0  -3  490.18   17.47   0
   1   0  -3  509.55   13.18   0
  -1   0   3  510.66   12.94   0
  -1   0   3  476.12   17.33   0
   0   0   3    5.96   14.71   0
   0   0   3    4.97   11.30   0
   0   0  -3    0.51   14.45   0
   0   0  -3    1.90   10.97   0
  -2   0  -3  -10.63    7.91   0
   2   0   3   -3.97    7.82   0
   3   0   3  399.50    9.48   0
   3   0   3  392.43    9.40   0
  -3   0  -3  399.30   10.47   0
   4   0   3   -6.49    7.38   0
   4   0   3    0.07    6.91   0
  -4   0  -3    2.69    8.47   0
  -5   0  -3  898.05   10.65   0
   5   0   3  829.09    9.77   0
   5   0   3  902.40   10.50   0
  -6   0  -3    6.23    7.65   0
   6   0   3    1.74    6.97   0
   6   0   3    5.46    6.39   0
   7   0   3 1034.01   10.13   0
   7   0   3 1053.65   10.05   0
  -7   0  -3 1072.02   10.67   0
  -8   0  -3    0.71    7.24   0
   8   0   3    1.86    7.18   0
   8   0   3    2.81    8.34   0
  -9   0  -3   73.80    7.50   0
   9   0   3   72.56    7.67   0
   9   0   3   62.96    7.16   0
  10   1  -3   54.07    7.60   0
  10   1  -3   60.83    7.19   0
  10   1  -3   40.57    7.47   0
  10  -1  -3   41.07    7.30   0
 -10   1   3   47.63    7.76   0
  10  -1  -3   36.78    7.59   0
  10  -1  -3   50.52    7.46   0
   9  -1  -3  -21.09    7.10   0
   9   1  -3   19.02    7.13   0
  -9   1   3    7.05    7.04   0
   9   1  -3    2.37    6.63   0
   9  -1  -3   -2.96    7.36   0
   9  -1  -3    2.04    7.29   0
   9   1  -3   11.72    8.74   0
  -8   1   3  533.18    9.15   0
   8   1  -3  477.49    8.78   0
   8  -1  -3  497.41    9.05   0
   8   1  -3  526.21    9.00   0
  -8  -1   3  559.73    9.02   0
   8   1  -3  513.17    9.07   0
   8  -1  -3  528.95    9.00   0
   8  -1  -3  501.84    8.54   0
   7  -1  -3   14.03    7.83   0
   7   1  -3    7.15    9.11   0
  -7  -1   3   -7.16    7.66   0
   7   1  -3    7.30    6.82   0
  -7   1   3   -4.21    7.30   0
   7  -1  -3    8.00    7.25   0
   7   1  -3   -0.95    7.59   0
   7  -1  -3   12.35    6.87   0
   6  -1  -3  385.88    8.91   0
   6  -1  -3  355.02    9.27   0
   6  -1  -3  363.85    9.01   0
   6   1  -3  354.51    8.67   0
   6   1  -3  389.37    9.05   0
  -6   1   3  376.02    8.90   0
  -6  -1   3  396.91    8.94   0
   6   1  -3  353.40    9.40   0
  -5  -1   3  123.60    8.62   0
   5   1  -3  121.08    8.64   0
   5   1  -3  123.71    7.84   0
   5  -1  -3  123.91    8.30   0
   5   1  -3  122.42    8.11   0
   5  -1  -3  125.47    8.10   0
   5  -1  -3  119.52    8.64   0
  -5   1   3  119.10    9.76   0
  -4  -1   3  605.02   10.77   0
   4   1  -3  584.10   12.18   0
   4  -1  -3  648.33   10.49   0
   4   1  -3  648.66    9.96   0
   4  -1  -3  597.00   10.66   0
  -4   1   3  568.46   10.06   0
   4  -1  -3  582.14   10.37   0
   4   1  -3  615.42   10.36   0
  -3  -1   3 1642.65   17.71   0
  -3   1   3 1627.89   14.40   0
  -3  -1   3 1781.22   14.05   0
   3   1  -3 1784.94   14.20   0
   3  -1  -3 1628.32   14.57   0
   3   1  -3 1623.17   17.46   0
   3  -1  -3 1672.02   14.08   0
   3  -1  -3 1762.81   14.32   0
  -2  -1   3 1849.93   22.77   0
   2  -1  -3 1890.77   17.42   0
   2   1  -3 1999.78   16.42   0
   2  -1  -3 2001.83   15.78   0
  -2   1   3 1989.39   15.63   0
   2   1  -3 1851.19   21.32   0
  -2  -1   3 2016.38   16.34   0
  -2   1   3 1882.30   18.44   0
   1   1  -3 2083.62   17.92   0
  -1   1   3 2044.94   19.49   0
  -1  -1   3 2159.00   17.72   0
  -1   1   3 2197.31   17.83   0
   1  -1  -3 2145.10   17.90   0
  -1  -1   3 2041.16   29.29   0
   1   1  -3 2076.36   28.90   0
   1  -1  -3 2079.96   19.79   0
   0   1   3  694.10   13.76   0
   0  -1  -3  710.30   15.01   0
   0   1  -3  639.54   12.89   0
   0  -1   3  688.14   19.15   0
   0   1   3  695.25   14.85   0
   0  -1   3  691.28   13.29   0
   0  -1  -3  629.41   13.76   0
   1  -1   3    3.85    9.19   0
   1  -1   3   12.98   12.45   0
   1   1   3    5.85   10.73   0
  -1   1  -3    6.32    8.69   0
  -1  -1  -3    8.19   11.70   0
   1   1   3   11.78   10.52   0
  -2   1  -3 3515.00   18.01   0
   2  -1   3 3903.45   20.98   0
  -2  -1  -3 3592.30   19.03   0
   2  -1   3 3618.61   18.27   0
   2   1   3 3597.60   18.72   0
   3   1   3   20.59    8.02   0
  -3   1  -3   39.82    9.29   0
   3  -1   3   35.47    8.31   0
   3  -1   3    9.25    7.87   0
  -3  -1  -3   58.39    9.47   0
   4  -1   3    7.70    7.66   0
   4   1   3   11.70    6.65   0
  -4   1  -3   18.88    8.37   0
  -4  -1  -3    8.74   10.28   0
   4   1   3    1.41    7.73   0
   4  -1   3    3.39    7.03   0
  -5  -1  -3    4.89    8.41   0
   5   1   3   22.09    7.42   0
   5   1   3    3.62    7.01   0
   5  -1   3   19.54    8.01   0
   5  -1   3   13.15    6.92   0
  -5   1  -3   24.67    8.01   0
  -6  -1  -3   81.23    7.89   0
  -6   1  -3   56.11    7.65   0
   6  -1   3   75.38    6.77   0
   6   1   3   70.05    8.49   0
   6  -1   3   75.21    7.38   0
   6   1   3   95.94    7.17   0
   7   1   3   81.85    7.25   0
  -7   1  -3   76.49    7.55   0
  -7  -1  -3   82.23    9.06   0
   7  -1   3   65.58    7.09   0
   7  -1   3   86.53    7.48   0
   7   1   3   66.54    6.83   0
  -8   1  -3  326.22    8.34   0
  -8  -1  -3  348.67    9.90   0
   8   1   3  300.69    8.15   0
   8  -1   3  307.86    8.00   0
   8   1   3  303.82    9.46   0
   8  -1   3  313.63    8.15   0
   9  -1   3   35.11    7.43   0
  -9  -1  -3   25.17    7.59   0
  -9   1  -3   33.68    7.37   0
   9   1   3    4.47    7.40   0
   9  -1   3   28.94    7.37   0
   9   1   3   21.03    7.37   0
  10   2  -3   22.13    7.50   0
 -10   2   3   -3.83    7.18   0
  10  -2  -3   -4.69    7.35   0
  10   2  -3   23.41    8.73   0
  10  -2  -3   -5.71    7.43   0
  10   2  -3   -2.67    7.54   0
  10  -2  -3   14.93    7.69   0
  -9   2   3  204.64    7.96   0
   9  -2  -3  216.36    8.09   0
   9   2  -3  207.38    7.80   0
   9   2  -3  217.11    7.80   0
   9  -2  -3  222.18    7.92   0
   9   2  -3  182.48    8.36   0
   9  -2  -3  215.15    7.61   0
   8  -2  -3    9.85    7.20   0
   8   2  -3   -0.06    6.89   0
   8   2  -3   -6.51    8.12   0
   8   2  -3    8.18    8.54   0
   8  -2  -3   -6.76    7.40   0
  -8   2   3    7.92    6.98   0
   7   2  -3 1105.62   10.73   0
   7   2  -3  996.28   10.70   0
   7   2  -3  965.40   10.67   0
  -7   2   3 1043.70   10.39   0
   7  -2  -3  964.07   10.28   0
   7  -2  -3 1053.00   10.55   0
  -6   2   3  117.41    7.88   0
   6   2  -3  150.74    8.67   0
  -6  -2   3  160.69    7.75   0
   6   2  -3  131.64    7.75   0
   6   2  -3  133.29    8.17   0
   6  -2  -3  132.66    8.44   0
   6  -2  -3  144.63    7.90   0
   6  -2  -3  152.32    8.05   0
   5   2  -3 1307.40   13.68   0
  -5  -2   3 1491.57   14.35   0
  -5   2   3 1344.17   11.77   0
   5  -2  -3 1324.14   11.74   0
   5  -2  -3 1415.80   11.59   0
   5  -2  -3 1357.95   12.05   0
   5   2  -3 1367.21   12.21   0
   5   2  -3 1455.23   12.41   0
  -4  -2   3  176.70    9.09   0
   4   2  -3  187.27    8.34   0
   4   2  -3  181.90    8.95   0
  -4   2   3  176.24    8.32   0
   4   2  -3  161.15    8.68   0
   4  -2  -3  180.42    8.82   0
   4  -2  -3  153.68    8.72   0
   4  -2  -3  164.16    9.20   0
   3  -2  -3 2000.05   14.67   0
   3  -2  -3 1956.29   14.77   0
   3   2  -3 1997.04   14.51   0
   3  -2  -3 1872.37   14.62   0
   3   2  -3 1826.50   18.28   0
  -3  -2   3 1994.60   14.52   0
  -3  -2   3 1997.90   19.10   0
  -3   2   3 1850.07   14.25   0
   2  -2  -3 1061.87   12.80   0
  -2   2   3 1087.32   14.23   0
   2   2  -3 1049.70   13.41   0
   2  -2  -3  994.26   15.56   0
  -2  -2   3 1077.83   13.28   0
  -2  -2   3 1045.17   19.78   0
  -2   2   3  988.74   13.41   0
   2   2  -3  997.09   19.32   0
   1   2  -3   49.49   10.72   0
   1  -2  -3   38.87   10.64   0
  -1  -2   3   53.20   12.99   0
  -1   2   3   41.84   10.39   0
   1  -2  -3   37.11   11.32   0
  -1   2   3   42.38   11.16   0
   0  -2  -3 2533.05   20.40   0
   0  -2   3 2588.31   18.40   0
   0   2   3 2768.68   20.90   0
   0   2   3 2652.55   19.14   0
   0  -2   3 2698.15   34.31   0
   0  -2   3 2683.71   34.61   0
   0  -2  -3 2673.89   19.31   0
   0   2  -3 2578.70   19.25   0
   1  -2   3 1727.67   19.70   0
   1   2   3 1627.56   15.22   0
   1   2   3 1719.90   15.33   0
  -1   2  -3 1685.22   14.07   0
  -1  -2  -3 1651.94   16.20   0
   1  -2   3 1637.47   14.36   0
   2  -2   3   36.97    9.35   0
   2   2   3   69.54    9.10   0
  -2  -2  -3  157.66   10.85   0
  -2   2  -3  120.09   12.35   0
   2   2   3  126.85   11.65   0
   2  -2   3   96.36   10.59   0
  -3   2  -3    7.84    8.64   0
   3  -2   3   15.33    8.09   0
  -3  -2  -3   14.18    8.78   0
   3   2   3   11.09    7.34   0
   3  -2   3   12.47    7.78   0
   4   2   3  473.72    9.14   0
  -4  -2  -3  411.47    9.93   0
   4   2   3  395.96    8.98   0
  -4   2  -3  409.20    9.38   0
   4  -2   3  399.83    8.27   0
   4  -2   3  415.99    9.21   0
   5  -2   3    5.24    7.81   0
  -5   2  -3   25.29    8.05   0
  -5  -2  -3   13.21    8.23   0
   5   2   3   10.43    7.60   0
   5  -2   3   22.68    7.34   0
   5   2   3    8.40    6.90   0
  -6  -2  -3   89.32    9.29   0
   6  -2   3   97.62    7.67   0
   6  -2   3   80.57    7.29   0
  -6   2  -3   93.81    7.84   0
   6   2   3   98.55    6.93   0
   6   2   3  101.78    7.39   0
  -7   2  -3  279.21    8.09   0
   7  -2   3  249.75    8.08   0
  -7  -2  -3  272.69    8.44   0
   7  -2   3  268.84    7.55   0
   7   2   3  265.98    8.91   0
   7   2   3  281.96    7.79   0
  -8  -2  -3   47.58    9.11   0
   8   2   3   46.00    7.18   0
   8   2   3   42.44    6.84   0
   8  -2   3   44.05    7.36   0
  -8   2  -3   35.86    7.62   0
   8  -2   3   42.47    8.72   0
   9  -2   3   12.92    9.01   0
   9  -2   3   13.76    7.14   0
  -9  -2  -3   12.56    7.48   0
  -9   2  -3   12.05    7.58   0
   9   2   3   14.77    8.55   0
   9   2   3   21.55    7.35   0
  10   3  -3    5.89    7.46   0
  10   3  -3   -4.43    8.08   0
  10  -3  -3    0.59    7.54   0
  10   3  -3   12.23    8.49   0
  10  -3  -3    9.90    7.28   0
 -10   3   3   14.76    7.41   0
  10  -3  -3   -4.21    7.67   0
   9  -3  -3    0.43    7.16   0
   9  -3  -3   19.02    7.24   0
   9   3  -3   19.90    7.19   0
   9   3  -3    4.28    6.98   0
   9   3  -3   -0.17    8.93   0
  -9   3   3    9.61    6.90   0
   8  -3  -3   23.65    7.14   0
   8   3  -3   28.64    6.86   0
   8   3  -3   25.47    7.65   0
   8   3  -3   35.54    6.94   0
   8  -3  -3   22.48    7.55   0
  -8   3   3   32.48    7.01   0
   7  -3  -3    5.24    7.33   0
   7   3  -3   10.47    6.95   0
   7   3  -3   10.92    7.12   0
  -7   3   3    4.05    7.14   0
   7  -3  -3   13.43    7.36   0
   7   3  -3    1.21    6.86   0
   6   3  -3   85.08    9.44   0
   6  -3  -3   89.58    9.62   0
   6   3  -3   69.42    7.17   0
   6  -3  -3   75.76    8.02   0
  -6   3   3   80.04    7.53   0
   6   3  -3   77.47    7.33   0
   5  -3  -3  482.13   11.28   0
   5   3  -3  489.00   10.92   0
   5   3  -3  470.24    9.73   0
  -5   3   3  451.23    9.06   0
   5  -3  -3  460.59    9.34   0
   5   3  -3  452.77   10.70   0
   5  -3  -3  493.52    9.33   0
   4  -3  -3  892.72   11.03   0
   4   3  -3  955.78   11.73   0
  -4   3   3  899.87   10.83   0
   4   3  -3  973.75   12.70   0
   4   3  -3  918.35   13.03   0
   4  -3  -3  948.98   10.94   0
   4  -3  -3  939.09   11.18   0
   3  -3  -3   10.46    8.43   0
   3   3  -3    8.05    7.29   0
  -3   3   3    9.49    8.17   0
  -3  -3   3   13.64   10.50   0
   3  -3  -3   15.43    8.50   0
   3  -3  -3   12.98   10.38   0
   3   3  -3   19.99   10.30   0
   2  -3  -3 1811.20   14.46   0
   2   3  -3 1853.52   15.14   0
   2  -3  -3 1873.35   14.88   0
  -2   3   3 1912.44   14.74   0
  -2  -3   3 1948.19   15.53   0
  -2   3   3 1796.70   14.22   0
   2   3  -3 1710.50   24.77   0
  -1  -3   3  229.52   10.45   0
   1  -3  -3  226.33   10.26   0
  -1   3   3  208.98   10.64   0
  -1   3   3  229.32   10.64   0
   1  -3  -3  205.53   11.30   0
   1   3  -3  216.32   12.13   0
   0   3   3  384.25   10.90   0
   0  -3  -3  361.34   12.58   0
   0  -3   3  359.29   21.27   0
   0   3  -3  365.79   12.08   0
   0  -3  -3  377.84   11.01   0
   0   3   3  378.67   11.01   0
   0  -3   3  352.70   10.86   0
   1   3   3  962.00   13.40   0
   1  -3   3  869.84   11.81   0
   1  -3   3  920.37   15.97   0
   1   3   3  993.10   13.69   0
  -1   3  -3  899.60   11.30   0
  -1  -3  -3  981.17   12.02   0
  -1   3  -3 1009.13   16.52   0
  -1  -3  -3  889.57   14.00   0
  -2   3  -3 3646.47   21.89   0
   2   3   3 3451.69   17.59   0
   2  -3   3 3353.05   20.11   0
  -2   3  -3 3248.31   16.73   0
  -2  -3  -3 3235.02   18.83   0
   2  -3   3 3177.81   16.58   0
   2   3   3 3236.73   19.96   0
  -3  -3  -3    6.31    8.49   0
   3   3   3   11.44    8.46   0
   3  -3   3   -2.41    8.07   0
  -3   3  -3    0.09    8.53   0
   3   3   3    1.00    7.71   0
   3  -3   3   -4.29    7.53   0
  -3   3  -3   10.94    9.95   0
   4  -3   3  761.62   12.01   0
  -4   3  -3  866.82   10.84   0
  -4   3  -3  774.19   10.56   0
   4   3   3  782.57   10.27   0
  -4  -3  -3  780.87   11.39   0
   4  -3   3  759.41    9.71   0
   5   3   3  141.24    7.73   0
   5   3   3  138.50    8.47   0
  -5  -3  -3  138.14    7.71   0
  -5   3  -3  132.68    8.29   0
  -5   3  -3  164.31    8.41   0
   5  -3   3  145.62    8.30   0
   5  -3   3  140.54    7.62   0
   6   3   3 1193.10   11.01   0
   6   3   3 1297.19   10.52   0
   6  -3   3 1089.04   10.71   0
   6  -3   3 1151.20   10.23   0
  -6   3  -3 1190.59   10.42   0
  -6  -3  -3 1200.49   11.52   0
   7  -3   3   -0.70    6.72   0
   7  -3   3   -4.36    7.10   0
  -7  -3  -3   12.16    9.04   0
  -7   3  -3   17.35    7.20   0
   7   3   3   27.53    6.62   0
   7   3   3    4.21    8.47   0
   8  -3   3  142.88    7.44   0
   8   3   3  136.92    7.66   0
  -8   3  -3  157.04    7.73   0
  -8  -3  -3  126.73    8.02   0
   8  -3   3  141.17    7.51   0
   8   3   3  143.93    8.97   0
   9   3   3   10.15    7.45   0
   9  -3   3   24.70    7.48   0
  -9  -3  -3    4.69    9.29   0
  -9   3  -3   17.56    7.71   0
   9   3   3   13.46    6.96   0
   9  -3   3   26.26    7.51   0
 -10   4   3  -10.46    7.36   0
  10   4  -3    1.85    7.59   0
  10   4  -3    1.42    7.26   0
  10  -4  -3   -5.41    9.04   0
  10   4  -3   13.42    7.60   0
  10  -4  -3   16.38    7.63   0
  10  -4  -3    5.11    7.54   0
   9   4  -3   11.96    7.23   0
   9   4  -3   20.22    6.93   0
   9  -4  -3    1.51    7.38   0
  -9   4   3   -8.18    8.88   0
   9   4  -3   17.20    9.11   0
   9  -4  -3    4.75    7.37   0
  -8   4   3   11.87    7.17   0
   8   4  -3   27.25    8.62   0
   8   4  -3   26.71    7.36   0
   8   4  -3   18.94    7.17   0
   8  -4  -3   23.35    7.16   0
   8  -4  -3    2.19    7.20   0
   7   4  -3   81.21    7.60   0
   7  -4  -3   82.33    7.46   0
   7   4  -3   83.61    8.83   0
   7  -4  -3   82.59    7.72   0
   7   4  -3   81.58    7.32   0
  -7   4   3   82.82    6.87   0
   6   4  -3   16.49    7.46   0
  -6   4   3   31.12    7.38   0
   6  -4  -3    2.86    7.51   0
   6   4  -3   11.92    8.50   0
   6   4  -3   14.92    7.24   0
   6  -4  -3   22.84    7.15   0
   5  -4  -3  480.23    9.42   0
  -5   4   3  481.02    9.11   0
   5   4  -3  528.74   10.78   0
   5  -4  -3  528.48    9.05   0
   5  -4  -3  500.40    9.45   0
   5   4  -3  495.40   11.31   0
   5   4  -3  491.96   10.98   0
   4   4  -3  631.88   11.73   0
   4   4  -3  681.99   11.83   0
   4  -4  -3  641.14   10.10   0
   4  -4  -3  663.93   11.39   0
   4  -4  -3  644.89   10.18   0
   4   4  -3  661.87   10.83   0
  -4   4   3  622.70    9.93   0
   3   4  -3  413.56    9.79   0
   3  -4  -3  400.56    9.56   0
   3   4  -3  388.65   12.07   0
   3  -4  -3  403.23   10.05   0
   3  -4  -3  423.13    9.47   0
  -3  -4   3  427.06    9.73   0
  -3   4   3  412.78    9.78   0
   2   4  -3  916.26   12.69   0
   2  -4  -3  900.24   12.01   0
   2   4  -3  916.18   18.89   0
  -2   4   3  878.64   11.56   0
  -2  -4   3  959.86   13.04   0
   2  -4  -3  925.58   12.03   0
   2   4  -3  925.81   18.59   0
   2  -4  -3  952.14   11.84   0
   1   4  -3 1670.14   15.44   0
  -1  -4   3 1798.55   15.68   0
  -1   4   3 1711.73   14.47   0
  -1   4   3 1844.39   17.04   0
   1  -4  -3 1816.46   16.56   0
   1   4  -3 1738.91   37.87   0
   1  -4  -3 1723.28   14.25   0
   0  -4  -3  436.58   11.47   0
   0  -4   3  458.16   20.20   0
   0   4   3  485.36   13.55   0
   0   4  -3  451.12   18.94   0
   0  -4  -3  463.55   10.76   0
   0   4  -3  482.94   11.23   0
   0   4   3  452.88   10.93   0
   0  -4   3  449.30   10.71   0
   1  -4   3 1184.77   18.05   0
  -1   4  -3 1229.22   18.09   0
   1   4   3 1259.41   16.07   0
  -1  -4  -3 1247.00   12.90   0
  -1   4  -3 1156.41   11.90   0
  -1  -4  -3 1162.75   14.29   0
   1  -4   3 1132.51   13.53   0
   1   4   3 1213.74   13.00   0
  -2   4  -3 1155.13   12.04   0
   2  -4   3 1207.85   13.54   0
   2   4   3 1185.61   15.10   0
   2   4   3 1280.54   12.35   0
  -2  -4  -3 1198.70   15.63   0
   2  -4   3 1134.30   11.92   0
  -2   4  -3 1290.22   15.04   0
  -3   4  -3 2931.64   15.17   0
   3  -4   3 2948.27   16.78   0
  -3   4  -3 3229.34   17.10   0
   3   4   3 3142.48   15.60   0
  -3  -4  -3 2973.88   18.56   0
   3  -4   3 2905.95   14.86   0
   3   4   3 2974.27   18.09   0
  -4   4  -3   23.80    8.20   0
   4  -4   3   37.38    7.88   0
   4   4   3   37.32    8.50   0
  -4  -4  -3   41.63   10.40   0
   4  -4   3   39.24    7.36   0
   4   4   3   34.94    7.60   0
  -4   4  -3   39.64    7.85   0
   5   4   3  174.40    7.83   0
   5   4   3  158.26    8.61   0
   5  -4   3  170.06    7.83   0
   5   4   3  150.12    8.03   0
  -5   4  -3  161.93    7.98   0
  -5  -4  -3  170.37   10.09   0
  -5   4  -3  174.64    9.90   0
   5  -4   3  135.39    7.53   0
   6  -4   3   57.13    7.18   0
  -6   4  -3   61.12    7.21   0
  -6  -4  -3   49.21    9.23   0
  -6   4  -3   59.54    7.27   0
   6  -4   3   33.86    6.83   0
   6   4   3   53.76    7.04   0
   6   4   3   75.28    7.01   0
   7  -4   3  539.22    8.72   0
   7  -4   3  517.70    8.55   0
  -7   4  -3  547.02    8.88   0
   7   4   3  570.50    8.79   0
   7   4   3  527.85    8.86   0
  -7  -4  -3  545.54    9.21   0
   8  -4   3   48.84    7.60   0
  -8  -4  -3   48.55    9.14   0
   8   4   3   43.14    8.61   0
  -8   4  -3   53.13    7.59   0
   8   4   3   44.60    7.35   0
   8  -4   3   51.44    7.33   0
   9  -4   3   97.99    9.56   0
   9   4   3   91.70    7.88   0
  -9  -4  -3  113.00    8.33   0
  -9   4  -3   84.06    8.08   0
   9  -4   3  112.82    7.94   0
   9   4   3  114.87    7.80   0
   9   5  -3   -0.33    7.64   0
   9  -5  -3    2.34    7.45   0
   9   5  -3    7.13    8.94   0
   9   5  -3    2.12    7.11   0
  -9   5   3   -4.11    7.27   0
   9  -5  -3   -7.88    7.35   0
  -8   5   3  420.17    9.74   0
   8   5  -3  440.10    8.74   0
   8   5  -3  392.51   10.58   0
   8  -5  -3  402.22    8.60   0
   8  -5  -3  438.41    8.53   0
   8   5  -3  421.69    9.08   0
   7   5  -3  138.29    8.68   0
   7  -5  -3  127.42    7.53   0
   7   5  -3  131.64    9.29   0
   7  -5  -3  134.48    7.74   0
   7   5  -3  128.90    7.49   0
  -7   5   3  136.50    7.40   0
  -6   5   3 1037.69    9.95   0
   6   5  -3 1133.32   12.42   0
   6   5  -3 1079.45   12.46   0
   6  -5  -3 1052.78   11.60   0
   6  -5  -3 1062.70   10.48   0
   6   5  -3 1051.34   11.91   0
   5   5  -3   35.33    9.14   0
   5  -5  -3   23.22    7.79   0
   5   5  -3   29.94    8.99   0
  -5   5   3   28.10    7.73   0
   5   5  -3   30.99    9.37   0
   5  -5  -3   17.82    7.84   0
   5  -5  -3   43.90    8.26   0
   4   5  -3  491.75   11.02   0
   4   5  -3  466.57   10.99   0
   4  -5  -3  447.35    9.72   0
   4  -5  -3  472.92    9.11   0
   4  -5  -3  473.52    9.49   0
   4   5  -3  462.38   11.37   0
  -4   5   3  454.55    9.19   0
   3   5  -3  428.22    9.75   0
   3   5  -3  413.40   11.60   0
   3  -5  -3  413.58    9.80   0
   3  -5  -3  439.23    9.81   0
   3   5  -3  426.89   11.94   0
  -3   5   3  424.70   11.13   0
  -3  -5   3  431.39   11.14   0
   3  -5  -3  396.02    9.58   0
   2   5  -3  607.41   12.53   0
   2  -5  -3  590.45   10.63   0
  -2  -5   3  666.44   12.75   0
   2  -5  -3  649.72   12.29   0
   2  -5  -3  625.51   10.87   0
   2   5  -3  611.44   15.71   0
  -2   5   3  594.00   10.50   0
   1  -5  -3    4.22    9.21   0
  -1  -5   3   13.91   10.62   0
   1  -5  -3    6.76    8.46   0
  -1   5   3   10.17    9.16   0
   1   5  -3    7.99   14.14   0
  -1   5   3   11.56    8.47   0
   1   5  -3    3.28    8.24   0
   0   5   3  415.07   10.40   0
   0  -5  -3  412.56   12.41   0
   0   5   3  451.56   12.53   0
   0   5  -3  406.41   14.37   0
   0   5  -3  386.23    9.88   0
   0  -5  -3  438.60   10.34   0
   0  -5   3  414.58   10.53   0
   0  -5   3  427.49   14.81   0
  -1  -5  -3   19.61   10.78   0
   1  -5   3   43.32   10.51   0
  -1  -5  -3   35.03   10.54   0
   1   5   3   40.03   10.70   0
  -1   5  -3   45.66    8.26   0
   1   5   3   34.94    8.83   0
   1  -5   3   25.18    9.01   0
  -1   5  -3   37.03   11.97   0
   2   5   3  458.16   11.95   0
   2  -5   3  453.10   11.75   0
  -2   5  -3  455.59   10.10   0
  -2   5  -3  438.52    9.44   0
   2  -5   3  447.14    9.52   0
  -2  -5  -3  420.64   11.51   0
   2   5   3  462.69    9.78   0
  -3  -5  -3   78.62    9.93   0
   3   5   3   73.97    9.60   0
  -3   5  -3   74.13    8.38   0
   3  -5   3   73.31    7.81   0
  -3   5  -3   72.49    8.18   0
   3  -5   3   75.84    8.50   0
   3   5   3   89.85    8.26   0
  -4   5  -3   81.76    7.85   0
  -4  -5  -3   76.85   10.86   0
   4  -5   3   78.06    7.67   0
  -4   5  -3   82.05    8.55   0
   4   5   3   64.90    8.25   0
   4  -5   3  100.27    8.80   0
   4   5   3   78.37    7.82   0
   5  -5   3   10.41    7.85   0
  -5  -5  -3   11.16    7.47   0
  -5   5  -3   15.13    7.27   0
   5   5   3    7.12    8.46   0
  -5   5  -3  -11.23    7.45   0
   5   5   3   -4.71    7.36   0
   5  -5   3    9.07    7.00   0
   6   5   3   58.11    8.21   0
   6  -5   3   70.07    8.99   0
  -6   5  -3   58.72    7.42   0
   6   5   3   56.98    6.85   0
   6  -5   3   56.32    7.08   0
  -6  -5  -3   54.10    7.31   0
  -6   5  -3   57.97    7.31   0
   6   5   3   65.13    7.03   0
   7  -5   3   24.12    7.12   0
  -7   5  -3   33.68    7.31   0
   7   5   3   26.90    6.94   0
  -7  -5  -3   37.56    9.04   0
   7   5   3   36.83    7.23   0
   7  -5   3   33.24    7.24   0
   7   5   3   30.03    6.50   0
  -7   5  -3   32.42    7.12   0
   8   5   3   22.89    7.30   0
   8   5   3   45.17    8.76   0
   8   5   3   20.44    7.42   0
  -8  -5  -3   35.21    9.28   0
  -8   5  -3   35.78    7.39   0
   8  -5   3   28.38    7.39   0
   8  -5   3   29.55    7.66   0
   9   6  -3  191.55    8.34   0
   9   6  -3  185.48    8.31   0
  -9   6   3  187.61    8.04   0
   9   6  -3  182.77   10.19   0
   9  -6  -3  149.50    8.35   0
   9  -6  -3  184.54    8.23   0
   9  -6  -3  203.44    8.18   0
   8   6  -3   26.54    8.77   0
   8  -6  -3    8.08    7.30   0
   8   6  -3    8.32    8.91   0
   8  -6  -3   -1.47    7.05   0
   8   6  -3    3.62    9.14   0
  -8   6   3    3.30    7.14   0
   7  -6  -3  314.17    8.51   0
   7   6  -3  354.49    8.41   0
   7  -6  -3  327.58    8.41   0
   7   6  -3  339.26    8.57   0
  -7   6   3  337.52    8.16   0
   7   6  -3  307.53    9.22   0
   6   6  -3  572.58   10.36   0
  -6   6   3  563.64    8.69   0
   6  -6  -3  520.92   10.87   0
   6   6  -3  627.54   10.83   0
   6  -6  -3  599.36    9.09   0
   6  -6  -3  563.30   10.45   0
   6   6  -3  564.29    9.65   0
   5   6  -3  190.62    9.80   0
   5  -6  -3  183.55    8.42   0
  -5   6   3  184.62    7.63   0
   5   6  -3  197.01    9.82   0
   5  -6  -3  174.23    8.40   0
   5   6  -3  183.74   10.01   0
   5  -6  -3  195.33    8.61   0
   4   6  -3    1.21    7.65   0
   4   6  -3   10.72    9.04   0
   4   6  -3    9.38    9.24   0
   4  -6  -3    0.21    8.24   0
   4   6  -3   -2.54    9.39   0
   4  -6  -3   -8.48    7.76   0
   4  -6  -3    3.56    7.68   0
  -4   6   3   14.78    7.91   0
   3   6  -3  236.72   10.16   0
   3  -6  -3  231.39    9.08   0
   3   6  -3  240.02   10.68   0
   3  -6  -3  225.16    9.11   0
   3  -6  -3  222.81   11.32   0
  -3   6   3  223.20    8.71   0
   3   6  -3  225.52   11.03   0
  -3  -6   3  234.96   10.13   0
   2  -6  -3  243.37    9.09   0
   2  -6  -3  244.00    9.15   0
  -2  -6   3  250.90   10.30   0
   2  -6  -3  238.49    9.43   0
  -2   6   3  226.71    9.04   0
   2   6  -3  223.62   10.07   0
   2   6  -3  233.93   13.22   0
  -1  -6   3 1773.95   16.21   0
   1  -6  -3 1831.49   16.36   0
  -1   6   3 1712.30   12.90   0
   1  -6  -3 1758.38   16.36   0
   1   6  -3 1709.96   20.85   0
   1  -6  -3 1702.00   12.97   0
  -1  -6   3 1750.24   20.87   0
   1   6  -3 1640.93   15.35   0
   0   6  -3 1071.92   16.16   0
   0   6   3 1100.22   11.61   0
   0  -6  -3 1077.85   14.52   0
   0   6   3 1177.79   14.94   0
   0  -6  -3 1085.52   11.47   0
   0  -6   3 1096.57   17.50   0
   0   6  -3 1051.81   12.88   0
   0  -6   3 1051.47   12.44   0
   1   6   3  212.35   11.08   0
   1  -6   3  208.15   10.95   0
  -1   6  -3  202.61   11.75   0
  -1  -6  -3  210.81    8.86   0
  -1   6  -3  195.93    8.63   0
   1  -6   3  200.24   10.69   0
  -1  -6  -3  204.20   10.63   0
   1   6   3  204.38    8.78   0
   2   6   3  315.58   11.55   0
   2   6   3  305.79    8.97   0
  -2   6  -3  288.42    8.83   0
   2  -6   3  295.73    9.19   0
  -2   6  -3  298.91    9.61   0
  -2  -6  -3  277.19   11.22   0
   2  -6   3  275.94    9.33   0
  -3   6  -3  730.75   10.69   0
  -3  -6  -3  683.57   13.01   0
  -3   6  -3  691.66   10.35   0
   3   6   3  727.81   10.33   0
   3  -6   3  708.79   10.67   0
   3  -6   3  680.55   10.27   0
   3   6   3  688.33   12.94   0
  -4  -6  -3   82.16   10.07   0
  -4   6  -3   96.59    7.72   0
   4  -6   3   87.28    9.60   0
  -4   6  -3   83.10    8.54   0
   4  -6   3   83.07    7.50   0
   4   6   3   90.04    9.60   0
   4   6   3   86.94    9.06   0
   5   6   3   29.99    8.80   0
  -5   6  -3   34.64    7.56   0
   5   6   3   28.12    7.26   0
  -5   6  -3   37.10    7.60   0
  -5  -6  -3   31.75    9.33   0
   5  -6   3   50.26    7.89   0
   5  -6   3   29.95    7.56   0
   6   6   3    5.07    6.92   0
  -6   6  -3   12.75    7.14   0
   6   6   3   10.28    8.03   0
  -6   6  -3    0.93    7.31   0
   6   6   3    6.02    6.96   0
  -6  -6  -3    1.58    8.70   0
   6  -6   3    0.78    7.16   0
   6  -6   3    2.73    7.14   0
   7   6   3  165.00    7.83   0
   7  -6   3  171.18    7.65   0
  -7  -6  -3  167.08    9.75   0
  -7   6  -3  175.77    7.82   0
   7   6   3  160.38    9.18   0
   7   6   3  165.73    7.90   0
   7  -6   3  155.78    7.88   0
  -7   6  -3  180.22    7.57   0
   8   6   3   25.26    7.61   0
  -8  -6  -3   12.63    9.76   0
  -8   6  -3   13.81    7.58   0
   8  -6   3    6.35    7.64   0
   8   6   3    8.23    8.91   0
  -8   6  -3   12.85    7.39   0
   8  -6   3   11.11    7.09   0
   8   6   3    1.70    7.45   0
  -9   7   3   11.90    7.52   0
   9   7  -3   10.68    7.48   0
   9  -7  -3   -0.96    7.32   0
   9  -7  -3   14.31    9.04   0
   9  -7  -3    8.69    7.50   0
   9   7  -3    8.78    7.57   0
   9   7  -3   15.63    7.81   0
   8   7  -3   48.14    9.12   0
   8   7  -3   46.55    8.87   0
   8  -7  -3   45.67    7.64   0
  -8   7   3   34.93    7.35   0
   8  -7  -3   42.04    7.66   0
   8   7  -3   45.66    7.34   0
   8  -7  -3   49.36    6.98   0
   7   7  -3   41.16    7.20   0
   7  -7  -3   31.02    7.58   0
   7  -7  -3   23.44    7.28   0
   7   7  -3   40.28    8.82   0
   7   7  -3   43.96    9.03   0
   7  -7  -3   36.47    7.76   0
  -7   7   3   31.88    7.10   0
   7   7  -3   47.25    8.53   0
   6   7  -3  245.48    9.86   0
   6   7  -3  223.77    7.74   0
  -6   7   3  204.51    7.46   0
   6  -7  -3  217.70    7.72   0
   6   7  -3  235.89    7.99   0
   6  -7  -3  203.39    8.03   0
   6   7  -3  234.05   10.08   0
   6  -7  -3  225.54    7.78   0
   5   7  -3  118.76    9.86   0
  -5   7   3  101.82    7.48   0
   5   7  -3  124.98    9.54   0
   5  -7  -3  114.17    8.05   0
   5  -7  -3  118.70    7.90   0
   5   7  -3  134.39    7.93   0
   5  -7  -3  115.61    7.87   0
   5   7  -3  122.21    7.50   0
   4   7  -3   19.67    8.23   0
   4  -7  -3   20.86    7.49   0
   4   7  -3   23.27    8.64   0
   4   7  -3   30.42    9.29   0
   4  -7  -3   27.74    6.96   0
   4  -7  -3   33.78    8.03   0
  -4   7   3   30.13    7.59   0
   4   7  -3   32.97    7.89   0
   3   7  -3  538.30   12.16   0
   3  -7  -3  519.72    9.88   0
   3  -7  -3  563.27   11.32   0
   3  -7  -3  526.67   10.02   0
  -3   7   3  516.84    9.44   0
   3   7  -3  491.90   11.66   0
   2   7  -3  501.26   13.20   0
  -2   7   3  499.57    9.69   0
   2  -7  -3  478.72    9.81   0
   2  -7  -3  521.53   11.47   0
   2  -7  -3  552.60   11.20   0
  -2  -7   3  544.51   11.94   0
   2   7  -3  476.32   11.08   0
   1  -7  -3   35.38    9.57   0
  -1  -7   3   30.55    9.23   0
  -1   7   3   28.00    8.03   0
   1   7  -3   36.54   10.87   0
  -1  -7   3   35.60   10.30   0
   1  -7  -3   32.04    9.70   0
   1   7  -3   32.12    8.21   0
   1  -7  -3   32.03    8.04   0
   0  -7   3 1722.37   15.45   0
   0  -7  -3 1726.12   17.44   0
   0   7   3 1753.20   12.67   0
   0  -7  -3 1784.05   12.69   0
   0   7  -3 1664.09   13.67   0
   0  -7   3 1787.35   18.09   0
   0   7  -3 1767.44   18.09   0
   1   7   3  170.07    8.67   0
   1   7   3  181.65   12.52   0
   1  -7   3  162.44   10.78   0
  -1   7  -3  164.49   10.42   0
  -1  -7  -3  176.95    8.57   0
  -1   7  -3  149.95    8.58   0
  -1  -7  -3  155.10   11.06   0
   1  -7   3  154.48   10.50   0
  -2   7  -3 1812.74   14.72   0
   2   7   3 2018.15   19.81   0
   2  -7   3 1872.54   15.85   0
  -2  -7  -3 1953.13   13.05   0
  -2   7  -3 1820.86   14.31   0
  -2  -7  -3 1801.06   19.23   0
   2   7   3 1885.01   12.81   0
   2  -7   3 1749.12   14.57   0
  -3   7  -3   25.00    7.52   0
   3   7   3   23.88    9.44   0
  -3  -7  -3   25.00    9.74   0
  -3   7  -3   13.16    7.89   0
   3   7   3   28.09    8.01   0
   3  -7   3   23.47    7.82   0
   3  -7   3   22.68    7.87   0
  -4  -7  -3  956.41   13.55   0
  -4   7  -3  977.47   11.98   0
   4   7   3  990.77   10.27   0
  -4   7  -3  973.03   10.74   0
   4  -7   3  977.33   12.33   0
   4  -7   3  926.95   10.66   0
   4   7   3  950.49   13.74   0
  -5  -7  -3   44.66    9.22   0
   5   7   3   45.00    8.96   0
  -5   7  -3   55.42    7.60   0
   5   7   3   49.06    7.25   0
   5  -7   3   43.97    8.86   0
  -5   7  -3   35.08    7.13   0
   5  -7   3   43.01    7.91   0
  -6   7  -3  384.77   10.11   0
  -6  -7  -3  353.16   10.44   0
  -6   7  -3  353.55    8.30   0
   6   7   3  369.18    8.46   0
   6  -7   3  355.95    8.53   0
   6  -7   3  317.63    8.67   0
   6   7   3  335.95   10.19   0
   7   7   3   26.21    7.22   0
  -7  -7  -3   19.89    7.45   0
  -7   7  -3   24.52    7.29   0
   7   7   3   27.26    7.43   0
   7  -7   3   25.89    7.17   0
   7  -7   3   36.58    9.22   0
  -7   7  -3   20.34    7.19   0
   7   7   3   21.49    8.83   0
   8   7   3  424.89    9.20   0
  -8  -7  -3  364.11   11.09   0
  -8   7  -3  354.72   10.33   0
   8   7   3  362.42    9.16   0
   8  -7   3  352.91    9.02   0
   8  -7   3  358.14    9.05   0
   8   7   3  379.93   10.69   0
  -8   7  -3  415.10    9.27   0
   8   8  -3   20.37    7.44   0
   8   8  -3    9.44    9.02   0
   8  -8  -3   10.94    7.07   0
   8   8  -3    9.78    9.04   0
   8  -8  -3    6.69    7.31   0
   8  -8  -3   22.62    7.27   0
   8   8  -3   12.20    7.19   0
  -8   8   3   22.86    7.20   0
   7   8  -3  215.01   10.04   0
   7   8  -3  196.72    7.83   0
   7  -8  -3  195.59    8.01   0
  -7   8   3  190.56    7.65   0
   7  -8  -3  202.83    8.17   0
   7   8  -3  207.01    8.67   0
   7   8  -3  216.46    8.17   0
   7  -8  -3  214.71    8.23   0
   6   8  -3   28.12    8.82   0
   6  -8  -3   18.90    7.14   0
   6   8  -3   32.43    8.76   0
   6  -8  -3   16.38    7.24   0
  -6   8   3   10.22    6.60   0
   6  -8  -3   25.66    7.21   0
   6   8  -3   28.48    9.02   0
   6   8  -3   23.30    8.32   0
   5  -8  -3  254.34    7.65   0
  -5   8   3  216.27    7.55   0
   5   8  -3  265.43   10.21   0
   5  -8  -3  239.67    7.95   0
   5   8  -3  243.63    9.29   0
   5   8  -3  223.75   10.05   0
   5  -8  -3  237.23    8.24   0
   5   8  -3  250.52    9.98   0
  -4   8   3  542.30    8.90   0
   4   8  -3  509.62   11.89   0
   4  -8  -3  595.37   10.67   0
   4  -8  -3  537.07    9.41   0
   4   8  -3  542.47   12.84   0
   4  -8  -3  514.28    9.27   0
   4   8  -3  573.30   12.00   0
   4   8  -3  587.92   11.67   0
   3  -8  -3 1094.03   10.69   0
   3  -8  -3 1166.69   11.33   0
   3  -8  -3 1068.10   11.91   0
  -3   8   3 1041.57   10.38   0
   3   8  -3 1102.39   13.98   0
   3   8  -3 1037.42   14.75   0
   2   8  -3  765.41   13.44   0
   2  -8  -3  786.99   12.68   0
  -2  -8   3  796.81   14.12   0
  -2   8   3  719.57   10.18   0
   2  -8  -3  717.98   12.64   0
   2  -8  -3  739.52   10.31   0
   2   8  -3  690.10   12.15   0
   1  -8  -3  422.01   11.60   0
  -1  -8   3  445.98   11.62   0
   1  -8  -3  446.64   12.81   0
  -1   8   3  419.52    9.42   0
   1   8  -3  420.13   12.15   0
  -1  -8   3  434.33   11.80   0
   1   8  -3  410.23   10.56   0
   1  -8  -3  460.11    9.55   0
   0  -8  -3  163.62   12.19   0
   0  -8   3  161.56    8.53   0
   0   8   3  196.88    8.48   0
   0   8  -3  173.55   11.74   0
   0  -8  -3  173.72   12.13   0
   0   8  -3  179.21    9.70   0
   0  -8  -3  177.51    8.54   0
   0  -8   3  181.76   10.53   0
   1  -8   3  128.22   10.43   0
  -1   8  -3   98.10    8.49   0
  -1   8  -3  123.32   10.01   0
   1   8   3  137.69   11.68   0
  -1  -8  -3  122.63   10.10   0
  -1  -8  -3  115.15   12.23   0
   1  -8   3  131.92   10.86   0
   1   8   3  115.88    8.72   0
   2  -8   3   20.56    8.40   0
   2   8   3   18.13   12.11   0
  -2  -8  -3   13.08    7.49   0
  -2   8  -3   14.92    9.51   0
  -2  -8  -3   10.68   13.15   0
  -2   8  -3   25.32    9.43   0
   2  -8   3    8.22    7.96   0
   2   8   3    9.27    7.82   0
   3   8   3  414.99   13.34   0
   3  -8   3  387.54    9.59   0
  -3  -8  -3  379.28   14.35   0
  -3   8  -3  368.72    8.98   0
  -3   8  -3  380.74   10.70   0
   3   8   3  391.93   10.10   0
   3  -8   3  352.32    9.21   0
   4   8   3   40.01   10.49   0
  -4   8  -3   24.07    7.39   0
  -4   8  -3   34.06    8.84   0
   4  -8   3   21.95    7.66   0
  -4  -8  -3   28.16   10.18   0
   4   8   3   22.83    7.32   0
   4  -8   3   15.14    8.05   0
   5  -8   3  263.88    9.59   0
  -5  -8  -3  263.87   11.53   0
  -5   8  -3  283.10    9.48   0
   5   8   3  270.21    8.01   0
   5  -8   3  256.77   10.14   0
   5   8   3  267.88   11.78   0
  -5   8  -3  275.06    8.28   0
   6  -8   3    2.36    7.31   0
  -6   8  -3   16.09    7.32   0
  -6  -8  -3   -0.21    8.62   0
   6   8   3  -12.44    7.50   0
   6  -8   3   -2.62    7.70   0
   6   8   3    1.46    8.35   0
  -6   8  -3    0.71    7.20   0
  -7  -8  -3   17.89    8.87   0
  -7   8  -3    4.12    7.43   0
  -7   8  -3   33.43    7.31   0
   7   8   3    4.38    7.38   0
   7  -8   3    7.45    7.47   0
   7   8   3   17.96    7.13   0
   7  -8   3   17.90    8.19   0
   7   8   3    7.60    8.72   0
   8   8   3   61.48    9.78   0
  -8  -8  -3   70.08    8.07   0
  -8   8  -3   82.81    7.73   0
   8  -8   3   70.35    8.07   0
  -8   8  -3   59.22    7.90   0
   8  -8   3   76.82    8.52   0
   8   8   3   65.36    9.52   0
   8   8   3   69.64    7.88   0
   8   9  -3   87.14    7.72   0
   8   9  -3   98.34   11.04   0
   8  -9  -3   81.26    8.03   0
   8   9  -3   89.35    9.65   0
   8  -9  -3   94.62    7.99   0
  -8   9   3   93.34    7.78   0
   8  -9  -3   89.21    7.76   0
   8   9  -3   95.34    9.89   0
   7  -9  -3  107.18    7.42   0
   7   9  -3  107.71    9.79   0
   7  -9  -3  100.05    7.78   0
   7   9  -3   90.56    9.00   0
  -7   9   3   89.55    7.47   0
   7   9  -3   89.74    9.71   0
   7  -9  -3   94.45    7.61   0
   7   9  -3  100.42    7.89   0
   6   9  -3  826.12   13.39   0
   6  -9  -3  797.33   10.19   0
   6  -9  -3  806.09    9.71   0
   6  -9  -3  749.71   10.08   0
  -6   9   3  733.06    9.46   0
   6   9  -3  820.32   10.53   0
   6   9  -3  743.11   13.27   0
   6   9  -3  812.01   10.74   0
  -5   9   3   19.93    6.79   0
   5   9  -3   10.22   10.34   0
   5  -9  -3    5.34    7.24   0
   5   9  -3   12.35    7.20   0
   5   9  -3    9.53   10.75   0
   5  -9  -3   22.00    8.54   0
   5  -9  -3    4.59    8.77   0
   5   9  -3   13.46    8.37   0
   4  -9  -3  580.89    9.03   0
   4   9  -3  581.41   13.94   0
   4  -9  -3  577.38   10.77   0
  -4   9   3  571.10    8.71   0
   4   9  -3  598.38   11.91   0
   4  -9  -3  633.46    9.16   0
   4   9  -3  568.78   13.20   0
   3   9  -3   61.57   11.13   0
   3  -9  -3   54.51    7.50   0
   3  -9  -3   57.52    7.74   0
  -3   9   3   60.80    7.45   0
   3   9  -3   53.78    9.58   0
   3   9  -3   55.27    9.86   0
   3  -9  -3   42.70    7.52   0
   2   9  -3  298.70   12.18   0
   2  -9  -3  297.54   10.16   0
  -2  -9   3  318.15   12.45   0
  -2   9   3  296.06    8.28   0
   2  -9  -3  293.56   10.90   0
   2   9  -3  283.79   11.41   0
   2  -9  -3  291.15    8.54   0
   1  -9  -3  416.82   11.04   0
  -1  -9   3  408.33   12.34   0
  -1  -9   3  404.16   10.96   0
  -1   9   3  387.02    8.92   0
   1  -9  -3  397.93   12.55   0
   1   9  -3  382.52   11.42   0
   1   9  -3  375.48   10.88   0
   1  -9  -3  400.23    8.68   0
   0  -9  -3   44.32   11.50   0
   0  -9   3   38.77    9.04   0
   0   9   3   33.27    7.75   0
   0  -9  -3   54.24    7.52   0
   0  -9  -3   39.31   11.45   0
   0  -9   3   41.80    9.35   0
   0   9  -3   40.97    9.22   0
   0   9  -3   40.83    9.19   0
   1   9   3  151.12    7.97   0
  -1  -9  -3  156.68   14.63   0
  -1   9  -3  137.31    9.93   0
  -1  -9  -3  167.68    7.80   0
  -1   9  -3  146.31   10.62   0
  -1  -9  -3  142.53   14.30   0
   1  -9   3  149.74   10.54   0
   1  -9   3  149.43   10.44   0
   2  -9   3   -7.74    9.55   0
  -2   9  -3    7.47    8.99   0
  -2  -9  -3    6.61    7.26   0
  -2   9  -3    7.24    9.55   0
   2  -9   3   -5.86    9.91   0
  -2  -9  -3   -0.42   15.06   0
   2   9   3   17.31    7.35   0
   3  -9   3   17.17    9.12   0
   3   9   3   14.61   12.75   0
  -3  -9  -3   12.91   12.57   0
  -3   9  -3    1.43    9.38   0
  -3   9  -3   12.23    6.77   0
   3   9   3    0.96    7.41   0
   3  -9   3   26.97    9.14   0
  -4   9  -3  137.62    7.62   0
   4   9   3  151.95   12.94   0
  -4  -9  -3  148.93   12.51   0
  -4   9  -3  132.36    7.74   0
   4  -9   3  156.35    9.87   0
   4   9   3  139.55    7.79   0
   4  -9   3  135.68    8.45   0
   5   9   3   17.50   10.42   0
  -5   9  -3   16.49    7.59   0
   5  -9   3   24.16    8.20   0
  -5   9  -3   17.02    8.89   0
   5  -9   3   26.34    7.43   0
   5   9   3   31.63    7.42   0
  -5  -9  -3   25.36   10.03   0
  -6   9  -3   14.18    7.23   0
  -6   9  -3    9.13    7.35   0
  -6  -9  -3   -0.94    8.79   0
   6  -9   3    0.13    9.09   0
   6   9   3    3.98    7.32   0
   6  -9   3   -7.64    8.60   0
   6   9   3    3.50   10.57   0
  -7   9  -3   60.37    9.31   0
  -7  -9  -3   60.04    9.64   0
  -7   9  -3   64.84    7.54   0
   7  -9   3   61.18    8.15   0
   7   9   3   68.35    7.65   0
   7   9   3   52.16    7.61   0
   7  -9   3   63.48    8.69   0
   7   9   3   70.26   11.11   0
   7  10  -3   23.54   10.77   0
   7 -10  -3   23.52    7.42   0
   7 -10  -3   24.22    7.60   0
  -7  10   3   14.65    7.69   0
   7 -10  -3   20.97    9.32   0
   7  10  -3   22.97   11.00   0
   7  10  -3   22.59    7.73   0
   7  10  -3   13.12    7.14   0
   6  10  -3   49.09    7.28   0
   6 -10  -3   30.09    7.60   0
  -6  10   3   34.97    7.21   0
   6  10  -3   41.91   10.86   0
   6 -10  -3   38.69    7.22   0
   6  10  -3   37.89   10.62   0
   6 -10  -3   30.96    7.73   0
   6  10  -3   36.82    9.58   0
   5 -10  -3   41.51    7.57   0
   5 -10  -3   61.87    7.63   0
   5  10  -3   64.27    9.22   0
   5  10  -3   66.41    8.61   0
   5  10  -3   51.15   12.26   0
   5  10  -3   57.93   11.26   0
   5 -10  -3   57.63    7.24   0
  -5  10   3   52.94    7.35   0
   4 -10  -3   78.23    7.62   0
   4 -10  -3   77.58    7.21   0
   4  10  -3   76.58   12.32   0
   4 -10  -3   71.61    9.10   0
  -4  10   3   76.02    7.23   0
   4  10  -3   68.70   10.79   0
   4  10  -3   84.55    9.46   0
   3  10  -3  286.93   10.70   0
   3 -10  -3  320.94    9.95   0
   3  10  -3  296.34   14.00   0
   3 -10  -3  303.56   10.32   0
  -3  10   3  306.01    8.42   0
   3  10  -3  288.82   12.69   0
   3 -10  -3  298.52   10.24   0
   2 -10  -3  127.12    9.18   0
   2  10  -3  105.72   10.08   0
   2 -10  -3  128.62    7.97   0
  -2 -10   3  128.57   10.67   0
  -2  10   3  106.72    8.08   0
   2 -10  -3  113.59    9.77   0
   2  10  -3  118.08   10.72   0
   1 -10  -3  183.74   11.59   0
  -1 -10   3  177.93   11.18   0
  -1 -10   3  187.60   10.16   0
  -1  10   3  162.58    8.06   0
   1  10  -3  175.01   10.34   0
   1 -10  -3  168.20   11.85   0
   1  10  -3  163.22   11.90   0
   1 -10  -3  185.30    7.88   0
   0 -10   3  264.68   10.36   0
   0  10   3  229.13    8.51   0
   0 -10  -3  248.15   14.80   0
   0 -10  -3  267.89    8.13   0
   0 -10   3  254.78   10.99   0
   0  10  -3  245.69   11.13   0
   0  10  -3  252.20   10.76   0
   0 -10  -3  231.44   14.38   0
   1  10   3  424.46    9.14   0
  -1  10  -3  413.51   10.94   0
   1 -10   3  415.77   11.02   0
   1 -10   3  425.09   11.55   0
  -1 -10  -3  410.36   24.61   0
  -1 -10  -3  424.02    8.80   0
  -1  10  -3  425.56   11.09   0
   2 -10   3    3.25    9.21   0
   2 -10   3   17.81    8.38   0
  -2  10  -3    9.65    7.44   0
  -2  10  -3    1.45    7.34   0
   2  10   3    0.56    7.26   0
  -2 -10  -3    8.49    7.30   0
   3 -10   3  723.45   11.65   0
  -3  10  -3  746.89   10.13   0
  -3  10  -3  709.85   11.30   0
   3 -10   3  659.35   12.17   0
   3  10   3  724.44    9.65   0
  -4  10  -3   17.40    8.65   0
   4 -10   3   -4.02    7.24   0
  -4  10  -3   14.84    6.96   0
  -4 -10  -3   10.21   16.98   0
   4  10   3   14.50    7.57   0
   4 -10   3    7.61    8.59   0
   4  10   3   11.68   17.47   0
   5  10   3  406.25   16.43   0
  -5  10  -3  387.89    8.91   0
  -5 -10  -3  388.19   16.03   0
   5 -10   3  372.24    9.17   0
  -5  10  -3  380.09    8.79   0
   5  10   3  394.92    8.70   0
   5 -10   3  386.53    9.93   0
   6  10   3   49.21   11.14   0
   6  10   3   36.79    7.45   0
  -6 -10  -3   46.85   10.84   0
   6 -10   3   45.04    7.65   0
  -6  10  -3   39.70    7.70   0
  -6  10  -3   37.53    9.08   0
   6 -10   3   42.11    9.56   0
  -7  10  -3  130.61    8.51   0
   7 -10   3  110.51    8.59   0
  -7 -10  -3    2.20    9.92   0
  -7  10  -3  109.29    8.29   0
   7  10   3  114.68   12.07   0
   7  10   3  117.86    8.26   0
   7 -10   3  123.84    9.71   0
   7  10   3  116.09    8.15   0
   7  11  -3   13.20   11.83   0
   7 -11  -3   23.82    7.76   0
   7 -11  -3    2.53    7.48   0
  -7  11   3    0.44    7.46   0
   7 -11  -3   19.15    9.68   0
   7  11  -3    5.62   11.79   0
   7  11  -3    4.98    8.77   0
   7  11  -3    5.53    7.82   0
   6 -11  -3   -3.99    7.57   0
  -6  11   3   16.92    7.06   0
   6  11  -3   10.60    8.58   0
   6 -11  -3   14.13    7.53   0
   6 -11  -3   12.18    7.78   0
   6  11  -3    8.29    9.42   0
   6  11  -3    8.21   11.45   0
   6  11  -3    4.32   11.34   0
   5 -11  -3   88.83    9.40   0
   5 -11  -3   90.40    7.78   0
   5  11  -3  101.26    8.79   0
   5 -11  -3   90.05    7.87   0
   5  11  -3   82.13   14.95   0
   5  11  -3   85.00   14.05   0
   5  11  -3   80.43    9.79   0
  -5  11   3   86.09    7.47   0
   4  11  -3   74.08   17.07   0
   4 -11  -3   65.64    9.17   0
   4 -11  -3   73.64    9.12   0
   4  11  -3   69.66   14.78   0
  -4  11   3   89.40    7.54   0
   4 -11  -3   62.58    7.89   0
   4  11  -3   61.18    9.59   0
   3  11  -3  258.23   10.63   0
   3 -11  -3  268.14    9.85   0
   3 -11  -3  271.09    9.98   0
   3  11  -3  262.22   17.86   0
  -3  11   3  241.84    9.73   0
   3  11  -3  257.79   16.92   0
   3 -11  -3  263.11    8.34   0
   2 -11  -3  371.25   10.98   0
   2  11  -3  380.45   10.80   0
  -2  11   3  345.75    8.51   0
   2 -11  -3  374.20   12.30   0
   2  11  -3  358.41   15.52   0
   2 -11  -3  358.61    8.46   0
  -1 -11   3    0.15   10.87   0
  -1  11   3   -3.87    7.78   0
   1 -11  -3   -0.82   10.14   0
  -1 -11   3   -0.75    9.23   0
   1  11  -3    5.48   10.65   0
   1 -11  -3    3.21   10.09   0
   1  11  -3    5.79    9.42   0
   1 -11  -3   13.33    7.58   0
   0 -11   3  603.70   11.65   0
   0  11   3  576.71    9.34   0
   0  11  -3  602.11   13.12   0
   0 -11  -3  567.17   20.40   0
   0 -11  -3  589.69    9.22   0
   0 -11   3  605.05   11.57   0
   0  11  -3  573.70   11.81   0
   0 -11  -3  588.19   20.13   0
  -1  11  -3  256.81   10.18   0
   1  11   3  250.78    8.35   0
  -1  11  -3  243.67   10.21   0
  -1 -11  -3  286.32    8.23   0
   1 -11   3  269.31   10.10   0
   1 -11   3  249.19   10.55   0
   2  11   3  453.90    8.85   0
  -2  11  -3  477.53    9.24   0
   2 -11   3  486.36   11.88   0
   2 -11   3  497.89   11.17   0
  -2 -11  -3  487.94    8.67   0
  -2  11  -3  501.97    9.48   0
   3 -11   3   27.70    7.47   0
  -3  11  -3   14.67    7.43   0
  -3  11  -3   15.45    6.97   0
   3 -11   3   21.02    8.92   0
   3  11   3   20.18    7.29   0
   4 -11   3  396.87    9.33   0
  -4  11  -3  378.39    8.99   0
   4 -11   3  361.31   12.47   0
  -4  11  -3  377.34    8.77   0
   4  11   3  394.12    8.74   0
  -5  11  -3   64.36    9.33   0
   5 -11   3   60.97    8.09   0
  -5  11  -3   70.59    7.87   0
   5  11   3   61.15    7.86   0
   5 -11   3   77.38   11.91   0
  -6  11  -3  145.60    8.37   0
   6 -11   3  166.10    8.43   0
  -6  11  -3  149.03    9.95   0
   6  11   3  156.64    8.30   0
   6 -11   3  143.36   10.09   0
   6 -12  -3    5.59    7.54   0
  -6  12   3   11.05    7.44   0
   6  12  -3    5.39    8.54   0
   6 -12  -3    6.13    7.49   0
   6 -12  -3   16.59    7.82   0
   6  12  -3    3.14    9.20   0
   5 -12  -3  316.08    8.78   0
   5 -12  -3  255.69    8.41   0
   5 -12  -3  269.03   10.85   0
   5  12  -3  291.71   10.81   0
   5  12  -3  273.94    9.91   0
  -5  12   3  263.87    8.30   0
   4  12  -3   86.41    9.55   0
   4 -12  -3   81.71    7.75   0
   4 -12  -3   68.86    9.31   0
   4 -12  -3   66.04   10.04   0
  -4  12   3   77.18    7.53   0
   3  12  -3  145.59    9.94   0
   3 -12  -3  158.29    9.37   0
   3 -12  -3  161.92    9.90   0
  -3  12   3  151.76    7.63   0
   3 -12  -3  150.60    8.13   0
   2 -12  -3  123.69   10.57   0
  -2  12   3  113.27    7.55   0
   2  12  -3  106.28    9.85   0
   2 -12  -3  121.77   11.52   0
   2 -12  -3  118.67    7.84   0
   1 -12  -3  283.14   13.22   0
  -1 -12   3  292.23   10.12   0
  -1 -12   3  308.25   13.35   0
  -1  12   3  278.01    8.36   0
   1  12  -3  286.83   14.95   0
   1  12  -3  269.84   10.27   0
   1 -12  -3  267.21   14.23   0
   1 -12  -3  302.82    8.30   0
   0 -12  -3    0.90    7.46   0
   0 -12   3    9.70    9.85   0
   0  12   3   -6.68    7.63   0
   0  12  -3   -1.79   10.68   0
   0 -12   3    2.37    7.12   0
   0  12  -3   -3.21    8.70   0
  -1  12  -3   43.79    9.00   0
   1  12   3   36.03    7.54   0
  -1  12  -3   53.41   10.85   0
  -1 -12  -3   53.22    7.46   0
   1 -12   3   47.23    8.99   0
   1 -12   3   42.98    9.11   0
   2  12   3    3.28    7.48   0
  -2  12  -3   15.33    8.82   0
  -2 -12  -3   10.23    7.29   0
  -2  12  -3    1.73    7.56   0
   2 -12   3   11.25    9.05   0
   2 -12   3   11.67   10.30   0
   3 -12   3   50.09    9.56   0
  -3  12  -3   48.38    7.53   0
  -3  12  -3   67.37    9.49   0
   3 -12   3   46.90    9.33   0
   3  12   3   40.73    7.35   0
   4 -12   3  -11.01   10.27   0
   4 -12   3    4.46    8.03   0
   4  12   3   -4.42    7.31   0
  -4  12  -3   10.81    7.65   0
  -4  12  -3   -2.14    7.49   0
   5 -12   3   12.72    7.91   0
  -5  12  -3   -1.62    9.63   0
  -5  12  -3   -3.87    9.22   0
   5 -12   3   19.49   10.18   0
   5  12   3   17.34    7.92   0
   5  13  -3   41.82    9.94   0
   5 -13  -3   44.89    7.79   0
   5  13  -3   14.60    8.62   0
   5 -13  -3   34.52    8.34   0
   5 -13  -3   51.44    7.83   0
  -5  13   3   50.01    7.69   0
   4  13  -3  155.81   10.41   0
   4 -13  -3  205.08    8.71   0
   4 -13  -3  183.25   10.90   0
  -4  13   3  171.75    8.01   0
   4 -13  -3  204.71    8.18   0
  -3  13   3    6.83    7.23   0
   3 -13  -3    5.10    8.81   0
   3  13  -3   14.21    9.15   0
   3 -13  -3    2.46    9.56   0
   3 -13  -3    5.84    7.23   0
  -2  13   3  119.05    7.96   0
   2 -13  -3  129.07   10.82   0
   2 -13  -3  109.48    9.43   0
   2 -13  -3  121.52   10.32   0
   2  13  -3  114.97    9.79   0
  -1  13   3  170.67    7.63   0
   1  13  -3  175.44   17.35   0
   1  13  -3  176.91   10.17   0
  -1 -13   3  192.26    9.83   0
   1 -13  -3  160.68    7.60   0
   1 -13  -3  169.95   13.91   0
   1 -13  -3  172.17   14.99   0
  -1 -13   3  189.17   16.63   0
   0 -13  -3   16.98    7.23   0
   0 -13   3   26.27   10.27   0
   0  13  -3   15.28    9.14   0
   0 -13   3   27.80    9.04   0
   0  13   3   18.10    9.06   0
   0  13  -3   26.21   12.06   0
   1 -13   3   49.94    8.98   0
  -1  13  -3   48.20    7.58   0
   1  13   3   43.59    7.51   0
  -1  13  -3   45.31   10.99   0
  -1 -13  -3   39.34    7.52   0
   1 -13   3   46.74    9.14   0
   2  13   3   80.94    7.62   0
  -2  13  -3   77.51    9.50   0
  -2  13  -3   91.93    9.84   0
  -2 -13  -3   94.98    7.61   0
   2 -13   3   94.56    9.63   0
   2 -13   3   98.52   10.17   0
   3  13   3  119.74    7.99   0
  -3  13  -3  130.81    9.92   0
  -3  13  -3  120.08    7.97   0
   3 -13   3  122.83   11.94   0
   3 -13   3  101.19    8.20   0
   4 -13   3   51.26    8.18   0
  -4  13  -3   41.82    9.47   0
  -4  13  -3   36.76    7.81   0
   4 -13   3   22.35   12.31   0
   4  13   3   38.46    7.89   0
   4  14  -3   21.53   10.00   0
   4 -14  -3   29.88    9.19   0
  -4  14   3   24.96    7.86   0
   4 -14  -3   16.34    8.79   0
   4 -14  -3   12.52    7.69   0
   3 -14  -3   56.42    9.78   0
   3  14  -3   59.34   10.00   0
   3 -14  -3   51.65    8.77   0
  -3  14   3   48.74    7.72   0
   3 -14  -3   55.31    7.72   0
   2 -14  -3    6.33   11.77   0
   2  14  -3   -3.08    9.09   0
  -2  14   3    2.09    7.25   0
   2 -14  -3    5.47   10.40   0
   2 -14  -3   13.52    7.51   0
  -1  14   3  123.59    7.82   0
  -1 -14   3  129.03    9.70   0
   1  14  -3  122.84    9.94   0
   1 -14  -3  126.84    7.94   0
   0 -14   3    0.01   10.88   0
   0  14   3   16.93    7.59   0
   0  14  -3    6.87   13.32   0
   0 -14   3    8.99    8.94   0
   0 -14  -3   14.28    7.26   0
   0  14  -3    2.59    9.19   0
  -1  14  -3  112.22    9.77   0
   1 -14   3  114.54   11.31   0
   1  14   3  113.09    8.13   0
  -1 -14  -3  121.37    7.95   0
  -1  14  -3  117.75   11.68   0
   1 -14   3  124.32    9.65   0
   2  14   3   26.27    7.66   0
   2 -14   3    4.48    9.45   0
  -2  14  -3   14.18    9.25   0
  -2  14  -3   14.64    9.64   0
   2 -14   3   11.93    9.07   0
   3  14   3  285.41    9.02   0
   3 -14   3  284.11   10.84   0
  -3  14  -3  282.29   11.07   0
  -3  14  -3  246.05    9.00   0
   3 -14   3  276.98   12.06   0
   1 -15  -3    9.27    7.68   0
   1  15  -3   11.15    9.78   0
  -1  15   3   20.27    7.57   0
   0 -15   3   24.88    9.34   0
   0 -15  -3   25.78    7.53   0
   0  15   3   19.61    7.63   0
   0  15  -3   16.93    9.62   0
  10   0  -4  176.96    8.41   0
  10   0  -4  176.94    9.98   0
 -10   0   4  203.97    8.41   0
  10   0  -4  180.13    8.62   0
   9   0  -4    0.94    8.76   0
   9   0  -4   -1.23    6.91   0
  -9   0   4   -4.29    7.33   0
   9   0  -4    1.08    7.24   0
   8   0  -4 1453.31   11.78   0
  -8   0   4 1445.77   11.91   0
   8   0  -4 1320.88   11.59   0
   8   0  -4 1375.92   12.23   0
   7   0  -4    2.29    7.18   0
   7   0  -4   13.12    7.07   0
   7   0  -4    4.78    7.14   0
  -7   0   4   11.16    6.82   0
  -6   0   4  325.29    8.33   0
   6   0  -4  316.03    8.77   0
   6   0  -4  317.09    8.44   0
   6   0  -4  329.09    8.44   0
  -5   0   4   -7.25    7.78   0
   5   0  -4   13.74    7.74   0
   5   0  -4   -0.01    7.50   0
   5   0  -4   11.57    8.27   0
   4   0  -4 1074.69   11.38   0
   4   0  -4 1120.01   11.42   0
   4   0  -4 1030.16   13.57   0
  -4   0   4 1039.55   11.87   0
   3   0  -4    6.88    8.45   0
  -3   0   4   -1.12   10.36   0
   3   0  -4    4.77    9.15   0
  -3   0   4   -5.64    8.58   0
   2   0  -4  155.37   12.87   0
   2   0  -4  154.36    9.63   0
  -2   0   4  157.52    9.46   0
  -2   0   4  142.69   12.14   0
   1   0  -4   -5.35    9.22   0
  -1   0   4    4.72   10.97   0
  -1   0   4   -2.55   12.00   0
   1   0  -4    3.86   11.99   0
   0   0   4  462.71   10.14   0
   0   0   4  481.16   14.29   0
   0   0  -4  420.20   10.46   0
   1   0   4    0.31   11.37   0
  -1   0  -4   -8.04    9.15   0
   1   0   4    3.63    9.21   0
  -2   0  -4  214.31    9.31   0
   2   0   4  216.39    9.53   0
   3   0   4    6.34    8.13   0
  -3   0  -4   -3.33    7.98   0
   3   0   4    1.96    7.70   0
   4   0   4   -1.68    7.67   0
  -4   0  -4   11.11    8.13   0
   4   0   4    9.48    7.05   0
  -5   0  -4   13.31    7.88   0
   5   0   4   -2.79    6.84   0
   5   0   4   15.62    7.58   0
   6   0   4   -6.65    6.94   0
  -6   0  -4   -3.52    7.51   0
   6   0   4    9.09    6.98   0
  -7   0  -4    4.10    7.41   0
   7   0   4    1.24    6.93   0
   7   0   4    7.35    7.15   0
   8   0   4   84.32    7.34   0
  -8   0  -4   84.34    7.70   0
   8   0   4   99.27    7.23   0
   9   0   4    7.77    7.17   0
   9   0   4    6.91    9.22   0
  -9   0  -4    1.48    7.71   0
  10  -1  -4    8.50    7.76   0
  10   1  -4   21.48    7.60   0
  10   1  -4   -0.15    7.63   0
  10  -1  -4   -2.85    7.35   0
 -10   1   4    7.89    7.71   0
  10  -1  -4   -1.79    7.71   0
  10   1  -4   12.54    7.60   0
  -9   1   4   97.86    7.18   0
   9   1  -4   93.14    7.52   0
   9  -1  -4   89.74    7.43   0
   9   1  -4   80.24    7.97   0
   9  -1  -4   85.43    7.65   0
   9  -1  -4   89.30    7.81   0
   9   1  -4   72.57    7.68   0
  -8  -1   4  141.65    7.47   0
   8  -1  -4  117.62    7.69   0
   8   1  -4  121.33    7.85   0
   8   1  -4  125.42    8.06   0
   8  -1  -4  132.19    7.56   0
   8  -1  -4  127.03    8.86   0
   8   1  -4  104.74    9.13   0
  -8   1   4  127.12    7.64   0
   7   1  -4  162.23    7.72   0
   7  -1  -4  160.75    7.74   0
   7  -1  -4  143.98    7.94   0
   7   1  -4  154.31    8.04   0
   7  -1  -4  168.40    8.02   0
  -7   1   4  174.58    7.56   0
  -7  -1   4  157.20    8.00   0
   7   1  -4  156.87    9.35   0
  -6   1   4  517.37    9.18   0
  -6  -1   4  558.80    9.54   0
   6   1  -4  589.97    9.41   0
   6  -1  -4  574.15    9.01   0
   6  -1  -4  549.01    9.06   0
   6   1  -4  568.86    9.60   0
   6   1  -4  524.61    9.34   0
   6  -1  -4  548.92    8.99   0
   5  -1  -4  570.95    9.33   0
   5   1  -4  553.82    9.59   0
   5   1  -4  554.80    9.30   0
   5  -1  -4  530.44   11.67   0
  -5  -1   4  542.39   10.21   0
  -5   1   4  530.60    9.99   0
   5  -1  -4  520.87    9.53   0
   5   1  -4  522.57   11.23   0
   4  -1  -4  560.64    9.78   0
  -4   1   4  532.33   10.20   0
  -4  -1   4  539.81   11.78   0
   4   1  -4  558.30    9.77   0
   4  -1  -4  559.51    9.48   0
   4   1  -4  560.30   10.09   0
   4  -1  -4  535.31   12.16   0
   4   1  -4  510.72   12.02   0
   3   1  -4  574.57   10.41   0
   3  -1  -4  625.59   10.42   0
   3  -1  -4  566.84   12.78   0
  -3   1   4  618.87   10.50   0
   3   1  -4  561.69   13.35   0
  -3  -1   4  619.68   11.78   0
  -3  -1   4  578.91   13.08   0
  -3   1   4  556.91   11.01   0
   2  -1  -4  785.10   13.68   0
   2   1  -4  802.89   11.38   0
  -2  -1   4  761.50   15.23   0
  -2   1   4  760.57   14.59   0
   2   1  -4  777.53   17.45   0
   2  -1  -4  824.48   11.36   0
  -2  -1   4  839.57   11.23   0
  -2   1   4  847.59   11.72   0
   1   1  -4 1489.47   13.60   0
   1  -1  -4 1523.34   13.42   0
  -1  -1   4 1586.43   13.66   0
  -1   1   4 1515.14   17.60   0
  -1   1   4 1610.70   13.65   0
  -1  -1   4 1515.34   21.81   0
   1   1  -4 1563.95   22.13   0
   1  -1  -4 1543.03   16.18   0
   0  -1   4 1450.13   13.31   0
   0   1   4 1460.46   13.47   0
   0  -1  -4 1332.82   13.21   0
   0   1   4 1421.88   16.82   0
   0  -1   4 1431.92   19.10   0
   0  -1  -4 1457.85   15.39   0
   0   1  -4 1330.08   13.79   0
   1  -1   4 2657.02   20.87   0
   1   1   4 2649.44   17.44   0
  -1   1  -4 2495.40   15.78   0
  -1  -1  -4 2510.19   15.58   0
   1  -1   4 2496.51   15.80   0
   1   1   4 2507.20   15.72   0
   2   1   4    2.41    8.39   0
  -2   1  -4   -7.64    8.43   0
   2  -1   4   11.75    8.35   0
  -2  -1  -4   36.83    8.80   0
   2  -1   4  -11.87    8.50   0
   2   1   4    5.56    8.46   0
  -3   1  -4  513.56    9.44   0
  -3  -1  -4  509.60    9.48   0
   3  -1   4  504.39    9.18   0
   3   1   4  518.85    9.38   0
   3  -1   4  563.48   10.33   0
   4   1   4   53.35    7.56   0
  -4  -1  -4   37.15    8.19   0
   4  -1   4   43.22    7.87   0
  -4   1  -4   55.64    8.32   0
   4  -1   4   38.39    7.11   0
   4   1   4   40.99    7.24   0
   5   1   4  402.16    8.65   0
   5  -1   4  368.55    9.06   0
   5  -1   4  351.36    8.01   0
  -5  -1  -4  379.19    9.59   0
   5   1   4  352.65    8.31   0
  -5   1  -4  372.06    9.25   0
   6  -1   4   70.55    7.29   0
  -6  -1  -4   87.91    7.68   0
   6   1   4   90.32    7.46   0
   6   1   4   83.49    7.06   0
   6  -1   4   86.30    7.39   0
  -6   1  -4   83.82    7.47   0
   7   1   4  366.54    8.62   0
   7  -1   4  310.95    8.13   0
  -7   1  -4  342.11    8.64   0
  -7  -1  -4  370.69    8.51   0
   7  -1   4  333.24    7.87   0
   7   1   4  334.87    7.83   0
   8   1   4  273.04    8.33   0
  -8   1  -4  294.32    8.35   0
  -8  -1  -4  290.86    9.98   0
   8  -1   4  273.44    8.25   0
   8  -1   4  291.76    7.95   0
   8   1   4  303.52    8.11   0
  -9  -1  -4   25.24    7.72   0
   9  -1   4   41.97    7.52   0
  -9   1  -4   35.11    7.76   0
   9   1   4   34.22    7.30   0
   9  -1   4   40.46    7.52   0
   9   1   4   33.27    9.13   0
  10  -2  -4   15.35    7.77   0
  10   2  -4    7.95    7.24   0
  10  -2  -4   13.57    7.52   0
  10   2  -4    4.85    7.77   0
  10  -2  -4   12.71    7.56   0
 -10   2   4   21.87    7.29   0
  10   2  -4   18.03    7.67   0
   9   2  -4   26.18    8.77   0
  -9   2   4   44.86    7.45   0
   9   2  -4   36.90    7.46   0
   9   2  -4   40.02    7.08   0
   9  -2  -4   35.82    7.21   0
   9  -2  -4   35.12    7.58   0
   9  -2  -4   27.37    7.33   0
   8   2  -4   19.78    7.34   0
   8   2  -4    7.22    6.90   0
   8  -2  -4    6.44    6.96   0
   8   2  -4   29.39    7.14   0
   8  -2  -4    6.31    7.08   0
  -8   2   4    6.13    6.88   0
   8  -2  -4    8.89    7.23   0
   7   2  -4  155.51    9.40   0
  -7   2   4  139.76    7.76   0
   7   2  -4  153.54    7.37   0
   7  -2  -4  145.60    7.69   0
   7  -2  -4  145.08    7.18   0
   7   2  -4  146.92    7.79   0
   7  -2  -4  152.78    7.81   0
  -7  -2   4  171.53    7.75   0
   6   2  -4   74.04    9.02   0
   6   2  -4   70.74    9.47   0
   6  -2  -4   78.29    7.55   0
   6   2  -4   63.51    8.23   0
   6  -2  -4   74.31    7.86   0
  -6  -2   4   86.04    7.39   0
   6  -2  -4   83.37    8.11   0
  -6   2   4   66.96    7.69   0
   5   2  -4   15.68    7.59   0
   5  -2  -4    9.12    8.09   0
   5   2  -4    9.04    9.16   0
  -5   2   4   -0.42    7.69   0
   5  -2  -4    3.20    7.87   0
   5  -2  -4   11.50    8.03   0
  -5  -2   4    9.71    7.61   0
   5   2  -4   12.29    7.99   0
  -4   2   4 1235.75   12.25   0
   4   2  -4 1352.63   12.15   0
  -4  -2   4 1327.21   14.47   0
   4  -2  -4 1342.59   11.87   0
   4  -2  -4 1276.57   12.69   0
   4  -2  -4 1314.35   11.72   0
   4   2  -4 1235.13   14.22   0
   3   2  -4  275.03    9.18   0
   3  -2  -4  260.52    9.68   0
   3  -2  -4  275.12    9.03   0
  -3  -2   4  289.71    9.08   0
  -3   2   4  282.30    9.27   0
   3   2  -4  255.81   11.61   0
  -3  -2   4  280.20   11.38   0
  -3   2   4  262.66    9.09   0
   2  -2  -4  658.24   11.99   0
   2   2  -4  666.46   10.58   0
   2   2  -4  647.65   18.12   0
   2  -2  -4  687.69   12.21   0
  -2  -2   4  628.48   16.97   0
  -2  -2   4  695.35   10.85   0
  -2   2   4  636.06   11.57   0
  -2   2   4  703.95   10.70   0
   1  -2  -4  516.96   10.35   0
  -1  -2   4  512.82   10.52   0
  -1   2   4  509.59   13.41   0
  -1   2   4  527.03   10.24   0
   1  -2  -4  511.26   11.30   0
  -1  -2   4  493.75   23.48   0
   1   2  -4  476.19   10.50   0
   0  -2   4 4465.26   19.52   0
   0   2   4 4633.09   20.16   0
   0  -2  -4 4673.56   21.48   0
   0   2  -4 4394.15   20.11   0
   0   2   4 4509.47   21.59   0
   0  -2  -4 4252.68   20.81   0
   1   2   4    1.39    9.42   0
   1   2   4   17.80    8.17   0
  -1   2  -4    2.08    7.87   0
  -1  -2  -4   10.17    9.35   0
   1  -2   4    2.36   10.46   0
   1  -2   4    7.78    8.87   0
   2  -2   4 2743.09   18.89   0
  -2  -2  -4 2589.07   15.61   0
   2   2   4 2745.57   15.82   0
  -2   2  -4 2541.31   14.52   0
   2  -2   4 2565.19   14.72   0
   2   2   4 2610.23   15.64   0
  -3   2  -4   50.34    7.66   0
   3  -2   4   55.97    8.32   0
   3   2   4   61.93    8.52   0
  -3  -2  -4   54.45    8.07   0
   3   2   4   43.98    7.86   0
   3  -2   4   44.18    7.40   0
   4  -2   4 1718.52   12.85   0
  -4   2  -4 1698.28   12.78   0
   4   2   4 1663.86   12.49   0
  -4  -2  -4 1713.83   13.32   0
   4   2   4 1941.14   12.86   0
   4  -2   4 1651.81   11.94   0
  -5   2  -4   19.41    7.93   0
  -5  -2  -4   14.80    8.47   0
   5   2   4    6.85    7.22   0
   5  -2   4   20.11    6.74   0
   5   2   4   20.93    6.97   0
   5  -2   4    0.77    7.39   0
   6   2   4 1301.60   10.65   0
  -6   2  -4 1235.04   11.08   0
  -6  -2  -4 1204.87   12.38   0
   6  -2   4 1192.57   10.67   0
   6  -2   4 1154.85   11.74   0
   6   2   4 1179.84   10.50   0
  -7   2  -4   22.69    7.13   0
   7   2   4   19.79    7.03   0
   7  -2   4   18.93    6.88   0
   7  -2   4    7.95    6.82   0
   7   2   4   22.60    6.66   0
  -7  -2  -4   16.64    7.25   0
   8   2   4  163.85    7.73   0
  -8   2  -4  141.77    7.90   0
   8  -2   4  141.11    7.77   0
  -8  -2  -4  143.28    8.07   0
   8  -2   4  128.73    7.80   0
   8   2   4  128.30    9.15   0
  10   3  -4   -0.78    9.15   0
  10   3  -4   -1.19    7.34   0
 -10   3   4   -3.85    7.45   0
  10  -3  -4  -13.00    7.55   0
  10   3  -4   -0.48    7.90   0
  10  -3  -4   -3.83    7.71   0
  10  -3  -4   -8.46    7.60   0
   9   3  -4  216.86    9.72   0
   9   3  -4  230.35    8.09   0
   9  -3  -4  191.72    8.22   0
   9  -3  -4  214.96    8.17   0
   9  -3  -4  229.87    8.17   0
  -9   3   4  221.36    8.12   0
   9   3  -4  206.33    9.91   0
   8   3  -4    8.97    7.19   0
   8   3  -4    1.29    6.82   0
  -8   3   4    5.38    6.83   0
   8  -3  -4   -1.94    9.14   0
   8  -3  -4    2.26    6.58   0
   8   3  -4   -0.37    7.02   0
   8  -3  -4    4.23    7.07   0
   7   3  -4  365.85   10.10   0
   7   3  -4  388.47    9.85   0
   7  -3  -4  380.73    8.25   0
   7   3  -4  380.53    8.63   0
   7  -3  -4  371.03    8.73   0
   7  -3  -4  357.25    8.18   0
  -7   3   4  377.63    8.23   0
   6   3  -4  470.29    9.21   0
   6   3  -4  511.02    9.33   0
   6  -3  -4  497.77    8.55   0
   6   3  -4  487.07    9.41   0
   6  -3  -4  495.03    8.94   0
   6  -3  -4  485.03    9.32   0
  -6   3   4  485.45    9.10   0
   5   3  -4  472.96   10.88   0
   5   3  -4  504.63    9.28   0
  -5   3   4  478.39    8.95   0
   5  -3  -4  510.75    9.37   0
   5   3  -4  505.65    9.57   0
   5  -3  -4  493.13    9.62   0
   5  -3  -4  518.64    9.29   0
  -4   3   4  536.21    9.56   0
   4   3  -4  549.82   11.85   0
   4   3  -4  590.14   10.07   0
   4  -3  -4  597.71    9.59   0
   4  -3  -4  553.06   11.64   0
   4  -3  -4  553.88    9.71   0
   3   3  -4 1632.04   14.52   0
   3  -3  -4 1540.42   13.41   0
   3  -3  -4 1660.51   12.85   0
   3   3  -4 1511.53   18.93   0
  -3  -3   4 1676.60   13.16   0
  -3   3   4 1543.99   13.15   0
   2  -3  -4  588.28   10.72   0
   2   3  -4  578.25   10.33   0
   2  -3  -4  597.81   10.04   0
   2   3  -4  576.59   23.62   0
  -2  -3   4  613.11   10.30   0
  -2   3   4  647.82   10.04   0
  -2   3   4  574.41   10.50   0
   1  -3  -4  230.00    8.91   0
  -1  -3   4  232.64    8.87   0
  -1   3   4  220.31    8.99   0
   1  -3  -4  229.34    9.22   0
  -1   3   4  237.56    8.65   0
   1   3  -4  227.35    8.73   0
   0  -3   4   30.95    8.35   0
   0   3   4   41.00    8.24   0
   0  -3   4   37.15   15.00   0
   0  -3   4   35.36   14.42   0
   0  -3  -4   28.69    8.48   0
   0   3  -4   36.46    7.81   0
   0   3   4   33.90    8.29   0
   0  -3  -4   36.58    8.47   0
   1   3   4   57.30    8.36   0
   1  -3   4   42.63   11.75   0
   1   3   4   47.23    8.64   0
  -1  -3  -4   47.03    8.60   0
  -1   3  -4   83.33    8.50   0
  -1  -3  -4   94.70   10.80   0
   1  -3   4   62.16    9.06   0
  -2   3  -4  245.35    8.58   0
   2  -3   4  239.29    8.82   0
   2   3   4  260.23    9.18   0
   2  -3   4  243.54    9.15   0
  -2  -3  -4  220.91   10.65   0
   2   3   4  244.51    9.53   0
   3  -3   4  195.54   10.19   0
   3   3   4  200.15    8.43   0
  -3  -3  -4  210.08    9.19   0
   3  -3   4  198.10    8.38   0
   3   3   4  192.62    8.80   0
  -3   3  -4  208.57    8.44   0
   4   3   4    1.76    7.73   0
  -4   3  -4   48.50    8.85   0
   4  -3   4   43.85    7.98   0
  -4  -3  -4   24.49    8.49   0
   4  -3   4    0.69    8.83   0
   4   3   4   24.49    7.40   0
   5  -3   4  392.94    8.22   0
   5   3   4  430.97    8.63   0
   5  -3   4  409.61    8.40   0
  -5  -3  -4  412.19    9.80   0
  -5   3  -4  419.18    8.99   0
   5   3   4  439.40    8.53   0
   5   3   4  397.88    9.77   0
  -6   3  -4  474.20    8.33   0
  -6  -3  -4  474.95   10.35   0
   6   3   4  492.76    8.36   0
   6  -3   4  458.52    8.80   0
   6  -3   4  416.65    8.01   0
   6   3   4  459.48    8.40   0
  -7  -3  -4   17.78    7.14   0
  -7   3  -4   -3.67    6.93   0
   7  -3   4    1.31    7.07   0
   7   3   4   17.00    6.91   0
   7   3   4    8.68    6.80   0
   7  -3   4    9.23    6.78   0
   8  -3   4   24.33    7.13   0
  -8  -3  -4   17.47    9.08   0
   8   3   4    9.74    7.01   0
  -8   3  -4   -2.12    7.26   0
   8  -3   4   19.98    7.12   0
   8   3   4   18.94    7.06   0
   9   4  -4   55.49    7.71   0
   9   4  -4   68.58    7.75   0
  -9   4   4   74.12    7.39   0
   9   4  -4   62.55    8.07   0
   9  -4  -4   49.00    7.50   0
   9  -4  -4   68.29    7.41   0
   9  -4  -4   74.13    7.65   0
  -8   4   4  107.36    7.55   0
   8   4  -4  113.58    7.31   0
   8   4  -4  125.72    7.39   0
   8  -4  -4  116.18    7.43   0
   8  -4  -4  116.27    7.71   0
   8  -4  -4  120.60    7.61   0
   8   4  -4  114.16    7.77   0
   7   4  -4   50.48    7.10   0
   7   4  -4   45.93    8.63   0
   7  -4  -4   47.81    7.08   0
   7   4  -4   52.18    7.25   0
   7  -4  -4   51.72    7.44   0
   7  -4  -4   40.26    9.09   0
  -7   4   4   48.38    8.63   0
  -6   4   4 1307.40   12.26   0
   6   4  -4 1412.73   11.87   0
   6   4  -4 1312.12   13.20   0
   6  -4  -4 1400.85   11.07   0
   6   4  -4 1343.44   11.95   0
   6  -4  -4 1321.85   11.03   0
   6  -4  -4 1347.22   11.35   0
  -5   4   4   28.75    9.54   0
   5   4  -4   28.41    7.14   0
   5   4  -4   28.29    7.40   0
   5  -4  -4   22.47    7.24   0
   5  -4  -4   36.45    9.68   0
   5   4  -4   15.15    7.50   0
   5  -4  -4   23.23    8.33   0
   4   4  -4  966.35   11.39   0
   4  -4  -4  920.27   10.66   0
   4  -4  -4  945.31   10.39   0
   4   4  -4  886.31   13.27   0
   4  -4  -4  923.17   10.79   0
  -4   4   4  926.42   10.34   0
   3   4  -4  480.44   10.17   0
   3  -4  -4  462.01   11.84   0
   3   4  -4  445.96   14.81   0
   3  -4  -4  479.99    9.65   0
   3  -4  -4  457.73    9.54   0
  -3  -4   4  493.63   10.08   0
  -3   4   4  462.31    9.76   0
   2   4  -4   17.49    8.14   0
   2  -4  -4   -2.01    7.98   0
  -2  -4   4   11.41    8.11   0
  -2   4   4   26.66   10.02   0
  -2   4   4   11.82    7.91   0
   2  -4  -4    7.74    8.79   0
   1  -4  -4 2203.64   15.35   0
  -1  -4   4 2215.11   14.95   0
  -1   4   4 2071.63   14.32   0
  -1   4   4 2305.12   15.38   0
   1  -4  -4 2146.60   14.60   0
   1   4  -4 1991.05   14.63   0
   0  -4   4  584.76   10.32   0
   0   4   4  625.45   10.89   0
   0  -4   4  571.21   22.38   0
   0  -4  -4  616.01   10.39   0
   0   4  -4  542.71    9.99   0
   0   4   4  580.97   10.51   0
   0  -4  -4  564.25   10.80   0
   1   4   4   28.29   10.19   0
  -1   4  -4   15.73    7.30   0
  -1  -4  -4   26.59    8.45   0
   1   4   4    7.22    8.54   0
  -1  -4  -4   15.43    8.06   0
   1  -4   4   27.53    9.87   0
   1  -4   4   18.17   11.03   0
   2   4   4   26.33    8.44   0
   2  -4   4   30.28    8.98   0
   2   4   4   38.34    8.30   0
  -2   4  -4   30.39    7.31   0
  -2  -4  -4   26.47    7.85   0
   2  -4   4   29.98    8.20   0
   3   4   4  826.12   10.42   0
   3  -4   4  808.90   10.75   0
   3  -4   4  734.58    9.71   0
  -3   4  -4  758.98   11.52   0
  -3  -4  -4  797.69   10.69   0
   3   4   4  793.62   11.98   0
   4   4   4    7.14    7.41   0
   4  -4   4   23.22    8.39   0
  -4  -4  -4   23.67    8.23   0
   4  -4   4    8.75    7.06   0
   4   4   4   23.38    8.49   0
  -4   4  -4   20.99    8.12   0
   5  -4   4   87.45    7.66   0
   5   4   4   91.74    7.64   0
  -5  -4  -4   82.57   10.36   0
   5  -4   4   75.96    7.52   0
   5   4   4  100.12    8.85   0
  -5   4  -4  102.30    7.94   0
  -6  -4  -4  245.31    8.23   0
   6   4   4  272.13    7.67   0
   6  -4   4  257.30    8.06   0
   6   4   4  249.53    8.06   0
  -6   4  -4  270.62    7.85   0
   6  -4   4  221.61    7.53   0
   6   4   4  246.41    7.84   0
   7   4   4   25.29    7.10   0
   7  -4   4   29.91    8.73   0
   7   4   4   33.40    7.31   0
  -7   4  -4   42.39    7.41   0
   7  -4   4   48.27    7.32   0
   7   4   4   28.87    7.16   0
  -7  -4  -4   26.35    7.52   0
   8  -4   4   32.87    7.22   0
  -8  -4  -4   16.26    7.46   0
   8   4   4   30.16    9.33   0
  -8   4  -4   33.57    7.60   0
   8   4   4   36.68    7.48   0
   8  -4   4   34.19    7.52   0
   8   4   4   20.03    8.55   0
   9   5  -4   10.09    7.24   0
   9   5  -4    8.92    7.17   0
  -9   5   4    5.21    8.49   0
   9  -5  -4    6.63    7.35   0
   9  -5  -4    9.02    7.35   0
   9   5  -4    4.87    9.21   0
   9  -5  -4   13.55    7.48   0
   8  -5  -4   44.43    7.14   0
   8   5  -4   42.82    7.29   0
   8   5  -4   45.20    9.19   0
  -8   5   4   31.70    7.30   0
   8  -5  -4   46.17    7.15   0
   8  -5  -4   32.89    7.70   0
   8   5  -4   58.93    8.85   0
   7   5  -4   22.90    6.94   0
   7  -5  -4   30.47    7.02   0
   7  -5  -4   22.46    7.55   0
   7   5  -4   22.04    8.50   0
   7   5  -4   31.12    8.79   0
   7  -5  -4   31.29    7.27   0
  -7   5   4   33.25    7.19   0
   6  -5  -4  203.85    7.90   0
  -6   5   4  182.52    7.89   0
   6   5  -4  212.57    7.89   0
   6   5  -4  191.12    8.02   0
   6  -5  -4  195.67    8.17   0
   6   5  -4  182.20    7.49   0
   6  -5  -4  196.32    8.08   0
  -5   5   4  210.58    8.10   0
   5   5  -4  223.42    8.10   0
   5  -5  -4  209.23    8.47   0
   5   5  -4  210.86    9.62   0
   5  -5  -4  211.96    8.18   0
   5  -5  -4  209.25    8.04   0
   5   5  -4  202.42    9.68   0
   4   5  -4  941.51   11.20   0
   4  -5  -4  932.84   10.88   0
   4  -5  -4  986.97   10.82   0
   4  -5  -4  959.33   12.45   0
   4   5  -4  911.46   13.71   0
  -4   5   4  934.29   10.77   0
   3   5  -4  419.79    9.08   0
   3  -5  -4  399.95    9.49   0
   3  -5  -4  435.02    9.88   0
   3  -5  -4  407.78   11.48   0
  -3  -5   4  447.20    9.77   0
   3   5  -4  393.99   14.10   0
  -3   5   4  401.54    9.22   0
   3   5  -4  425.04   16.00   0
   2  -5  -4  537.02   10.18   0
  -2  -5   4  543.55   10.23   0
  -2   5   4  507.61    9.74   0
   2  -5  -4  518.86   10.18   0
   2   5  -4  476.69   10.08   0
   1  -5  -4 2532.43   17.56   0
  -1  -5   4 2546.26   15.84   0
  -1   5   4 2460.67   16.25   0
  -1   5   4 2618.44   16.63   0
   1  -5  -4 2468.37   14.87   0
   1   5  -4 2355.72   15.31   0
   0   5   4  121.32    9.00   0
   0  -5   4  122.28   17.34   0
   0  -5   4  132.64    8.70   0
   0   5   4  138.29   10.36   0
   0  -5  -4  128.48    8.88   0
   0   5  -4  115.59    9.46   0
   0  -5  -4  113.96    8.98   0
   1   5   4 2974.05   17.60   0
  -1   5  -4 2976.24   23.96   0
   1  -5   4 2771.86   23.14   0
  -1  -5  -4 2896.07   15.25   0
  -1   5  -4 2683.89   15.77   0
   1   5   4 2783.33   15.04   0
  -1  -5  -4 2677.32   17.65   0
   1  -5   4 2651.08   16.57   0
   2   5   4    1.97    7.64   0
  -2   5  -4    9.80    7.15   0
   2   5   4   12.80    7.91   0
  -2  -5  -4    4.95    7.52   0
   2  -5   4    1.31    9.38   0
   2  -5   4    2.88    7.46   0
  -2   5  -4    4.32    7.83   0
   3  -5   4 1180.25   13.30   0
  -3   5  -4 1127.77   11.20   0
  -3   5  -4 1228.52   13.92   0
   3   5   4 1192.39   11.32   0
  -3  -5  -4 1115.46   13.79   0
   3  -5   4 1091.46   10.84   0
   3   5   4 1143.74   13.78   0
   4   5   4  165.90    7.90   0
   4  -5   4  152.30    8.30   0
  -4   5  -4  174.46    8.59   0
  -4  -5  -4  169.11   11.22   0
   4  -5   4  157.81    8.01   0
  -4   5  -4  161.98    7.97   0
   4   5   4  149.27    9.84   0
   5  -5   4 1095.47   12.02   0
  -5   5  -4 1193.85   12.43   0
   5   5   4 1122.60   10.32   0
  -5   5  -4 1064.88   10.44   0
   5  -5   4 1033.10   10.19   0
  -5  -5  -4 1097.32   12.71   0
   5   5   4 1080.31   12.29   0
   6  -5   4    3.18    7.09   0
  -6   5  -4   -0.82    6.99   0
   6   5   4  -11.41    8.51   0
   6   5   4    2.34    7.21   0
  -6  -5  -4    6.98    8.81   0
   6  -5   4   16.54    7.13   0
   6   5   4    4.47    6.91   0
   7  -5   4  146.63    9.23   0
  -7   5  -4  157.71    7.67   0
  -7  -5  -4  165.48    8.04   0
   7   5   4  172.05    7.77   0
   7   5   4  180.90    7.90   0
   7  -5   4  159.47    7.78   0
   7   5   4  160.16    7.77   0
   8  -5   4   20.74    7.42   0
   8   5   4    7.22    7.72   0
  -8  -5  -4   19.35    7.66   0
  -8   5  -4   16.93    7.57   0
   8  -5   4    3.51    7.92   0
   8   5   4   20.84    7.47   0
   8   5   4   15.75    7.39   0
   9  -6  -4   25.97    7.34   0
  -9   6   4   21.01    7.28   0
   9   6  -4   16.70    7.39   0
   9   6  -4    2.57    7.52   0
   9  -6  -4   16.91    9.56   0
   9   6  -4   25.30    7.75   0
   9  -6  -4   15.66    7.64   0
   8   6  -4   39.06    8.85   0
   8  -6  -4   25.70    7.62   0
   8  -6  -4   37.46    7.28   0
   8   6  -4   34.79    7.29   0
   8   6  -4   40.25    7.55   0
   8  -6  -4   37.49    7.46   0
  -8   6   4   31.83    8.88   0
   7   6  -4   15.93    7.10   0
   7   6  -4   -0.44    6.82   0
   7  -6  -4    4.07    7.55   0
   7  -6  -4   -3.65    7.23   0
   7  -6  -4   10.13    7.30   0
  -7   6   4  -10.92    6.81   0
   7   6  -4    0.37    6.74   0
   6   6  -4   77.18    8.61   0
  -6   6   4   58.83    7.05   0
   6  -6  -4   68.36    9.50   0
   6   6  -4   68.09    7.29   0
   6  -6  -4   62.03    7.63   0
   6   6  -4   49.29    7.09   0
   6  -6  -4   77.38    7.22   0
  -5   6   4 1145.00   11.63   0
   5   6  -4 1256.96   13.08   0
   5  -6  -4 1200.27   10.91   0
   5  -6  -4 1228.90   11.25   0
   5  -6  -4 1190.70   11.21   0
   5   6  -4 1164.84   13.26   0
   5   6  -4 1250.49   14.09   0
   5   6  -4 1117.07   13.59   0
   4   6  -4   48.25   10.56   0
   4   6  -4   44.96    9.50   0
   4  -6  -4   47.74    8.16   0
   4  -6  -4   63.24    7.78   0
   4   6  -4   55.98    9.68   0
  -4   6   4   47.95    7.47   0
   4  -6  -4   56.00    8.28   0
   3   6  -4  597.44   10.20   0
   3  -6  -4  603.88   11.31   0
   3  -6  -4  661.48   11.51   0
   3   6  -4  587.76   15.91   0
   3  -6  -4  601.48   10.31   0
  -3   6   4  600.44    9.71   0
  -3  -6   4  655.73   11.45   0
   3   6  -4  624.79   16.37   0
   2  -6  -4  884.89   11.10   0
  -2  -6   4  925.01   11.15   0
   2  -6  -4  867.39   11.26   0
   2   6  -4  841.61   23.70   0
  -2   6   4  807.80   10.53   0
   2   6  -4  861.43   23.00   0
   2  -6  -4  847.54   10.59   0
   2   6  -4  786.36   10.51   0
   1  -6  -4    9.42    7.95   0
  -1  -6   4    9.80    9.61   0
  -1   6   4    7.30    8.42   0
  -1   6   4   13.13    8.19   0
   1  -6  -4   12.23    8.69   0
   1   6  -4   13.90    8.65   0
   1   6  -4   11.23   19.93   0
   0  -6   4 2112.47   14.90   0
   0   6   4 2139.59   13.59   0
   0   6   4 2264.93   16.77   0
   0   6  -4 2190.56   26.44   0
   0  -6  -4 2194.21   13.57   0
   0   6  -4 2039.22   15.20   0
   0  -6   4 2171.09   25.79   0
   0  -6  -4 2101.67   16.51   0
   1   6   4   78.73    9.94   0
   1  -6   4   64.18   12.16   0
  -1  -6  -4   65.38    8.44   0
  -1   6  -4   53.30    9.09   0
  -1   6  -4   71.04   11.51   0
  -1  -6  -4   68.22    9.43   0
   1   6   4   71.36    8.68   0
   1  -6   4   62.07    8.28   0
  -2   6  -4  664.85   12.19   0
   2   6   4  672.41   11.11   0
   2  -6   4  626.12   12.15   0
  -2   6  -4  620.96    9.91   0
  -2  -6  -4  605.02   12.02   0
   2   6   4  648.62    9.90   0
   2  -6   4  636.34   11.57   0
   3   6   4  569.06   11.58   0
  -3   6  -4  591.19   11.70   0
  -3   6  -4  561.17   11.32   0
  -3  -6  -4  547.40   11.69   0
   3   6   4  558.17    9.25   0
   3  -6   4  562.85   10.31   0
   3  -6   4  512.89    9.69   0
  -4   6  -4  886.59   10.42   0
  -4  -6  -4  818.06   11.69   0
   4   6   4  920.03    9.93   0
  -4   6  -4  889.14   10.45   0
   4  -6   4  844.22   11.65   0
   4  -6   4  871.98   10.42   0
   4   6   4  830.61   10.71   0
  -5   6  -4 1030.14   10.74   0
  -5   6  -4  908.95    9.95   0
   5   6   4  961.73   10.80   0
   5  -6   4  894.04   10.08   0
   5  -6   4  956.58   10.52   0
   5   6   4  925.27   11.05   0
  -5  -6  -4  943.17   12.45   0
   6   6   4  151.46    7.39   0
  -6   6  -4  136.90    7.68   0
  -6  -6  -4  126.00    9.34   0
  -6   6  -4  132.54    8.02   0
   6   6   4  137.86    7.43   0
   6  -6   4  116.09    8.30   0
   6   6   4  147.21    7.64   0
   6  -6   4  147.41    9.23   0
  -7  -6  -4   27.55    9.48   0
  -7   6  -4   22.01    7.50   0
   7   6   4   32.58    7.39   0
   7  -6   4   36.66    7.70   0
   7   6   4   23.34    9.04   0
   7   6   4   31.30    7.27   0
   7  -6   4    6.57    7.32   0
  -8   6  -4   98.25    7.99   0
   8   6   4   97.79    9.51   0
  -8  -6  -4   88.11    9.81   0
   8   6   4   99.79    7.90   0
   8  -6   4   91.78    8.34   0
   8   6   4   91.08    9.64   0
   8  -6   4  112.40    9.51   0
  -9   7   4  174.86    8.40   0
   9   7  -4  205.60    8.75   0
   9  -7  -4  158.42    8.65   0
   9   7  -4  161.90   10.38   0
   9   7  -4  191.68    8.89   0
   9  -7  -4  158.93    8.44   0
   9  -7  -4  174.34    8.35   0
   8   7  -4   93.08    7.81   0
   8  -7  -4   88.02    7.83   0
   8  -7  -4   86.89    7.45   0
   8   7  -4   98.07    7.76   0
   8  -7  -4   73.65    9.38   0
   8   7  -4   82.33    9.08   0
  -8   7   4   86.33    7.58   0
   7   7  -4  251.42    8.25   0
   7  -7  -4  226.72    8.24   0
   7   7  -4  292.20    9.97   0
   7  -7  -4  287.48    8.04   0
  -7   7   4  222.73    7.96   0
   7   7  -4  241.66    8.55   0
   7  -7  -4  225.74    7.98   0
   7   7  -4  251.41    8.72   0
   6   7  -4  129.61    9.05   0
  -6   7   4  103.73    7.07   0
   6  -7  -4  110.90    7.52   0
   6  -7  -4  141.10    9.13   0
   6   7  -4  124.88    7.76   0
   6  -7  -4  115.92    7.83   0
   6   7  -4  125.72    9.18   0
   6   7  -4  114.90    8.95   0
   5   7  -4 1538.52   14.14   0
   5   7  -4 1458.60   14.80   0
   5  -7  -4 1398.10   11.54   0
   5  -7  -4 1501.46   11.57   0
   5  -7  -4 1448.11   11.64   0
   5   7  -4 1525.19   15.02   0
   5   7  -4 1432.59   14.22   0
  -5   7   4 1370.18   11.18   0
   4   7  -4    4.22    9.04   0
   4  -7  -4    6.74    7.61   0
   4   7  -4    7.54    9.13   0
   4  -7  -4    6.29    8.65   0
   4  -7  -4   19.48    9.08   0
   4   7  -4   11.56    8.94   0
   4   7  -4    4.25    9.46   0
  -4   7   4    4.67    7.15   0
   3  -7  -4   48.62    7.80   0
  -3  -7   4   58.60    9.19   0
   3   7  -4   50.16   11.08   0
   3  -7  -4   52.86    7.40   0
   3  -7  -4   62.17    7.82   0
  -3   7   4   57.33    7.45   0
   3   7  -4   46.32   12.56   0
   3   7  -4   44.55    7.63   0
   2  -7  -4  118.87    9.68   0
  -2  -7   4  119.77    7.90   0
   2  -7  -4  112.48   10.04   0
  -2   7   4  118.14    8.02   0
   2   7  -4  100.25   14.82   0
   2   7  -4  100.47    7.82   0
   2  -7  -4  114.74    8.57   0
   1  -7  -4  228.93   10.21   0
   1   7  -4  199.10   14.99   0
  -1  -7   4  196.29    8.47   0
  -1   7   4  199.94    9.10   0
   1  -7  -4  210.24    8.70   0
   1   7  -4  190.11    7.63   0
   0  -7   4    7.75    7.97   0
   0   7   4    6.63    8.23   0
   0   7   4   15.52    9.59   0
   0  -7  -4    8.10    8.30   0
   0   7  -4   11.16   10.70   0
   0   7  -4    6.73    8.36   0
   0  -7   4    8.19   11.15   0
   0  -7  -4    8.72    9.75   0
  -1   7  -4  312.22   11.29   0
   1  -7   4  324.51   12.96   0
   1   7   4  352.05   10.94   0
  -1  -7  -4  328.57    9.00   0
  -1   7  -4  302.59    8.17   0
  -1  -7  -4  299.99   11.33   0
   1   7   4  331.62    9.17   0
   1  -7   4  306.75    9.02   0
   2   7   4   16.07    8.85   0
   2  -7   4   11.67    9.33   0
  -2   7  -4   21.96    9.48   0
  -2   7  -4   20.04    9.13   0
  -2  -7  -4   13.35    9.23   0
   2   7   4    8.47    7.78   0
   2  -7   4   16.91    9.19   0
   3   7   4  212.69   10.34   0
   3  -7   4  197.54   10.14   0
  -3   7  -4  195.60    8.65   0
  -3  -7  -4  170.90   10.84   0
   3   7   4  193.31    8.31   0
  -3   7  -4  212.32    8.48   0
   3  -7   4  196.09   10.63   0
   4   7   4   15.13    9.24   0
  -4   7  -4    4.54    8.78   0
  -4   7  -4   13.26    7.53   0
  -4  -7  -4    7.51    9.95   0
   4  -7   4   16.88    8.77   0
   4   7   4   21.45    7.11   0
   4  -7   4  -10.20   10.16   0
  -5  -7  -4    3.75    8.70   0
   5   7   4    5.02    8.56   0
   5  -7   4    4.05    8.77   0
  -5   7  -4    9.54    7.54   0
   5  -7   4    1.27    7.90   0
  -5   7  -4    6.02    7.49   0
   5   7   4   12.91    8.76   0
  -6   7  -4   37.02    7.33   0
  -6  -7  -4   28.41    9.14   0
  -6   7  -4   28.53    7.48   0
   6   7   4   37.80    7.35   0
   6  -7   4   26.86    7.29   0
   6  -7   4   25.25    8.05   0
   6   7   4   35.17    9.04   0
   7   7   4   81.05    7.61   0
  -7  -7  -4   67.72    9.57   0
  -7   7  -4   51.68    7.61   0
  -7   7  -4   63.72    7.72   0
   7   7   4   67.59    7.66   0
   7  -7   4   72.06    7.81   0
   7  -7   4   87.46   10.17   0
   7   7   4   77.66    9.22   0
   8   8  -4  209.98    8.58   0
   8  -8  -4  193.16    8.34   0
   8  -8  -4  188.62    8.21   0
   8   8  -4  193.72   10.05   0
   8   8  -4  212.55   10.21   0
   8  -8  -4  179.18    8.45   0
   8   8  -4  205.40    8.49   0
  -8   8   4  196.85    8.04   0
   7   8  -4  173.92    9.54   0
   7  -8  -4  165.43    8.00   0
   7  -8  -4  167.59    7.91   0
  -7   8   4  145.87    7.63   0
   7   8  -4  145.44    9.62   0
   7  -8  -4  150.69    7.96   0
   7   8  -4  157.80    8.21   0
   7   8  -4  165.28    9.66   0
   6   8  -4  135.14    8.09   0
   6   8  -4  134.43    7.77   0
  -6   8   4  118.73    7.37   0
   6  -8  -4  139.52    7.81   0
   6   8  -4  127.39    9.23   0
   6  -8  -4  135.08    7.86   0
   6   8  -4  142.77    9.46   0
   6  -8  -4  151.01    9.36   0
   5   8  -4   43.81    9.11   0
   5  -8  -4   19.01    7.21   0
   5   8  -4   33.07    9.41   0
   5  -8  -4   38.79    7.15   0
   5   8  -4   40.07    8.93   0
   5   8  -4   43.49    9.24   0
   5  -8  -4   31.53    7.52   0
  -5   8   4   38.15    6.81   0
   4   8  -4  565.40   13.28   0
   4  -8  -4  522.76    9.18   0
   4  -8  -4  560.47    9.24   0
   4  -8  -4  522.64   10.94   0
  -4   8   4  505.75    8.74   0
   4   8  -4  532.53   12.28   0
   4   8  -4  531.42   11.68   0
   4   8  -4  510.75   11.44   0
   3   8  -4  715.36   16.01   0
   3  -8  -4  757.85   10.20   0
   3  -8  -4  713.54   10.57   0
   3   8  -4  732.28   14.84   0
  -3   8   4  693.14    9.50   0
  -3  -8   4  758.49   12.08   0
   3   8  -4  668.78   11.73   0
   3  -8  -4  703.66    9.64   0
   2  -8  -4  764.95   10.83   0
  -2  -8   4  757.37   11.70   0
  -2   8   4  706.90    9.51   0
   2   8  -4  709.50   16.07   0
   2  -8  -4  731.06   12.39   0
   2   8  -4  693.46   11.39   0
   2  -8  -4  748.87    9.72   0
   1  -8  -4  163.17    9.69   0
  -1  -8   4  170.75    9.55   0
  -1   8   4  153.50    8.47   0
   1  -8  -4  156.20    9.93   0
   1  -8  -4  148.67    8.35   0
   1   8  -4  143.54    8.74   0
   1   8  -4  147.24   13.51   0
   0  -8   4  345.21   10.92   0
   0   8   4  342.66    9.07   0
   0   8  -4  343.08   13.27   0
   0   8   4  379.48   10.78   0
   0  -8  -4  346.30    8.95   0
   0   8  -4  328.77    8.43   0
   0  -8   4  361.58   13.30   0
   0  -8  -4  336.98   10.64   0
   1  -8   4  153.15   11.81   0
  -1  -8  -4  146.30    8.10   0
  -1   8  -4  139.07    9.62   0
  -1   8  -4  137.56    9.97   0
  -1  -8  -4  144.91   10.30   0
   1  -8   4  121.73   10.03   0
   1   8   4  155.75    8.32   0
   1   8   4  150.21    9.97   0
  -2   8  -4   16.67    9.03   0
   2   8   4   13.33   10.71   0
   2  -8   4   14.49    9.49   0
  -2   8  -4    8.25    7.41   0
  -2  -8  -4   16.57    7.53   0
  -2  -8  -4   11.96   11.12   0
   2   8   4   14.62    7.70   0
   2  -8   4   16.73    7.81   0
   3   8   4   61.69   10.75   0
   3  -8   4   53.20    9.15   0
  -3   8  -4   57.71    9.22   0
  -3   8  -4   60.66    7.73   0
  -3  -8  -4   71.71   11.13   0
   3   8   4   50.01    7.36   0
   3  -8   4   64.90    8.85   0
   4   8   4 1114.32   14.35   0
  -4  -8  -4 1011.87   13.91   0
   4  -8   4 1056.18   12.42   0
  -4   8  -4 1068.27   10.72   0
   4   8   4 1114.15   10.27   0
   4  -8   4 1014.70   11.10   0
  -4   8  -4 1120.96   12.44   0
   5   8   4    9.35    9.16   0
  -5   8  -4   -0.06    8.61   0
  -5  -8  -4   10.07    8.88   0
  -5   8  -4    8.06    7.14   0
   5  -8   4   -7.23    7.20   0
   5   8   4    1.57    7.07   0
   5  -8   4    0.44    7.72   0
  -6   8  -4   26.30    7.36   0
  -6  -8  -4   17.24    8.94   0
  -6   8  -4    8.56    7.41   0
   6  -8   4   21.92    7.24   0
   6   8   4    2.89    7.51   0
   6  -8   4   24.08    8.07   0
   6   8   4   21.84    9.06   0
   7   8   4   86.38    7.71   0
  -7  -8  -4   99.81    9.87   0
  -7   8  -4   88.64    8.07   0
   7   8   4   92.14    7.76   0
   7  -8   4   95.25    8.09   0
   7  -8   4   71.34    9.33   0
   7   8   4   82.60    9.85   0
  -7   8  -4   93.57    8.21   0
   8   9  -4   -0.84    7.35   0
   8  -9  -4   18.62    7.77   0
   8  -9  -4   -0.07    7.75   0
   8   9  -4    1.56    9.42   0
   8  -9  -4    5.72    7.79   0
  -8   9   4   16.33    7.53   0
   8   9  -4    6.30    7.37   0
   8   9  -4    9.58    9.26   0
   7   9  -4   19.23    8.88   0
   7  -9  -4    8.88    7.46   0
  -7   9   4   18.40    7.12   0
   7  -9  -4   25.61    7.18   0
   7   9  -4   11.23    9.22   0
   7  -9  -4    6.57    7.46   0
   7   9  -4   15.18    9.12   0
   7   9  -4    4.24    8.76   0
   6   9  -4   27.11    8.84   0
   6  -9  -4   31.06    7.33   0
  -6   9   4   17.25    6.88   0
   6   9  -4   28.27    8.63   0
   6   9  -4   23.85    8.97   0
   6  -9  -4   22.88    7.32   0
   6  -9  -4   26.10    7.42   0
   6   9  -4   13.82    9.19   0
   5   9  -4  547.15   11.47   0
   5  -9  -4  520.82    8.79   0
   5  -9  -4  545.43    8.89   0
   5   9  -4  524.03   11.77   0
   5  -9  -4  526.96    9.20   0
   5   9  -4  561.02   11.49   0
   5   9  -4  562.87   12.91   0
  -5   9   4  494.36    8.65   0
   4  -9  -4  318.81    9.56   0
   4  -9  -4  345.80    8.36   0
   4   9  -4  316.13   12.20   0
   4  -9  -4  304.73    9.98   0
   4   9  -4  344.62   10.40   0
  -4   9   4  307.08    7.80   0
   4   9  -4  331.97   11.72   0
   4   9  -4  325.56   11.36   0
   3   9  -4  110.74    8.75   0
   3   9  -4  104.45   11.34   0
   3  -9  -4  114.28    7.59   0
  -3  -9   4  112.01    9.20   0
   3  -9  -4  108.76    7.58   0
  -3   9   4  108.48    7.49   0
   3  -9  -4  109.93    7.79   0
   2  -9  -4  155.60    9.77   0
  -2  -9   4  166.64    9.53   0
  -2   9   4  141.60    7.82   0
   2  -9  -4  136.23   10.17   0
   2   9  -4  146.16    8.85   0
   2  -9  -4  150.25    8.02   0
   2   9  -4  152.11   11.99   0
   1  -9  -4  959.18   13.40   0
  -1  -9   4 1005.90   13.29   0
  -1   9   4  907.78   10.15   0
   1  -9  -4  961.00   13.42   0
   1   9  -4  912.53   12.26   0
   1  -9  -4  965.56   10.17   0
   1   9  -4  933.50   16.04   0
   0  -9   4   83.81    9.03   0
   0   9   4   77.03    7.93   0
   0   9  -4   82.32   11.16   0
   0  -9  -4   81.16   11.24   0
   0   9  -4   90.20    7.39   0
   0  -9  -4   98.81    7.90   0
   0  -9   4   82.91   10.99   0
   0  -9  -4   83.14    9.88   0
   1   9   4 1087.43   10.31   0
   1   9   4 1201.40   16.84   0
  -1  -9  -4 1128.73   10.52   0
  -1   9  -4 1075.91   14.27   0
  -1   9  -4 1100.38   11.29   0
  -1  -9  -4 1090.72   15.81   0
   1  -9   4 1103.52   14.26   0
   1  -9   4 1068.78   11.42   0
  -2  -9  -4  329.40    8.03   0
  -2  -9  -4  278.78   13.56   0
   2  -9   4  320.56   10.59   0
   2   9   4  342.71   12.31   0
  -2   9  -4  309.61    8.57   0
   2  -9   4  280.32   10.94   0
   2   9   4  298.32    8.09   0
  -2   9  -4  316.89   10.02   0
   3   9   4  852.87   15.25   0
   3  -9   4  767.37   12.20   0
  -3   9  -4  776.54   12.11   0
  -3   9  -4  752.93   10.04   0
  -3  -9  -4  761.36   15.17   0
   3   9   4  763.86    9.49   0
   3  -9   4  752.22   12.05   0
   4   9   4    8.68   10.28   0
  -4   9  -4   13.19    6.95   0
  -4  -9  -4    9.68   10.19   0
  -4   9  -4  -12.19    9.45   0
   4   9   4   11.59    7.29   0
   4  -9   4   18.20    8.28   0
   4  -9   4   -3.14    7.51   0
  -5   9  -4  646.27    9.57   0
   5   9   4  648.32   12.91   0
   5  -9   4  621.91   10.07   0
  -5  -9  -4  608.36   12.54   0
  -5   9  -4  632.89    9.54   0
   5   9   4  659.56    9.41   0
   5  -9   4  574.09   11.93   0
   6   9   4  127.70   11.29   0
  -6  -9  -4  110.01    9.57   0
  -6   9  -4  107.59    7.98   0
   6  -9   4   97.90    9.78   0
  -6   9  -4  129.34    8.09   0
   6   9   4  112.03    7.64   0
   6  -9   4  110.07    9.59   0
  -7   9  -4  195.26   10.28   0
  -7  -9  -4  218.50   10.74   0
  -7   9  -4  213.01    8.80   0
   7  -9   4  207.99    8.84   0
   7   9   4  207.55    8.54   0
   7   9   4  213.24    8.57   0
   7  -9   4  211.59    9.91   0
   7   9   4  190.16   10.94   0
   7  10  -4  158.71   11.40   0
   7  10  -4  143.52    9.67   0
   7 -10  -4  157.36    8.45   0
  -7  10   4  131.51    8.02   0
   7 -10  -4  140.62    9.72   0
   7  10  -4  150.32   11.72   0
   7 -10  -4  147.22    8.30   0
   7  10  -4  159.09   10.12   0
   6  10  -4  118.27   11.02   0
   6 -10  -4  112.59    7.63   0
  -6  10   4  104.09    7.45   0
   6 -10  -4  121.73    7.76   0
   6  10  -4  118.47    9.31   0
   6 -10  -4  116.63    7.95   0
   6  10  -4  121.01    9.40   0
   6  10  -4  108.51   11.31   0
   5  10  -4  399.59   10.88   0
   5 -10  -4  393.31    8.65   0
   5 -10  -4  406.40   10.20   0
   5 -10  -4  383.25   10.30   0
   5  10  -4  402.93   11.09   0
   5  10  -4  381.19   10.97   0
  -5  10   4  375.16    8.19   0
   5  10  -4  371.19   12.63   0
   4  10  -4  190.22   10.17   0
   4  10  -4  185.09   10.08   0
   4 -10  -4  195.62    8.13   0
   4  10  -4  172.62   10.26   0
   4 -10  -4  176.51    8.23   0
  -4  10   4  170.57    7.44   0
   4  10  -4  169.66   10.36   0
   4 -10  -4  171.92    7.90   0
   3  10  -4    8.23   10.98   0
   3 -10  -4   16.82    7.14   0
  -3 -10   4   15.77   10.02   0
   3 -10  -4   11.30    9.00   0
  -3  10   4   21.50    6.85   0
   3  10  -4   16.11    9.32   0
   3 -10  -4   11.95    6.87   0
   2 -10  -4   18.54    7.16   0
  -2 -10   4   20.63    9.72   0
  -2  10   4   24.86    7.03   0
   2 -10  -4   14.87    8.96   0
   2  10  -4   21.14    9.52   0
   2  10  -4   23.04    9.12   0
   2 -10  -4   25.68    7.05   0
   1 -10  -4  125.39    9.24   0
  -1 -10   4  136.88    9.54   0
  -1  10   4  117.63    7.82   0
   1 -10  -4  130.13    9.38   0
   1  10  -4  120.43    9.37   0
   1 -10  -4  125.09    7.73   0
   1  10  -4  131.16   11.12   0
   0 -10   4  329.73   10.29   0
   0  10   4  330.69    8.33   0
   0  10  -4  316.10   10.73   0
   0 -10  -4  342.86   12.14   0
   0 -10  -4  357.10    8.21   0
   0  10  -4  323.31   10.84   0
   0 -10   4  331.57   11.99   0
   0 -10  -4  327.42   12.73   0
   1  10   4  133.07    7.48   0
  -1 -10  -4  140.21   12.59   0
  -1  10  -4  135.37    8.25   0
  -1  10  -4  135.14   10.90   0
  -1 -10  -4  142.26    7.40   0
  -1 -10  -4  130.63   13.00   0
   1 -10   4  147.53   10.67   0
   1 -10   4  127.07    9.45   0
   2 -10   4   31.09    9.14   0
  -2 -10  -4   38.90    7.15   0
  -2  10  -4   37.68    9.12   0
  -2  10  -4   47.14    8.90   0
  -2 -10  -4   32.93   14.33   0
   2 -10   4   45.00    7.84   0
   2  10   4   35.52    7.12   0
  -3  10  -4    7.88    7.32   0
  -3  10  -4    2.68    7.22   0
   3 -10   4    2.87    7.53   0
   3  10   4   -2.80   11.48   0
  -3 -10  -4   -0.64   12.42   0
   3 -10   4   -5.02   10.18   0
   3  10   4   -4.58    7.34   0
   4  10   4  151.66   12.78   0
   4 -10   4  131.28    9.78   0
  -4 -10  -4  134.68   12.61   0
  -4  10  -4  122.87    9.65   0
   4  10   4  143.40    7.59   0
   4 -10   4  120.25    9.71   0
  -4  10  -4  142.53    8.02   0
   5  10   4    2.75   10.44   0
   5 -10   4   14.30    7.75   0
  -5 -10  -4    5.77   10.32   0
   5  10   4   -3.23    7.70   0
   5 -10   4    7.90    9.34   0
  -5  10  -4   13.31    7.62   0
  -5  10  -4   -5.45    9.35   0
   6  10   4   25.31   10.90   0
   6 -10   4   17.69    7.73   0
  -6  10  -4   29.68    9.27   0
  -6 -10  -4   13.75   10.58   0
  -6  10  -4   21.54    9.16   0
   6  10   4   19.94    7.56   0
   6 -10   4   31.71   11.67   0
   7 -11  -4  215.30    9.01   0
   7  11  -4  240.02   10.56   0
  -7  11   4  209.77    8.63   0
   7 -11  -4  254.92    8.96   0
   7 -11  -4  202.31    8.86   0
   7  11  -4  179.65   13.22   0
   7  11  -4  266.55   10.92   0
   7  11  -4  207.34   13.26   0
   6 -11  -4   16.94    7.70   0
  -6  11   4   15.38    7.34   0
   6 -11  -4   23.95    7.42   0
   6  11  -4   31.11   11.19   0
   6 -11  -4   26.39    9.57   0
   6  11  -4    9.69    9.03   0
   6  11  -4   17.78    9.29   0
   6  11  -4   21.30   11.43   0
   5  11  -4  113.05    9.57   0
   5 -11  -4   90.02    9.49   0
   5  11  -4   79.32   11.18   0
   5 -11  -4   92.19    9.69   0
   5  11  -4   80.09   10.20   0
  -5  11   4   86.05    7.60   0
   5  11  -4   99.39    9.85   0
   5 -11  -4   79.08    7.96   0
   4  11  -4   15.91    9.34   0
   4  11  -4   20.73    9.75   0
   4 -11  -4   13.82    8.73   0
   4  11  -4   12.09   10.58   0
   4 -11  -4    9.22    7.83   0
  -4  11   4    6.65    7.01   0
   4  11  -4   18.24    9.19   0
   4 -11  -4   14.64    7.30   0
   3 -11  -4  159.55    9.56   0
   3  11  -4  152.36   10.20   0
   3 -11  -4  164.07    8.17   0
  -3  11   4  142.49    7.27   0
   3  11  -4  153.29   10.35   0
   3 -11  -4  150.97    7.71   0
   2 -11  -4  351.32   10.47   0
   2  11  -4  329.04   12.70   0
  -2 -11   4  362.57   11.70   0
  -2  11   4  322.06    8.14   0
   2 -11  -4  325.33   10.43   0
   2  11  -4  333.40   11.63   0
   2 -11  -4  333.98    8.33   0
   1 -11  -4  153.94    9.52   0
   1  11  -4  150.75    9.90   0
  -1 -11   4  160.53    9.61   0
  -1  11   4  149.34    7.76   0
   1 -11  -4  147.94    9.68   0
   1 -11  -4  149.24    7.59   0
   1  11  -4  149.31   10.00   0
   0 -11   4   17.63    8.73   0
   0  11  -4   23.62    9.21   0
   0  11   4   16.33    7.33   0
   0 -11  -4   21.56   10.38   0
   0  11  -4   18.91    9.49   0
   0 -11  -4   24.63    7.04   0
   0 -11   4   18.85   10.47   0
   0 -11  -4   16.61   12.34   0
   1  11   4    6.52    7.28   0
  -1  11  -4   11.60    8.99   0
  -1 -11  -4    1.54   14.23   0
  -1  11  -4    1.19    9.06   0
  -1 -11  -4   -1.26    7.02   0
  -1 -11  -4   -0.83   15.71   0
   1 -11   4    7.85    8.94   0
   1 -11   4   -4.58    7.10   0
   2  11   4  103.42    9.32   0
  -2 -11  -4  104.27    7.43   0
  -2  11  -4   98.91    7.80   0
  -2  11  -4   86.60    9.21   0
   2 -11   4  108.66    9.99   0
   2 -11   4   97.56    7.93   0
  -3  11  -4   20.36    8.98   0
   3 -11   4   33.94    7.84   0
  -3  11  -4   21.98    7.80   0
   3 -11   4   19.77    9.12   0
   3  11   4   18.26    7.36   0
   4 -11   4   21.47    9.54   0
  -4  11  -4   10.47    9.03   0
  -4  11  -4   23.54    7.47   0
   4 -11   4    6.19   11.68   0
   4  11   4   -2.24    7.44   0
   5 -11   4    7.88    9.77   0
   5  11   4    3.80   15.01   0
  -5 -11  -4    0.82   13.74   0
  -5  11  -4    7.56    8.96   0
  -5  11  -4   -1.06    7.49   0
   5  11   4   -5.21    7.60   0
   5 -11   4   23.72    9.59   0
   6 -12  -4  111.71    8.09   0
  -6  12   4  107.57    8.00   0
   6 -12  -4  114.59   10.01   0
   6  12  -4   96.33   14.65   0
   6 -12  -4  111.34    8.58   0
   6  12  -4   99.84   14.70   0
   6  12  -4  107.66    9.82   0
   6  12  -4  107.13   10.30   0
   5  12  -4    4.82   10.96   0
   5  12  -4    4.41   10.24   0
   5 -12  -4   18.06    7.69   0
   5  12  -4   14.77   14.54   0
   5 -12  -4   -1.03    7.85   0
   5  12  -4    8.27   12.70   0
  -5  12   4   -4.04    7.53   0
   5 -12  -4    9.53    7.52   0
   4  12  -4   95.85   11.28   0
   4 -12  -4   86.03    7.74   0
   4  12  -4   83.50   14.08   0
   4 -12  -4   84.56    8.00   0
   4  12  -4   78.09   13.48   0
  -4  12   4  102.63    7.69   0
   4 -12  -4   82.90    7.84   0
   4  12  -4   95.15    9.24   0
   3 -12  -4   79.18    9.10   0
   3  12  -4   73.38   11.12   0
   3  12  -4   73.72   12.40   0
   3 -12  -4   72.87    9.24   0
  -3  12   4   82.64    7.57   0
   3  12  -4   74.98   11.69   0
   3 -12  -4   63.03    7.71   0
   2 -12  -4  184.75    7.79   0
  -2 -12   4  173.83   11.37   0
   2 -12  -4  183.26   11.04   0
  -2  12   4  162.06    9.23   0
   2 -12  -4  174.81   11.35   0
   2  12  -4  172.07   12.47   0
   2  12  -4  163.36   11.56   0
  -1 -12   4  167.73   10.79   0
  -1  12   4  138.46    7.70   0
   1 -12  -4  157.72   11.27   0
   1  12  -4  159.18   11.34   0
   1 -12  -4  172.74    7.76   0
   1  12  -4  148.62   10.01   0
   1 -12  -4  154.45   12.53   0
   0 -12   4  739.29   12.43   0
   0  12  -4  695.62   12.59   0
   0  12   4  699.50    9.52   0
   0 -12  -4  705.97   18.92   0
   0  12  -4  734.10   12.81   0
   0 -12   4  752.09   12.67   0
   0 -12  -4  730.76    9.35   0
   0 -12  -4  703.27   18.15   0
   1 -12   4   -2.89    8.64   0
   1  12   4   -3.37    7.43   0
  -1  12  -4    2.76    8.60   0
  -1 -12  -4   -5.06    8.91   0
  -1  12  -4   -0.51    9.34   0
   1 -12   4    5.77   10.10   0
   2  12   4  541.42   10.71   0
  -2 -12  -4  566.04    9.06   0
  -2  12  -4  577.24   11.72   0
  -2  12  -4  549.52   11.42   0
   2 -12   4  564.07   11.53   0
   2 -12   4  551.62   11.84   0
  -3  12  -4    6.03    9.19   0
   3 -12   4    6.09    9.57   0
  -3  12  -4   -0.70    7.58   0
   3 -12   4    3.87   10.74   0
   3  12   4    5.28    7.40   0
   4 -12   4   33.75    8.15   0
  -4  12  -4   39.93    9.38   0
  -4  12  -4   39.25    9.50   0
   4 -12   4   46.22   10.09   0
   4  12   4   37.14    7.63   0
   5  13  -4    4.46    9.88   0
   5 -13  -4   -3.08    9.28   0
   5 -13  -4   -0.45    9.76   0
   5  13  -4    9.53   10.28   0
   5 -13  -4    7.06    7.79   0
  -5  13   4    0.98    7.76   0
   4 -13  -4   47.02    9.27   0
   4  13  -4   44.08   11.22   0
   4 -13  -4   38.36    9.71   0
  -4  13   4   28.84    7.73   0
   4 -13  -4   46.95    7.80   0
   3 -13  -4  167.32    9.85   0
   3  13  -4  141.87   10.44   0
   3 -13  -4  151.36    9.98   0
  -3  13   4  140.19    7.90   0
   3 -13  -4  166.95    7.95   0
   2 -13  -4   57.59   10.38   0
   2  13  -4   58.76   13.39   0
  -2  13   4   66.77    7.57   0
   2 -13  -4   54.57   10.68   0
   2  13  -4   51.74   10.93   0
   2 -13  -4   47.50    7.50   0
  -1 -13   4  177.08   11.27   0
  -1  13   4  143.79    8.11   0
   1  13  -4  167.32   11.72   0
   1 -13  -4  169.74   13.98   0
   1 -13  -4  184.15    8.07   0
   1  13  -4  161.76   10.25   0
   1 -13  -4  159.19   13.81   0
   0  13  -4   50.68    9.37   0
   0 -13   4   57.46   10.39   0
   0  13   4   36.80    7.75   0
   0  13  -4   53.88   11.03   0
   0 -13   4   55.81    9.45   0
   0 -13  -4   57.31    7.72   0
   1 -13   4  289.23   10.25   0
   1  13   4  254.45    8.50   0
  -1 -13  -4  274.86   10.02   0
   1 -13   4  267.63   10.44   0
  -1  13  -4  285.91   10.87   0
  -1  13  -4  275.61   10.48   0
   2  13   4   27.50    7.56   0
  -2  13  -4   23.57    9.21   0
   2 -13   4   11.62    9.23   0
  -2  13  -4   32.72    9.50   0
   2 -13   4   16.96    9.43   0
   3  13   4  230.36    8.60   0
  -3  13  -4  235.77   10.79   0
   3 -13   4  221.93   11.83   0
   3 -13   4  234.62   10.65   0
  -3  13  -4  223.30   10.27   0
   3 -14  -4   28.13   10.86   0
   3  14  -4   21.46    9.76   0
   3 -14  -4   19.78   10.55   0
  -3  14   4   29.07    9.19   0
   3 -14  -4   29.58    7.28   0
   2 -14  -4   -3.37   10.14   0
  -2  14   4   73.23    7.78   0
   2 -14  -4    2.00    9.66   0
   2 -14  -4   81.19    8.08   0
   2  14  -4   66.52   10.03   0
  -1 -14   4    1.31   10.32   0
  -1  14   4   25.90    9.30   0
   1  14  -4   21.68   13.36   0
   1 -14  -4   12.39    7.54   0
   1  14  -4   22.99   10.96   0
   0  14  -4   15.63    9.62   0
   0 -14   4   15.29   10.09   0
   0  14   4   24.83    7.68   0
   0  14  -4   10.21   10.98   0
   0 -14   4   16.03    9.46   0
   0 -14  -4    9.52    9.26   0
   1 -14   4    6.56    9.10   0
   1  14   4  -10.67    7.65   0
  -1  14  -4   -3.05    9.47   0
  -1  14  -4   12.73   10.65   0
  -1 -14  -4    7.87    7.45   0
   1 -14   4    3.60    9.38   0
   2 -14   4   30.10    9.35   0
   2  14   4   46.26    7.72   0
  -2  14  -4   35.33    9.95   0
  -2  14  -4   19.95    9.60   0
   2 -14   4   28.41    9.61   0
  10   0  -5   10.92    7.81   0
  10   0  -5   -1.91    7.19   0
 -10   0   5    2.14    7.44   0
  10   0  -5   15.11    9.32   0
  -9   0   5   67.19    7.67   0
   9   0  -5   57.33    7.21   0
   9   0  -5   52.75    7.40   0
   9   0  -5   56.40    7.72   0
   8   0  -5    0.83    7.20   0
  -8   0   5   -2.88    7.06   0
   8   0  -5    3.07    7.28   0
   8   0  -5    3.65    9.00   0
   7   0  -5  541.25    9.35   0
   7   0  -5  534.99   10.21   0
   7   0  -5  506.90    9.26   0
  -7   0   5  538.74    9.08   0
  -6   0   5    7.97    8.64   0
   6   0  -5    3.39    6.82   0
   6   0  -5   12.43    7.04   0
   6   0  -5   25.39    9.29   0
   5   0  -5  773.01    9.70   0
   5   0  -5  753.16    9.66   0
   5   0  -5  727.55   10.64   0
  -5   0   5  737.75   11.31   0
   4   0  -5    4.75    7.70   0
   4   0  -5    6.99    9.97   0
  -4   0   5    2.27    7.71   0
  -4   0   5    5.32    8.93   0
  -3   0   5 1413.34   15.01   0
   3   0  -5 1446.99   15.68   0
   3   0  -5 1536.78   12.25   0
  -3   0   5 1558.86   12.16   0
   2   0  -5   13.43    8.36   0
  -2   0   5   -0.45    8.07   0
  -2   0   5    7.73    9.93   0
   2   0  -5    4.21   10.65   0
   1   0  -5 4157.42   18.08   0
  -1   0   5 4590.96   18.60   0
  -1   0   5 4220.22   24.76   0
   1   0  -5 4453.03   25.35   0
   0   0   5   11.20    8.51   0
   0   0   5   -3.54   10.51   0
   0   0  -5    3.88    8.43   0
   1   0   5 2420.69   14.47   0
   1   0   5 2519.97   17.03   0
  -1   0  -5 2435.61   14.22   0
   2   0   5    4.36   10.53   0
  -2   0  -5    3.51    7.32   0
   2   0   5    3.78    7.97   0
   3   0   5 1093.56   11.51   0
  -3   0  -5  987.94   10.56   0
   3   0   5  981.93   10.65   0
   4   0   5   13.32    7.15   0
  -4   0  -5   -5.46    7.81   0
   4   0   5    2.58    6.95   0
  -5   0  -5   85.31    8.77   0
   5   0   5   50.11    9.01   0
   5   0   5   59.97    7.42   0
   6   0   5   -0.74    6.75   0
  -6   0  -5    3.86    7.86   0
   6   0   5    7.68    6.90   0
   7   0   5  156.82    7.64   0
  -7   0  -5  157.63    7.63   0
   7   0   5  137.93    7.37   0
  -8   0  -5    3.04    7.40   0
   8   0   5    0.74    7.17   0
   8   0   5   -2.23    7.05   0
  10  -1  -5    0.51    7.65   0
  10   1  -5    5.81    7.37   0
 -10   1   5    5.74    7.66   0
  10   1  -5    8.34    7.77   0
  10   1  -5   10.06    7.79   0
  10  -1  -5   17.86    7.42   0
  10  -1  -5    1.79    7.47   0
   9  -1  -5   21.62    7.55   0
   9   1  -5   25.20    7.37   0
   9   1  -5   30.86    7.47   0
   9  -1  -5   41.55    7.40   0
  -9   1   5   40.81    7.50   0
   9  -1  -5   37.18    7.52   0
  -9  -1   5   34.38    7.46   0
   9   1  -5   54.63    7.40   0
  -8  -1   5  534.94    9.32   0
   8   1  -5  512.92    9.06   0
   8  -1  -5  471.17    8.81   0
   8   1  -5  474.64    9.08   0
   8  -1  -5  447.16    9.17   0
   8   1  -5  479.58    9.35   0
  -8   1   5  492.71    9.06   0
   8  -1  -5  495.43    9.02   0
   7   1  -5  210.49    8.02   0
   7  -1  -5  209.60    8.11   0
  -7   1   5  186.49    7.81   0
   7   1  -5  189.57    8.16   0
  -7  -1   5  210.81    7.96   0
   7  -1  -5  186.13    8.06   0
   7   1  -5  201.90    8.11   0
   7  -1  -5  196.77    7.96   0
   6   1  -5  364.03    8.56   0
   6  -1  -5  334.28    8.10   0
   6   1  -5  326.00    8.66   0
   6  -1  -5  312.55    8.64   0
   6   1  -5  324.80   10.49   0
  -6  -1   5  332.59    8.68   0
   6  -1  -5  305.14    8.40   0
  -6   1   5  301.87    9.84   0
   5   1  -5  216.88    8.22   0
   5  -1  -5  184.13    8.44   0
   5  -1  -5  184.32    8.29   0
  -5  -1   5  188.92    9.87   0
   5  -1  -5  177.03    8.66   0
  -5   1   5  186.62    7.83   0
   5   1  -5  172.52    8.59   0
   5   1  -5  189.16    8.30   0
   4   1  -5   40.08    7.52   0
   4  -1  -5   40.89    7.85   0
  -4   1   5   39.68    9.64   0
   4  -1  -5   44.17    8.34   0
   4   1  -5   37.55    9.99   0
  -4  -1   5   54.16    7.67   0
  -4  -1   5   53.39    9.10   0
   3  -1  -5   -8.31   10.10   0
   3   1  -5   12.75    8.03   0
   3  -1  -5   -9.36    7.74   0
  -3   1   5    6.98    7.83   0
   3   1  -5    1.73    9.89   0
  -3  -1   5   10.38    7.72   0
  -3   1   5   -0.37    7.66   0
  -3  -1   5    2.21    9.24   0
   2   1  -5 2245.43   14.48   0
   2  -1  -5 2320.31   14.45   0
  -2  -1   5 2430.39   14.46   0
  -2   1   5 2384.87   14.27   0
  -2   1   5 2218.29   16.37   0
   2   1  -5 2259.89   21.72   0
  -2  -1   5 2201.65   21.05   0
   2  -1  -5 2210.32   17.99   0
   1  -1  -5  176.22    9.11   0
  -1  -1   5  173.14    8.87   0
  -1   1   5  164.48    9.66   0
  -1   1   5  183.10    8.91   0
  -1  -1   5  159.66   12.59   0
   1   1  -5  166.64   12.94   0
   1  -1  -5  170.15   11.62   0
   1   1  -5  159.73    9.18   0
   0  -1   5   42.74    8.52   0
   0   1   5   43.97    8.73   0
   0  -1  -5   44.94    8.78   0
   0  -1   5   39.17   10.31   0
   0   1  -5   41.12    8.32   0
   0   1   5   45.12   10.73   0
   0  -1  -5   55.12   10.50   0
   1   1   5  576.67    9.98   0
   1  -1   5  596.02   12.66   0
   1   1   5  585.72   11.22   0
  -1   1  -5  541.89    9.23   0
  -1  -1  -5  560.62    9.52   0
   1  -1   5  544.55    9.95   0
   2  -1   5 1637.36   14.89   0
   2  -1   5 1569.15   13.66   0
   2   1   5 1568.84   14.87   0
  -2   1  -5 1460.33   11.50   0
  -2  -1  -5 1492.85   11.76   0
   2  -1   5 1465.90   11.97   0
   2   1   5 1482.94   12.16   0
   3   1   5  303.22   10.72   0
   3  -1   5  313.55   10.52   0
  -3   1  -5  271.01    8.34   0
  -3  -1  -5  274.76    8.48   0
   3  -1   5  262.78    8.33   0
   3   1   5  280.95    8.64   0
   4   1   5   81.28    7.79   0
   4  -1   5   69.34    8.78   0
  -4   1  -5   60.42    7.74   0
  -4  -1  -5   62.92    8.55   0
   4  -1   5   65.27    7.20   0
   4   1   5   71.35    7.85   0
   5   1   5  229.55    8.10   0
   5  -1   5  219.86    7.94   0
  -5   1  -5  226.22    9.08   0
  -5  -1  -5  212.89    9.35   0
   5  -1   5  213.27    8.18   0
   5   1   5  225.14    8.09   0
  -6   1  -5  199.66    8.30   0
  -6  -1  -5  217.52    8.23   0
   6   1   5  213.66    7.84   0
   6  -1   5  199.63    7.53   0
   6   1   5  209.38    7.51   0
   6  -1   5  197.46    7.91   0
  -7  -1  -5   31.28    7.12   0
   7   1   5   15.65    8.73   0
   7  -1   5   13.30    7.16   0
   7  -1   5   33.88    7.04   0
   7   1   5   23.78    6.82   0
  -7   1  -5   22.13    7.40   0
  -8   1  -5  132.39    8.06   0
  -8  -1  -5  121.34    7.79   0
   8  -1   5  120.55    7.83   0
   8  -1   5  107.77    7.82   0
   8   1   5  114.19    7.72   0
   8   1   5   91.35    7.52   0
  -9   2   5   20.77    7.66   0
   9   2  -5   34.64    7.32   0
   9   2  -5   32.05    7.62   0
   9  -2  -5   21.13    7.51   0
   9  -2  -5   49.52    7.47   0
   9   2  -5   18.99    9.21   0
   9  -2  -5   28.80    7.19   0
   8  -2  -5    6.36    7.18   0
   8   2  -5   -1.24    6.74   0
   8  -2  -5   -5.22    6.92   0
  -8   2   5   12.21    6.94   0
   8  -2  -5    2.82    7.33   0
   8   2  -5    2.44    7.18   0
   8   2  -5   -0.25    7.27   0
  -7   2   5  341.05    8.37   0
   7   2  -5  348.24    8.40   0
   7  -2  -5  378.86    7.87   0
   7   2  -5  356.13    8.64   0
   7  -2  -5  348.47    9.92   0
   7   2  -5  335.59    9.97   0
  -7  -2   5  363.67    8.70   0
   7  -2  -5  348.28    8.09   0
  -6  -2   5  272.61    9.81   0
   6   2  -5  255.49    8.43   0
   6  -2  -5  254.05    9.37   0
   6  -2  -5  255.27    9.67   0
   6   2  -5  238.00    9.96   0
   6  -2  -5  237.38    8.62   0
  -6   2   5  218.75    9.34   0
   6   2  -5  238.61   10.03   0
   5   2  -5   18.59    8.06   0
   5   2  -5   17.50    7.92   0
   5  -2  -5   18.97    7.86   0
   5  -2  -5   23.39    7.57   0
  -5  -2   5    2.49    7.27   0
   5  -2  -5    5.96    9.39   0
  -5   2   5   20.01    9.23   0
   5   2  -5   21.83    9.65   0
  -4   2   5    2.02    7.96   0
   4   2  -5   10.23    7.46   0
   4  -2  -5   14.01    8.06   0
   4  -2  -5    9.30   10.46   0
   4  -2  -5   13.90    8.32   0
  -4  -2   5   15.66    7.41   0
   4   2  -5    7.13    9.83   0
  -4  -2   5   13.57    9.07   0
   3  -2  -5   46.85   10.86   0
   3   2  -5   34.27    8.17   0
   3  -2  -5   39.90    9.80   0
   3   2  -5   45.82   10.96   0
  -3  -2   5   39.33   11.35   0
  -3  -2   5   42.83    7.49   0
  -3   2   5   55.48    7.58   0
  -3   2   5   48.27    8.38   0
   2   2  -5   16.60    7.94   0
   2  -2  -5   16.37    8.02   0
  -2  -2   5   16.63    7.94   0
  -2   2   5   16.67    7.97   0
  -2   2   5   15.16    8.96   0
  -2  -2   5   15.64   12.69   0
   2   2  -5   19.13   13.82   0
   2  -2  -5   18.30   10.73   0
   1  -2  -5    6.41    8.11   0
  -1  -2   5   21.17    8.26   0
  -1   2   5   10.69    8.64   0
  -1   2   5    4.84    8.06   0
  -1  -2   5    7.29   13.70   0
   1  -2  -5    1.74    8.57   0
   1   2  -5    9.72    8.39   0
   0  -2   5  275.34    9.28   0
   0   2   5  296.23    8.87   0
   0  -2   5  299.36   13.51   0
   0  -2  -5  284.76    9.66   0
   0  -2   5  280.86   15.00   0
   0   2  -5  263.60    9.03   0
   0   2   5  279.16    9.71   0
   0  -2  -5  284.33    8.76   0
   1   2   5   88.42    8.49   0
   1  -2   5   92.80    9.90   0
   1  -2   5   90.21   10.20   0
   1   2   5   91.68    9.04   0
  -1   2  -5   90.21    7.57   0
  -1  -2  -5   86.72    8.24   0
   1  -2   5   94.22    8.22   0
   2   2   5   30.48    8.39   0
   2  -2   5   42.14    9.21   0
  -2   2  -5   20.74    7.29   0
  -2  -2  -5   31.26    7.50   0
   2  -2   5   45.99    7.84   0
   2   2   5   41.05    7.93   0
   3   2   5  294.69    8.87   0
   3  -2   5  286.79    8.85   0
  -3   2  -5  291.42    8.61   0
  -3  -2  -5  278.74    8.72   0
   3   2   5  291.69   10.51   0
   3  -2   5  281.28    8.52   0
   4  -2   5   -6.01    8.53   0
   4   2   5    9.26    7.88   0
  -4   2  -5    1.19    7.99   0
  -4  -2  -5    5.66    8.54   0
   4   2   5    7.69    7.29   0
   4  -2   5    3.98    7.17   0
   4   2   5    1.83    7.77   0
   5   2   5  195.03    8.22   0
  -5   2  -5  208.55    8.40   0
  -5  -2  -5  189.64    8.60   0
   5  -2   5  201.77    7.63   0
   5   2   5  209.67    7.59   0
   5  -2   5  204.67    7.98   0
   5   2   5  241.67    8.14   0
   6   2   5   60.54    7.22   0
  -6   2  -5   58.84    7.50   0
  -6  -2  -5   46.43    9.19   0
   6  -2   5   56.65    7.46   0
   6  -2   5   55.93    7.12   0
   6   2   5   56.61    6.96   0
   7  -2   5  478.97    8.83   0
   7   2   5  484.98    8.79   0
  -7  -2  -5  498.07    9.12   0
   7  -2   5  483.05    8.81   0
  -7   2  -5  470.97    8.91   0
   7   2   5  437.50    8.50   0
   8   2   5   71.89    7.70   0
   8  -2   5   68.42    7.65   0
  -8  -2  -5   72.58    7.90   0
  -8   2  -5   70.08    7.43   0
   8  -2   5   52.15    7.73   0
   8   2   5   50.70    7.80   0
   9  -3  -5  167.03    7.87   0
   9   3  -5  192.80    9.82   0
   9   3  -5  156.78    8.27   0
   9  -3  -5  166.36    7.88   0
   9  -3  -5  168.48    8.16   0
  -9   3   5  170.15    8.17   0
   9   3  -5  158.60    8.27   0
  -8   3   5  117.73    9.04   0
   8   3  -5  102.76    7.44   0
   8   3  -5  103.06    7.58   0
   8  -3  -5  123.46    7.61   0
   8  -3  -5   94.21    7.86   0
   8   3  -5  112.36    7.64   0
   8  -3  -5  120.07    7.28   0
   7   3  -5    6.52    6.95   0
   7  -3  -5    3.23    6.43   0
   7  -3  -5    7.64    6.90   0
   7  -3  -5    6.94    7.54   0
  -7   3   5    2.68    6.83   0
   7   3  -5    1.08    7.23   0
   7   3  -5   27.57    7.42   0
   6  -3  -5  510.65    9.42   0
   6   3  -5  528.98    9.09   0
   6  -3  -5  508.02    8.79   0
   6  -3  -5  522.38    8.85   0
  -6   3   5  491.97    9.01   0
   6   3  -5  504.49    9.16   0
   6   3  -5  479.75   10.62   0
   5   3  -5   67.70    7.77   0
  -5   3   5   66.30    7.75   0
   5  -3  -5   82.52    7.50   0
   5  -3  -5   77.50    8.24   0
   5   3  -5   87.41    9.95   0
   5  -3  -5   74.72    7.70   0
   5   3  -5   72.43    8.98   0
   4   3  -5  942.74   10.76   0
   4  -3  -5  895.75   10.86   0
   4  -3  -5  942.71   10.56   0
   4  -3  -5  926.81   10.27   0
  -4  -3   5  955.18   10.62   0
   4   3  -5  885.03   14.10   0
  -4   3   5  897.21   12.04   0
   3  -3  -5  634.79   11.21   0
   3   3  -5  652.85   11.43   0
   3  -3  -5  664.68    9.56   0
   3   3  -5  630.94   17.82   0
  -3  -3   5  659.40   10.02   0
  -3   3   5  670.49    9.81   0
  -3   3   5  616.45   10.80   0
   2   3  -5 2564.34   16.30   0
   2  -3  -5 2743.48   16.39   0
  -2  -3   5 2766.94   15.43   0
  -2   3   5 2809.02   15.22   0
  -2   3   5 2613.75   15.84   0
   2  -3  -5 2628.29   16.07   0
   1  -3  -5  857.56   11.00   0
  -1  -3   5  891.57   10.83   0
  -1   3   5  833.01   11.70   0
  -1   3   5  908.44   11.04   0
   1  -3  -5  875.49   11.47   0
   1   3  -5  800.98   10.28   0
   0  -3   5  568.78    9.64   0
   0   3   5  604.93   10.25   0
   0  -3  -5  583.98   10.51   0
   0  -3   5  562.21   18.43   0
   0  -3   5  569.08   19.19   0
   0   3  -5  549.72    9.20   0
   0   3   5  567.37   10.69   0
   0  -3  -5  526.49    9.98   0
   1   3   5   32.87    8.19   0
  -1   3  -5   23.42    7.17   0
   1   3   5   30.17   10.62   0
  -1  -3  -5   20.31    8.09   0
   1  -3   5   16.89    9.55   0
   1  -3   5   23.48    8.08   0
   2   3   5  937.82   12.56   0
   2   3   5  960.25   11.32   0
  -2   3  -5  902.27    9.99   0
  -2  -3  -5  921.50   10.65   0
   2  -3   5  951.93   13.10   0
   2  -3   5  908.86   10.53   0
   3   3   5  199.67    8.77   0
  -3   3  -5  228.60    8.96   0
  -3  -3  -5  184.43    8.77   0
   3  -3   5  172.47    8.32   0
   3  -3   5  193.19    8.70   0
   3   3   5  167.66    8.25   0
   4   3   5  838.77   12.04   0
  -4   3  -5  786.29   10.01   0
  -4  -3  -5  780.49   12.09   0
   4  -3   5  816.08   10.54   0
   4  -3   5  772.57    9.53   0
   4   3   5  791.96    9.73   0
   5   3   5   72.75    7.61   0
  -5   3  -5   57.91    7.69   0
   5   3   5   71.63    7.65   0
   5  -3   5   83.25    7.49   0
  -5  -3  -5   88.09    8.59   0
   5  -3   5   89.73    7.32   0
   5   3   5   74.26    7.54   0
   6   3   5  257.25    8.23   0
   6  -3   5  240.12    8.25   0
   6   3   5  261.67    7.99   0
  -6   3  -5  251.37    8.05   0
  -6  -3  -5  235.33    8.44   0
   6  -3   5  234.04    7.79   0
   6   3   5  246.90    7.93   0
   7  -3   5   55.53    7.43   0
   7   3   5   56.12    7.38   0
  -7  -3  -5   39.84    7.50   0
  -7   3  -5   53.80    7.35   0
   7   3   5   61.16    7.37   0
   7  -3   5   48.91    7.21   0
   7   3   5   54.86    7.28   0
   8  -3   5   12.72    7.40   0
   8   3   5    5.80    7.47   0
   8   3   5    9.24    7.45   0
  -8  -3  -5    8.93    7.77   0
  -8   3  -5    7.00    7.55   0
   8  -3   5    0.57    7.79   0
   8   3   5    9.71    8.92   0
   9   4  -5   15.63    7.23   0
  -9   4   5   11.47    7.44   0
   9  -4  -5   -6.16    7.24   0
   9  -4  -5   -1.40    7.38   0
   9   4  -5   -2.77    7.36   0
   9  -4  -5    8.24    7.39   0
   9   4  -5   11.37    7.36   0
   8   4  -5  113.58    8.00   0
   8   4  -5  139.59    7.60   0
   8  -4  -5  126.56    7.49   0
   8  -4  -5  126.58    7.82   0
   8   4  -5  121.10    9.19   0
   8  -4  -5  119.19    7.83   0
  -8   4   5  130.02    7.38   0
   7   4  -5  752.00   11.45   0
   7   4  -5  754.95   11.19   0
   7   4  -5  797.86   10.00   0
   7  -4  -5  828.77    9.59   0
   7  -4  -5  762.50    9.99   0
   7  -4  -5  772.45    9.52   0
  -7   4   5  756.67    9.81   0
   6   4  -5  251.11   10.36   0
   6   4  -5  293.38    8.42   0
   6  -4  -5  281.09   10.30   0
   6  -4  -5  285.84    7.72   0
  -6   4   5  267.73    7.92   0
   6   4  -5  268.50    9.91   0
   6  -4  -5  250.50    8.23   0
  -5   4   5  262.84    8.34   0
   5   4  -5  280.38    8.36   0
   5  -4  -5  269.87    8.75   0
   5  -4  -5  273.88    8.14   0
   5  -4  -5  249.11    8.22   0
   5   4  -5  251.08   10.17   0
   5   4  -5  268.68   10.13   0
   4   4  -5   19.10    7.47   0
   4  -4  -5   20.53   10.42   0
   4  -4  -5   14.81    7.41   0
   4  -4  -5   24.95    7.91   0
  -4  -4   5   10.99    7.56   0
   4   4  -5    8.02   10.89   0
  -4   4   5   10.81    9.62   0
   3  -4  -5 1982.33   13.58   0
   3   4  -5 1979.20   13.42   0
   3  -4  -5 2064.22   13.29   0
  -3  -4   5 2103.89   14.85   0
   3   4  -5 1921.09   28.75   0
  -3   4   5 1937.20   13.33   0
   2  -4  -5   53.93    7.57   0
  -2  -4   5   64.53    8.51   0
  -2   4   5   55.23    8.60   0
  -2   4   5   63.71    7.41   0
   2  -4  -5   57.28    8.40   0
   2   4  -5   53.48    8.48   0
   1  -4  -5 1162.69   11.97   0
  -1  -4   5 1191.93   12.91   0
  -1   4   5 1119.92   11.93   0
  -1   4   5 1247.68   12.32   0
   1  -4  -5 1156.93   11.81   0
   1   4  -5 1088.36   12.56   0
   0  -4   5    1.33    7.88   0
   0   4   5   11.31    7.94   0
   0  -4   5    7.26   20.44   0
   0  -4  -5    7.90    7.93   0
   0   4  -5    4.67    6.82   0
   0  -4   5    5.87   20.85   0
   0  -4  -5   17.27    8.38   0
   0   4   5   19.05    8.02   0
   1   4   5 1475.23   14.35   0
   1  -4   5 1379.25   18.34   0
  -1  -4  -5 1427.82   12.07   0
  -1   4  -5 1362.50   11.11   0
   1   4   5 1410.64   12.04   0
  -1  -4  -5 1352.48   12.64   0
   1  -4   5 1342.07   11.59   0
   2   4   5    3.07    9.88   0
  -2   4  -5    2.93    7.11   0
   2   4   5   -2.43    8.03   0
  -2  -4  -5   16.11    7.60   0
   2  -4   5    5.81    8.99   0
   2  -4   5   -3.70    7.75   0
   3  -4   5  431.73   10.98   0
  -3   4  -5  448.20    8.81   0
  -3  -4  -5  426.77    9.38   0
   3   4   5  436.59    9.43   0
   3  -4   5  419.70    8.84   0
   3   4   5  444.34   10.55   0
   4  -4   5  139.94    9.21   0
   4   4   5  149.06    9.38   0
  -4   4  -5  145.84    8.17   0
  -4  -4  -5  132.28   10.23   0
   4  -4   5  125.89    7.71   0
   4   4   5  153.92    7.74   0
   5   4   5  149.42    7.69   0
  -5   4  -5  143.82    7.99   0
  -5  -4  -5  160.52    8.68   0
   5  -4   5  150.09    7.61   0
   5   4   5  156.59    9.21   0
   5  -4   5  152.28    9.01   0
  -6   4  -5  155.96    7.80   0
  -6  -4  -5  183.11    9.84   0
   6   4   5  203.63    7.85   0
   6  -4   5  193.16    7.87   0
   6   4   5  202.89    7.98   0
   6  -4   5  174.65    7.81   0
   6   4   5  199.21    9.52   0
   7   4   5   80.58    7.54   0
   7  -4   5   68.53    7.49   0
   7   4   5   73.34    7.72   0
  -7  -4  -5   77.45    7.81   0
  -7   4  -5   71.21    7.63   0
   7  -4   5   91.17    7.73   0
   7   4   5   85.41    7.76   0
   8  -4   5    2.83    7.54   0
  -8   4  -5    3.02    7.72   0
  -8  -4  -5   12.22    7.33   0
   8   4   5   10.11    7.65   0
   8   4   5    5.06    7.32   0
   8  -4   5   -5.66    7.96   0
   8   4   5    7.04    7.65   0
   9   5  -5   10.24    7.53   0
  -9   5   5   17.49    8.87   0
   9   5  -5    1.48    7.50   0
   9  -5  -5    1.79    7.47   0
   9  -5  -5   -2.57    7.24   0
   9   5  -5    6.28    7.80   0
   9  -5  -5   11.93    7.67   0
   8   5  -5  117.48    9.42   0
   8   5  -5  111.32    9.31   0
   8  -5  -5  116.66    7.51   0
   8  -5  -5  112.93    7.87   0
   8   5  -5  114.21    7.92   0
   8  -5  -5  111.36    7.73   0
  -8   5   5  109.52    7.37   0
   7   5  -5  323.89    9.88   0
   7   5  -5  355.03    8.58   0
   7  -5  -5  302.47    8.60   0
   7  -5  -5  339.65    8.42   0
   7  -5  -5  306.45    8.64   0
  -7   5   5  290.62    8.14   0
   7   5  -5  340.09    8.55   0
   6   5  -5  120.16    9.51   0
   6   5  -5  124.57    7.56   0
   6  -5  -5  122.71    8.02   0
  -6   5   5  115.94    7.76   0
   6  -5  -5  122.92    7.49   0
   6   5  -5  123.49    7.52   0
   6  -5  -5  115.15    7.67   0
  -5   5   5    6.07    7.28   0
   5   5  -5   14.99    8.91   0
   5   5  -5   10.61    8.71   0
   5  -5  -5   12.34    7.67   0
   5  -5  -5    7.06    7.22   0
   5   5  -5   17.00    7.14   0
   5  -5  -5   15.53    7.38   0
   4   5  -5    9.42    8.58   0
   4  -5  -5   24.63    8.20   0
   4  -5  -5    9.97    9.64   0
   4  -5  -5    0.33    8.45   0
  -4  -5   5   10.58    7.04   0
  -4   5   5    7.93    7.85   0
   4   5  -5   10.34   10.58   0
   3   5  -5  264.67    8.69   0
   3  -5  -5  272.48    8.82   0
  -3  -5   5  266.34    8.70   0
   3  -5  -5  254.59    8.84   0
  -3   5   5  242.14    8.92   0
   3   5  -5  251.18   23.61   0
   3   5  -5  247.98   23.12   0
   3  -5  -5  250.12    8.86   0
   2  -5  -5    6.50    8.07   0
  -2  -5   5    4.68    8.06   0
  -2   5   5   11.63    7.84   0
  -2   5   5   10.07    7.94   0
   2  -5  -5   16.15    7.88   0
   2   5  -5    3.84    7.90   0
   1  -5  -5   50.80    8.61   0
  -1  -5   5   58.43    7.94   0
  -1   5   5   49.92    8.23   0
  -1   5   5   70.01    8.48   0
   1  -5  -5   57.48    9.73   0
   1   5  -5   48.34    7.58   0
   0   5   5  326.74    9.05   0
   0  -5   5  337.41    9.11   0
   0   5   5  350.56    9.10   0
   0  -5  -5  327.28    8.75   0
   0   5  -5  321.28    8.47   0
   0  -5  -5  314.66    9.48   0
   1   5   5    0.11    9.36   0
  -1  -5  -5    3.84    7.75   0
   1  -5   5    4.97   12.24   0
  -1   5  -5    1.32    6.92   0
  -1  -5  -5   -0.06    7.90   0
   1   5   5   11.46    7.95   0
   1  -5   5   -4.34    7.90   0
   2   5   5   29.79    8.93   0
  -2   5  -5   64.06    9.43   0
   2   5   5   23.19    8.01   0
  -2  -5  -5   58.29    9.59   0
   2  -5   5   28.13    8.44   0
   2  -5   5   20.71    9.16   0
   3   5   5  311.88    8.95   0
   3  -5   5  325.34   10.23   0
  -3   5  -5  323.12    8.58   0
   3   5   5  348.87    8.59   0
  -3  -5  -5  318.46   10.58   0
   3  -5   5  325.09    8.72   0
   4  -5   5  133.27    9.14   0
  -4   5  -5  141.05    8.61   0
   4   5   5  113.99    7.84   0
  -4  -5  -5  161.80   11.42   0
   4  -5   5  146.92    8.63   0
   4   5   5  115.76    7.95   0
   5  -5   5   12.70    6.60   0
  -5   5  -5   10.05    7.56   0
   5   5   5   14.97    7.10   0
  -5  -5  -5   12.78    9.35   0
   5  -5   5    5.53    7.44   0
   5   5   5    7.37    7.39   0
   6  -5   5  159.84    9.62   0
   6   5   5  194.46    7.65   0
  -6   5  -5  177.94    7.83   0
  -6  -5  -5  159.17    8.07   0
   6   5   5  161.43    8.09   0
   6  -5   5  167.40    8.22   0
   6   5   5  174.16    8.09   0
   7  -5   5    6.95    7.42   0
   7   5   5   11.69    7.04   0
  -7  -5  -5    6.03    7.46   0
  -7   5  -5    8.71    7.48   0
   7   5   5   10.62    7.22   0
   7  -5   5    7.72    8.08   0
   7   5   5   -4.66    9.15   0
  -9   6   5  108.40    8.25   0
   9   6  -5  100.28    9.77   0
   9   6  -5  124.60    8.09   0
   9  -6  -5   95.98    7.91   0
   9  -6  -5   98.15    9.33   0
   9   6  -5  112.62    8.24   0
   9  -6  -5   91.58    8.09   0
   8   6  -5  102.15    9.20   0
   8   6  -5  107.79    7.89   0
   8  -6  -5  106.60    7.89   0
   8  -6  -5  118.98    7.87   0
   8   6  -5  119.56    9.53   0
   8  -6  -5  116.55    7.82   0
  -8   6   5   94.34    7.53   0
   7   6  -5  228.83    7.96   0
   7   6  -5  198.85    9.70   0
   7  -6  -5  209.93    9.72   0
   7  -6  -5  222.39    7.88   0
   7   6  -5  205.52    9.40   0
  -7   6   5  206.53    7.83   0
   7  -6  -5  198.68    7.91   0
   6   6  -5   15.15    6.97   0
   6  -6  -5    8.30    7.57   0
  -6   6   5   24.35    7.03   0
   6   6  -5   11.40    8.71   0
   6  -6  -5    5.53    7.16   0
   6   6  -5   13.62    7.14   0
   6  -6  -5   11.25    7.20   0
   5   6  -5    5.37    7.19   0
   5  -6  -5   -1.31    7.76   0
   5   6  -5    2.53    8.59   0
   5  -6  -5    9.46    7.20   0
   5   6  -5   15.63    9.25   0
   5  -6  -5    7.46    7.44   0
   5   6  -5    3.25   10.72   0
  -5   6   5    0.43    7.34   0
   4   6  -5  397.18   10.61   0
   4  -6  -5  401.31    8.93   0
   4   6  -5  393.11   13.84   0
   4  -6  -5  417.97    8.88   0
   4  -6  -5  419.34   10.71   0
  -4  -6   5  421.27    9.13   0
   4   6  -5  422.59   15.46   0
  -4   6   5  420.29    9.91   0
   3  -6  -5  201.60    9.85   0
  -3  -6   5  201.80    9.32   0
   3  -6  -5  176.20    8.58   0
  -3   6   5  193.27    8.47   0
   3  -6  -5  193.70    8.27   0
   3   6  -5  178.18    7.85   0
   2  -6  -5   -0.25    9.22   0
  -2  -6   5    4.54    7.34   0
  -2   6   5    4.14    8.14   0
  -2   6   5    4.42    7.25   0
   2  -6  -5    4.39    9.77   0
   2   6  -5    0.53    7.30   0
   1  -6  -5  546.92    9.78   0
  -1  -6   5  563.81    9.84   0
  -1   6   5  555.55   10.04   0
  -1   6   5  595.50    9.86   0
   1  -6  -5  560.62    9.92   0
   1   6  -5  541.83   10.44   0
   0   6   5   85.21    8.31   0
   0  -6   5   91.72    7.71   0
   0   6   5  100.38    9.72   0
   0  -6  -5   91.71    8.43   0
   0   6  -5   72.82    6.87   0
   0  -6  -5   76.03   10.08   0
   1   6   5  445.18   10.92   0
   1  -6   5  376.72   13.20   0
  -1  -6  -5  403.15    9.14   0
  -1   6  -5  387.95    8.65   0
  -1  -6  -5  405.91   11.37   0
   1   6   5  398.19    9.22   0
   1  -6   5  375.18    9.56   0
   2   6   5  257.50    8.78   0
   2  -6   5  237.08   10.22   0
  -2   6  -5  231.44   10.00   0
  -2  -6  -5  226.84   10.56   0
   2   6   5  244.07    8.25   0
   2  -6   5  235.49    8.78   0
   3   6   5  322.87    8.55   0
  -3   6  -5  304.08    8.51   0
  -3  -6  -5  304.99    9.13   0
   3   6   5  331.11    8.41   0
   3  -6   5  322.19   10.72   0
   3  -6   5  287.48    8.83   0
   4   6   5   21.74    7.18   0
  -4   6  -5   19.42    7.90   0
  -4  -6  -5   28.76   10.34   0
   4  -6   5    7.28    8.01   0
   4  -6   5   15.56    8.61   0
   4   6   5    8.63    8.89   0
  -5   6  -5  297.42    8.45   0
  -5  -6  -5  281.68   10.51   0
   5   6   5  290.87    8.14   0
   5  -6   5  257.37    8.48   0
   5  -6   5  295.58    8.30   0
   5   6   5  291.17   10.03   0
  -6   6  -5   79.28    7.57   0
   6   6   5   88.59    7.75   0
  -6  -6  -5   87.73    9.55   0
   6  -6   5   88.85    9.87   0
   6   6   5   72.49    9.29   0
   6  -6   5   84.90    9.25   0
   6   6   5   93.79    7.42   0
  -7  -6  -5   77.71    7.98   0
  -7   6  -5   75.46    7.98   0
   7   6   5   73.10    7.75   0
   7  -6   5   64.26    8.75   0
   7   6   5   69.57    7.57   0
   7   6   5   61.63    8.01   0
   7  -6   5   63.64    8.02   0
   8   7  -5   76.58    7.62   0
   8   7  -5   57.80    9.15   0
   8  -7  -5   47.93    7.49   0
   8  -7  -5   73.65    8.89   0
   8   7  -5   61.20    7.85   0
   8   7  -5   61.02    9.40   0
   8  -7  -5   68.50    7.76   0
  -8   7   5   64.90    8.83   0
   7   7  -5   15.22    8.80   0
   7  -7  -5   14.93    7.43   0
   7   7  -5    8.74    8.62   0
   7  -7  -5   16.43    7.17   0
   7   7  -5   14.06    7.35   0
   7  -7  -5   18.20    7.30   0
   7   7  -5    9.25    9.02   0
  -7   7   5    0.37    7.12   0
   6   7  -5  499.63    9.20   0
  -6   7   5  447.92    8.63   0
   6  -7  -5  485.43    9.05   0
   6  -7  -5  486.16    8.89   0
   6   7  -5  469.80   11.20   0
   6   7  -5  458.31   10.46   0
   6  -7  -5  467.83    8.95   0
   6   7  -5  502.52   11.75   0
   5   7  -5   44.09    8.69   0
   5  -7  -5   37.07    7.82   0
   5   7  -5   42.79    7.21   0
   5  -7  -5   32.32    7.27   0
   5  -7  -5   46.80    7.43   0
   5   7  -5   46.56    9.17   0
   5   7  -5   31.52   10.37   0
  -5   7   5   50.28    7.37   0
   4   7  -5  660.19   10.02   0
   4  -7  -5  638.29    9.49   0
   4  -7  -5  684.04    9.25   0
   4  -7  -5  665.79    9.69   0
   4   7  -5  607.71   15.67   0
  -4  -7   5  684.88    9.81   0
  -4   7   5  641.48    9.37   0
   4   7  -5  647.28   15.17   0
  -3  -7   5    4.93    8.97   0
   3  -7  -5    3.17    7.16   0
   3  -7  -5   13.28    9.08   0
  -3   7   5   13.36    7.41   0
   3  -7  -5   15.76    7.67   0
   3   7  -5    3.31    7.52   0
   2  -7  -5 1122.55   11.49   0
  -2   7   5 1049.17   11.93   0
  -2  -7   5 1147.83   13.11   0
   2  -7  -5 1068.64   11.61   0
   2  -7  -5 1081.36   10.96   0
   2   7  -5 1029.46   12.45   0
   1  -7  -5   83.30    9.74   0
  -1  -7   5   78.19    7.46   0
  -1   7   5   72.15    7.84   0
  -1   7   5   84.02    8.12   0
   1  -7  -5   92.29    9.67   0
   1   7  -5   80.51    8.62   0
   0  -7   5 2045.34   14.80   0
   0   7   5 1943.67   12.65   0
   0   7   5 2148.72   15.05   0
   0  -7   5 2076.72   33.76   0
   0  -7  -5 2087.04   14.02   0
   0   7  -5 1923.79   12.81   0
   0  -7  -5 1920.27   15.72   0
   1  -7   5  262.01   13.26   0
  -1   7  -5  281.96   12.81   0
   1   7   5  280.66   10.64   0
  -1  -7  -5  276.94    9.81   0
  -1   7  -5  239.40    7.70   0
  -1  -7  -5  257.97   10.73   0
   1   7   5  244.23    8.35   0
   1  -7   5  250.35    8.15   0
   2   7   5  964.70   13.22   0
  -2   7  -5  872.00   10.34   0
  -2   7  -5  962.92   14.84   0
   2  -7   5  879.72   13.44   0
  -2  -7  -5  845.46   13.11   0
   2   7   5  890.88    9.92   0
   2  -7   5  835.92   11.48   0
   3   7   5  291.45    8.81   0
   3  -7   5  296.24   10.40   0
  -3   7  -5  287.96    8.52   0
  -3   7  -5  302.72   10.44   0
  -3  -7  -5  266.67   11.64   0
   3   7   5  293.33    8.36   0
   3  -7   5  270.88    8.77   0
   4   7   5  128.39    9.52   0
  -4   7  -5  124.88    9.24   0
  -4   7  -5  112.22    7.98   0
  -4  -7  -5  112.21   10.27   0
   4  -7   5  114.72    7.83   0
   4   7   5  110.46    7.39   0
   4  -7   5  118.52    8.54   0
   5  -7   5   17.05    8.89   0
  -5   7  -5   17.19    7.52   0
  -5  -7  -5    5.26    9.48   0
   5   7   5   21.30    7.36   0
   5  -7   5   29.93    8.07   0
   5   7   5   16.17    9.22   0
  -6  -7  -5  157.73    8.00   0
  -6   7  -5  163.99    7.60   0
   6   7   5  140.98    7.92   0
   6  -7   5  150.87    8.28   0
   6  -7   5  149.32    8.69   0
   6   7   5  150.42    8.29   0
   7   7   5   14.91    7.50   0
  -7  -7  -5   25.03    9.46   0
  -7   7  -5   27.77    7.85   0
   7   7   5   25.19    7.75   0
   7  -7   5   36.13    7.65   0
   7  -7   5   33.41    8.69   0
   7   7   5   29.82    7.68   0
   8   8  -5  128.82    8.32   0
   8  -8  -5  131.24    8.29   0
   8   8  -5  131.83    8.24   0
   8  -8  -5  126.13    8.05   0
   8   8  -5  110.31   10.17   0
   8  -8  -5  113.39    7.92   0
   8   8  -5  128.41    8.46   0
  -8   8   5  128.60    7.83   0
   7   8  -5   22.49    8.84   0
   7  -8  -5   20.91    7.67   0
   7  -8  -5   28.51    8.65   0
  -7   8   5   25.77    7.36   0
   7   8  -5   27.18    8.77   0
   7   8  -5   23.49    8.93   0
   7  -8  -5   19.51    7.57   0
   7   8  -5   28.15    8.95   0
   6   8  -5  113.93    9.24   0
   6  -8  -5  110.85    7.70   0
  -6   8   5   98.90    7.29   0
   6  -8  -5  112.06    7.55   0
   6   8  -5  112.19    9.21   0
   6  -8  -5  102.49    7.70   0
   6   8  -5  116.13   10.57   0
   6   8  -5  115.67    9.54   0
   5   8  -5  343.88    8.82   0
   5  -8  -5  323.85    8.70   0
   5  -8  -5  331.30    8.60   0
   5   8  -5  340.94   10.25   0
   5  -8  -5  332.54    8.81   0
   5   8  -5  335.09   11.79   0
   5   8  -5  349.45   12.35   0
  -5   8   5  330.03    8.34   0
   4  -8  -5   -6.45    7.12   0
   4  -8  -5    1.28    7.24   0
  -4  -8   5    9.70    8.35   0
   4   8  -5    2.47   10.71   0
  -4   8   5    3.86    6.97   0
   4   8  -5    3.64    6.76   0
   4   8  -5   -4.97   12.15   0
   4  -8  -5    5.97    7.54   0
   3  -8  -5  245.30    8.24   0
  -3  -8   5  246.77    8.27   0
   3  -8  -5  245.95    8.34   0
   3   8  -5  234.11   18.69   0
  -3   8   5  236.62    8.10   0
   3   8  -5  233.08   17.97   0
   3   8  -5  238.53    8.18   0
   3  -8  -5  233.45    8.08   0
   2  -8  -5   44.00    7.46   0
   2  -8  -5   41.78    7.73   0
  -2  -8   5   52.18    8.66   0
  -2   8   5   36.46    7.76   0
   2  -8  -5   27.28    9.32   0
   2   8  -5   40.44    8.13   0
   1  -8  -5  468.32    9.51   0
  -1  -8   5  514.07    9.40   0
  -1   8   5  468.66    9.01   0
   1  -8  -5  490.66    8.93   0
   1   8  -5  470.80    8.70   0
   0  -8   5   -2.71    8.94   0
   0   8   5   12.06    7.46   0
   0   8   5    9.53    7.55   0
   0  -8  -5   10.02    7.55   0
   0  -8   5   12.37   14.25   0
   0   8  -5   15.63    8.18   0
   0  -8  -5    5.79    9.68   0
   0   8  -5   14.52   14.17   0
   1  -8   5    4.68   11.05   0
   1   8   5   16.10    9.44   0
  -1  -8  -5    5.93    7.22   0
  -1   8  -5    9.83   11.85   0
  -1   8  -5    4.13    7.14   0
  -1  -8  -5  -10.26   10.27   0
   1  -8   5   -1.78    7.65   0
   1   8   5    9.98    7.37   0
   2   8   5  247.01   10.27   0
   2  -8   5  223.14   11.69   0
  -2   8  -5  208.74    8.29   0
  -2  -8  -5  198.53   11.19   0
  -2   8  -5  224.27   11.36   0
   2   8   5  221.79    8.09   0
   2  -8   5  201.91    8.78   0
   3   8   5  213.12    9.96   0
  -3   8  -5  208.31    8.02   0
  -3  -8  -5  192.54   11.21   0
   3  -8   5  202.81    9.81   0
   3   8   5  198.24    7.71   0
   3  -8   5  203.41    8.49   0
  -3   8  -5  211.91    8.30   0
   4   8   5  545.05   11.45   0
   4  -8   5  508.80   10.89   0
  -4   8  -5  503.58    9.33   0
  -4  -8  -5  480.21   12.09   0
   4   8   5  486.14    8.71   0
   4  -8   5  486.62    9.77   0
  -4   8  -5  553.81   11.03   0
   5   8   5  229.73   10.22   0
  -5   8  -5  251.15   10.16   0
  -5   8  -5  233.16    8.27   0
  -5  -8  -5  223.72    9.98   0
   5  -8   5  231.90    8.68   0
   5   8   5  250.65    8.13   0
   5  -8   5  211.20    9.07   0
   6   8   5   16.79    9.41   0
  -6  -8  -5    4.73    9.19   0
  -6   8  -5  -13.55    7.20   0
   6  -8   5    7.91    7.66   0
   6   8   5   13.57    7.44   0
   6  -8   5  -13.03    8.65   0
   7   9  -5    4.71    8.98   0
   7  -9  -5    3.97    9.24   0
  -7   9   5    1.58    7.21   0
   7  -9  -5   10.77    7.40   0
   7   9  -5   12.78    8.75   0
   7  -9  -5   15.01    9.21   0
   7   9  -5    3.08    9.03   0
   7   9  -5   -2.36    7.40   0
   6   9  -5   65.59    7.55   0
   6  -9  -5   52.10    7.90   0
  -6   9   5   70.75    7.33   0
   6  -9  -5   55.07    7.52   0
   6   9  -5   44.23    9.30   0
   6  -9  -5   67.06    7.54   0
   6   9  -5   74.23   10.60   0
   6   9  -5   71.99   10.72   0
   5  -9  -5   26.40    7.12   0
   5  -9  -5   24.15    8.79   0
   5   9  -5    8.69    9.11   0
   5  -9  -5   23.33    7.34   0
   5   9  -5   14.96   10.22   0
   5   9  -5   15.26   10.05   0
  -5   9   5   22.95    7.14   0
   5   9  -5    0.09    8.71   0
   4   9  -5   69.05   10.95   0
   4  -9  -5   72.79    9.09   0
   4  -9  -5   72.76    7.23   0
  -4   9   5   72.87    7.15   0
   4   9  -5   64.56    8.77   0
   4  -9  -5   64.44    7.52   0
   4   9  -5   71.49   10.60   0
   3  -9  -5   46.70    8.61   0
   3   9  -5   39.07   14.03   0
  -3  -9   5   39.48    7.17   0
   3  -9  -5   31.39    7.32   0
  -3   9   5   32.15    7.10   0
   3   9  -5   35.80   14.67   0
   3   9  -5   43.76    8.33   0
   3  -9  -5   47.22    9.15   0
   2  -9  -5   15.74    8.90   0
  -2  -9   5   15.86    8.52   0
   2  -9  -5    7.83    8.47   0
   2  -9  -5   10.22    7.19   0
   2   9  -5   12.46    7.80   0
  -2   9   5   19.80    7.12   0
   1  -9  -5   59.31    7.53   0
  -1  -9   5   71.87    9.23   0
  -1   9   5   63.60    7.58   0
   1  -9  -5   65.24    9.49   0
   1  -9  -5   65.92    7.25   0
   1   9  -5   71.33    8.78   0
   1   9  -5   68.69   17.55   0
   0  -9   5   11.05    7.43   0
   0   9   5    1.57    7.07   0
   0   9  -5   14.52   11.52   0
   0  -9   5   12.26   12.85   0
   0  -9  -5    9.62    7.15   0
   0   9  -5   18.18    8.33   0
   0  -9  -5   15.58    9.61   0
   1   9   5  126.54    7.58   0
  -1  -9  -5  129.34    7.28   0
  -1   9  -5  115.47    9.22   0
  -1   9  -5  129.05   11.25   0
  -1  -9  -5  131.58   10.99   0
   1  -9   5  119.97   10.69   0
   1   9   5  134.28    9.59   0
   1  -9   5  114.52    9.40   0
   2  -9   5   81.90    9.60   0
  -2   9  -5   83.84   10.67   0
   2   9   5   87.20   10.62   0
  -2   9  -5   78.61    7.69   0
  -2  -9  -5   63.52   10.20   0
   2   9   5   88.84    7.33   0
   2  -9   5   60.72    8.05   0
   3   9   5   19.73   10.32   0
   3  -9   5   18.51    9.11   0
  -3   9  -5    9.26    9.37   0
  -3  -9  -5   14.02   12.05   0
   3   9   5   33.53    7.29   0
  -3   9  -5   18.75    8.96   0
   3  -9   5   26.68   10.22   0
   4   9   5  102.31    9.67   0
   4  -9   5  107.86    9.40   0
  -4   9  -5  119.82    9.67   0
  -4  -9  -5   92.86   10.04   0
   4   9   5   94.53    7.84   0
   4  -9   5   92.35    8.92   0
  -4   9  -5   91.47    9.58   0
   5   9   5    5.58    9.07   0
   5  -9   5    1.52    9.46   0
  -5  -9  -5    3.57    8.80   0
  -5   9  -5    9.23    7.25   0
   5   9   5   10.99    7.43   0
   5  -9   5   -0.17    8.83   0
  -5   9  -5    1.45    9.01   0
   6   9   5  238.17   10.81   0
  -6   9  -5  234.96    9.07   0
  -6  -9  -5  245.49   10.64   0
  -6   9  -5  239.55    8.39   0
   6  -9   5  222.89    8.93   0
   6   9   5  219.69    8.62   0
   6  -9   5  241.93   11.75   0
   7  10  -5   37.34    9.57   0
   7 -10  -5   33.66    7.82   0
  -7  10   5   34.89    7.45   0
   7 -10  -5   39.12    7.52   0
   7  10  -5   24.22    9.73   0
   7 -10  -5   19.77    9.64   0
   7  10  -5   32.19    9.41   0
   7  10  -5   41.16    9.52   0
   6 -10  -5   54.60    7.74   0
  -6  10   5   56.68    7.40   0
   6 -10  -5   59.56    7.55   0
   6  10  -5   68.87   10.79   0
   6 -10  -5   53.94    7.86   0
   6  10  -5   50.86    9.25   0
   6  10  -5   56.43   10.78   0
   6  10  -5   61.43    9.01   0
   5 -10  -5  228.44    8.17   0
   5  10  -5  227.17   10.86   0
   5 -10  -5  226.37    8.55   0
  -5  10   5  215.56    7.88   0
   5  10  -5  217.17    9.92   0
   5  10  -5  222.78   11.94   0
   5  10  -5  225.63   11.78   0
   5 -10  -5  233.44    8.16   0
   4  10  -5   21.46   10.61   0
   4 -10  -5   24.37    7.04   0
   4  10  -5   22.63   10.33   0
   4  10  -5   14.80    9.13   0
   4 -10  -5   20.77    9.00   0
  -4  10   5   22.48    7.21   0
   4  10  -5   18.62    8.37   0
   4 -10  -5   20.53    7.74   0
   3  10  -5  286.81   15.83   0
   3 -10  -5  284.60    9.85   0
  -3 -10   5  281.75   10.25   0
   3 -10  -5  264.74    8.50   0
  -3  10   5  276.24    7.96   0
   3  10  -5  270.41   15.40   0
   3  10  -5  274.62    9.85   0
   3 -10  -5  280.62    7.99   0
  -2  10   5  155.82    7.60   0
   2 -10  -5  177.57    8.06   0
   2  10  -5  163.24   15.53   0
  -2 -10   5  169.44    9.63   0
   2 -10  -5  155.73    7.91   0
   2  10  -5  160.45    9.05   0
   2 -10  -5  164.18    7.50   0
   1 -10  -5  623.70   11.62   0
  -1 -10   5  688.32   11.46   0
  -1  10   5  622.32    9.28   0
   1 -10  -5  653.07   11.91   0
   1 -10  -5  668.93    9.24   0
   1  10  -5  642.88   11.00   0
   1  10  -5  612.08   18.71   0
   0 -10   5  332.33    8.43   0
   0  10  -5  308.06   13.81   0
   0  10   5  301.18    8.11   0
   0 -10  -5  317.91   11.74   0
   0 -10   5  336.21   14.69   0
   0 -10  -5  319.29    8.19   0
   0  10  -5  309.43    9.76   0
   0 -10  -5  312.35   10.82   0
   1 -10   5  295.81    9.67   0
   1  10   5  289.01    8.21   0
  -1  10  -5  284.65   12.14   0
  -1 -10  -5  305.94    8.13   0
  -1  10  -5  291.57    8.57   0
  -1 -10  -5  296.54   12.82   0
   1 -10   5  284.64   12.18   0
   2 -10   5   63.23    9.44   0
   2  10   5   70.80   11.58   0
  -2 -10  -5   66.47   11.94   0
  -2  10  -5   69.34    9.15   0
   2 -10   5   59.89    8.04   0
   2  10   5   53.75    7.43   0
  -2  10  -5   68.34    9.55   0
  -3  10  -5  402.47   10.76   0
   3 -10   5  389.88   11.02   0
   3  10   5  412.12   12.80   0
  -3  10  -5  377.85    9.10   0
  -3 -10  -5  379.87   13.74   0
   3  10   5  392.09    8.46   0
   3 -10   5  370.05    9.56   0
   4  10   5   11.44   10.27   0
   4 -10   5    6.71    9.44   0
  -4 -10  -5   -4.18   10.53   0
  -4  10  -5   -7.91    9.09   0
  -4  10  -5    6.24    9.16   0
   4  10   5   20.76    7.30   0
   4 -10   5   20.18    9.08   0
   5  10   5  207.33   11.11   0
  -5  10  -5  182.48   10.50   0
   5 -10   5  190.56   10.47   0
  -5 -10  -5  196.69   11.83   0
  -5  10  -5  180.07    8.11   0
   5  10   5  200.98   10.05   0
   5 -10   5  180.87   10.18   0
   6 -11  -5   58.40    8.02   0
  -6  11   5   53.14    7.62   0
   6 -11  -5   61.14    7.89   0
   6  11  -5   57.31   11.21   0
   6 -11  -5   60.32    8.03   0
   6  11  -5   57.68    9.66   0
   6  11  -5   57.50   10.65   0
   6  11  -5   56.58    9.94   0
   5  11  -5   37.03   10.97   0
   5  11  -5   34.29   10.56   0
   5 -11  -5   32.89    7.65   0
   5  11  -5   30.59    9.43   0
   5 -11  -5   20.40    7.83   0
   5  11  -5   30.16    8.69   0
  -5  11   5   33.96    7.20   0
   5 -11  -5   26.33    7.56   0
   4 -11  -5  338.22    9.05   0
   4  11  -5  323.63   13.27   0
   4 -11  -5  329.29   10.61   0
   4  11  -5  342.22   14.07   0
  -4  11   5  320.77    8.33   0
   4  11  -5  327.82   12.37   0
   4  11  -5  321.80   10.40   0
   4 -11  -5  334.53    8.39   0
   3 -11  -5   25.25    8.97   0
  -3 -11   5   15.84    8.81   0
   3 -11  -5   22.14    9.02   0
   3  11  -5   18.57   11.49   0
  -3  11   5   23.26    7.16   0
   3  11  -5   13.42   11.83   0
   3  11  -5   20.00    8.18   0
   3 -11  -5   17.50    7.25   0
   2  11  -5  464.55   16.65   0
   2 -11  -5  473.07   10.98   0
  -2 -11   5  511.80   12.46   0
  -2  11   5  463.93    8.58   0
   2 -11  -5  474.33   11.10   0
   2  11  -5  458.79   10.68   0
   2 -11  -5  470.87    8.62   0
  -1 -11   5   -4.46    8.40   0
  -1  11   5   13.16    7.12   0
   1 -11  -5    2.08   10.17   0
   1  11  -5    7.55   12.57   0
   1  11  -5    4.47    8.43   0
   1 -11  -5   14.92    7.03   0
   1 -11  -5   11.15   10.45   0
   0 -11   5  467.66   10.67   0
   0  11   5  423.88    8.64   0
   0 -11  -5  466.62   12.84   0
   0 -11   5  463.29   14.62   0
   0 -11  -5  463.57    8.56   0
   0  11  -5  462.00   10.82   0
   0 -11  -5  434.64   13.31   0
   0  11  -5  436.24   13.75   0
  -1 -11  -5   56.17   11.74   0
   1 -11   5   53.54    7.80   0
   1  11   5   49.28    7.53   0
  -1  11  -5   60.45   10.39   0
  -1 -11  -5   77.09    7.52   0
  -1  11  -5   52.61    9.65   0
  -1 -11  -5   56.07   13.19   0
   1 -11   5   46.76   10.14   0
   2  11   5  217.24    8.14   0
  -2  11  -5  211.69   10.22   0
  -2  11  -5  211.28    8.63   0
  -2 -11  -5  206.34   13.31   0
   2 -11   5  216.72   11.54   0
   2 -11   5  211.61    8.81   0
   3 -11   5   33.09    9.68   0
   3  11   5   39.92   12.24   0
  -3  11  -5   53.53    9.44   0
  -3 -11  -5   30.48   12.66   0
   3 -11   5   39.58    8.72   0
   3  11   5   29.64    7.41   0
  -3  11  -5   40.37    9.18   0
   4 -11   5  108.81    9.96   0
  -4  11  -5  115.00    9.73   0
   4  11   5  121.56   12.89   0
  -4 -11  -5   22.05   10.80   0
  -4  11  -5  113.91    9.83   0
   4  11   5  115.77    7.90   0
   4 -11   5   96.61    9.97   0
   5  11   5   63.05   13.01   0
   5 -11   5   40.19   10.03   0
  -5 -11  -5   -0.44   11.31   0
  -5  11  -5   55.24    8.11   0
  -5  11  -5   81.29    8.19   0
   5  11   5   44.62    8.09   0
   5 -11   5   42.66    9.90   0
   5  12  -5   -1.78   10.95   0
   5 -12  -5   16.27    7.54   0
   5  12  -5    7.02   10.67   0
   5  12  -5    9.78   11.00   0
   5 -12  -5    1.61    7.74   0
   5  12  -5    4.76    9.80   0
  -5  12   5    8.03    7.52   0
   5 -12  -5  -11.12    7.53   0
   4 -12  -5   36.06    9.08   0
   4  12  -5   29.34   10.91   0
   4  12  -5   30.94   12.39   0
   4 -12  -5   34.83    9.38   0
  -4  12   5   36.22    7.48   0
   4  12  -5   30.78   10.04   0
   4 -12  -5   34.50    7.77   0
   4  12  -5   36.79   11.86   0
   3 -12  -5   53.67    8.99   0
   3  12  -5   48.63   11.98   0
   3 -12  -5   37.81    9.24   0
  -3  12   5   60.48    7.61   0
   3  12  -5   50.48    9.84   0
   3  12  -5   45.07   12.20   0
   3 -12  -5   57.51    7.58   0
   2 -12  -5   47.65    8.95   0
   2  12  -5   51.48   11.99   0
  -2 -12   5   61.15   10.22   0
  -2  12   5   38.34    7.60   0
   2 -12  -5   46.47    9.12   0
   2  12  -5   52.57    8.82   0
   2 -12  -5   75.31    7.80   0
   1 -12  -5   10.19   10.51   0
  -1 -12   5    5.36    9.87   0
  -1  12   5   13.14    7.25   0
   1  12  -5    0.41   11.45   0
   1 -12  -5    5.54    7.53   0
   1  12  -5    5.32    8.79   0
   1 -12  -5    8.56   10.66   0
   0 -12   5   22.28    8.89   0
   0  12   5   23.75    7.37   0
   0 -12  -5   19.18   11.72   0
   0 -12   5   23.90   10.47   0
   0 -12  -5   34.16    7.41   0
   0  12  -5   36.67    9.26   0
   0  12  -5   29.86   11.55   0
   0 -12  -5   20.54   10.35   0
   1 -12   5   53.36    9.16   0
   1  12   5   61.93    7.50   0
  -1  12  -5   46.23   10.82   0
  -1 -12  -5   48.32   14.04   0
  -1 -12  -5   60.66    7.34   0
  -1  12  -5   57.00    7.70   0
  -1 -12  -5   52.06   11.93   0
   1 -12   5   62.13   10.61   0
   2  12   5   60.43    7.56   0
  -2  12  -5   63.80    8.02   0
  -2  12  -5   41.95    9.30   0
   2 -12   5   52.46    9.08   0
   2 -12   5   53.58    9.73   0
   3 -12   5    1.14    9.32   0
  -3  12  -5    0.91    7.73   0
  -3  12  -5    6.90    9.23   0
   3 -12   5   14.57   10.41   0
   3  12   5   18.25    7.82   0
   4 -12   5   97.61   10.36   0
  -4  12  -5   89.65   10.00   0
  -4  12  -5   95.48    8.32   0
   4 -12   5  103.09    9.75   0
   4  12   5   80.62    8.16   0
   4  13  -5   41.97   11.16   0
   4 -13  -5   45.73    9.52   0
   4  13  -5   42.01   13.09   0
   4  13  -5   36.61   12.90   0
   4 -13  -5   43.73    9.61   0
   4  13  -5   41.31   13.18   0
  -4  13   5   34.50    7.84   0
   4 -13  -5   28.05    7.99   0
   3 -13  -5    6.00   10.61   0
   3  13  -5    6.03   10.44   0
   3 -13  -5    2.94    9.27   0
  -3  13   5    0.70    7.46   0
   3  13  -5    3.22   11.80   0
   3 -13  -5   -6.44    7.47   0
   3  13  -5    1.06   12.01   0
   3  13  -5    6.30   11.62   0
   2 -13  -5   35.94    9.59   0
   2  13  -5   36.05   12.57   0
  -2 -13   5   44.99   10.67   0
  -2  13   5   49.06    7.67   0
   2 -13  -5   42.06    9.63   0
   2  13  -5   36.25   11.07   0
   2 -13  -5   28.83    7.76   0
  -1 -13   5    7.60    9.02   0
  -1  13   5   14.74    7.49   0
   1  13  -5    4.68   10.83   0
   1 -13  -5   13.46   11.89   0
   1  13  -5    9.07   10.74   0
   1 -13  -5   10.85    7.54   0
   1 -13  -5    7.17   10.09   0
   0 -13  -5   77.42    7.61   0
   0 -13   5   72.36    9.14   0
   0  13   5   70.40    7.86   0
   0 -13   5   70.16   11.00   0
   0 -13  -5   -1.00   12.32   0
   0  13  -5   71.41   11.10   0
   0  13  -5   49.59   12.76   0
   0 -13  -5   -0.60   11.69   0
  -1  13  -5   47.71    9.71   0
   1 -13   5   49.70    9.26   0
   1  13   5   57.75    8.02   0
  -1 -13  -5   67.22    7.66   0
  -1  13  -5   50.93    9.67   0
   1 -13   5   39.10    9.59   0
   2 -13   5   33.56    9.29   0
   2  13   5   24.22    7.96   0
  -2  13  -5   29.91    9.57   0
  -2  13  -5   44.79    7.89   0
   2 -13   5   34.58   11.05   0
  -1 -14   5    3.89    9.87   0
  -1  14   5   79.43    8.18   0
   1  14  -5   86.83   13.14   0
   1  14  -5  103.19   12.18   0
   1 -14  -5   -1.53   11.97   0
   1 -14  -5   95.01    8.04   0
   1 -14  -5    0.83   12.77   0
   0 -14  -5    6.91    7.92   0
   0 -14   5   24.89   10.71   0
   0  14   5   18.26    7.88   0
   0  14  -5   20.41   11.20   0
   0  14  -5   18.73   12.15   0
   9   0  -6   -2.08    7.39   0
   9   0  -6    5.27    7.16   0
   9   0  -6   12.40    9.15   0
  -9   0   6   -7.13    7.12   0
  -8   0   6   98.38    7.66   0
   8   0  -6   87.29    7.54   0
   8   0  -6   88.44    7.46   0
   8   0  -6   88.10    9.66   0
   7   0  -6   -9.72    7.07   0
   7   0  -6   -2.31    7.00   0
  -7   0   6    5.78    7.23   0
   7   0  -6  -10.01    7.16   0
  -6   0   6   29.64    7.30   0
   6   0  -6   39.07    7.36   0
   6   0  -6   20.09    7.07   0
   6   0  -6   31.96    9.19   0
   5   0  -6    1.04    7.02   0
   5   0  -6   -1.93   10.38   0
   5   0  -6    5.84    7.41   0
  -5   0   6    8.41    7.35   0
   4   0  -6    2.66    8.10   0
   4   0  -6   18.31    7.65   0
  -4   0   6    0.85    7.70   0
  -4   0   6   -0.49    8.95   0
   3   0  -6   -2.68    8.20   0
  -3   0   6    8.65    7.32   0
   3   0  -6   -0.34    9.97   0
  -3   0   6   -0.10    9.04   0
  -2   0   6  223.30   10.80   0
   2   0  -6  235.76    8.41   0
  -2   0   6  240.06    8.40   0
   2   0  -6  230.80   11.51   0
  -1   0   6   -9.30    7.37   0
  -1   0   6    3.09    9.46   0
   1   0  -6    2.67    9.68   0
   1   0  -6    5.44    7.60   0
   0   0   6   16.35    7.80   0
   0   0  -6   27.85    7.73   0
   0   0   6   30.14   10.12   0
   1   0   6   -4.57    7.61   0
   1   0   6   18.25    9.86   0
  -1   0  -6    5.36    7.06   0
   2   0   6  518.79   11.19   0
  -2   0  -6  495.92    9.43   0
   2   0   6  477.52    9.10   0
   3   0   6    9.55    8.65   0
   3   0   6    2.43    9.01   0
  -3   0  -6    8.86    7.14   0
   3   0   6   13.60    7.33   0
   4   0   6  137.87    8.10   0
   4   0   6  142.45    7.93   0
   4   0   6  117.61    7.85   0
  -4   0  -6  176.45    8.60   0
  -5   0  -6    9.19    7.88   0
   5   0   6   14.89    8.60   0
   5   0   6    2.02    7.27   0
   6   0   6  173.76    7.63   0
  -6   0  -6  153.77    8.68   0
   6   0   6  146.04    7.78   0
   7   0   6    8.32    7.63   0
  -7   0  -6   -1.63    9.24   0
   7   0   6    1.65    7.39   0
  -9   1   6  106.87    7.86   0
   9   1  -6  111.27    7.90   0
   9  -1  -6  115.91    7.81   0
   9   1  -6   88.65    8.05   0
   9  -1  -6   96.86    7.89   0
   9  -1  -6   98.44    7.90   0
  -9  -1   6  123.20    8.03   0
   9   1  -6  111.86    8.09   0
  -8  -1   6  324.01    9.93   0
   8   1  -6  320.26    8.19   0
   8  -1  -6  341.94    8.40   0
   8   1  -6  319.45    8.32   0
   8  -1  -6  308.13    8.27   0
   8  -1  -6  295.97    8.92   0
   8   1  -6  310.50    8.83   0
  -8   1   6  312.32   10.08   0
  -7  -1   6  366.78    8.89   0
  -7   1   6  368.75    8.65   0
   7   1  -6  396.89    8.50   0
   7  -1  -6  405.48    8.22   0
   7   1  -6  370.07    8.61   0
   7  -1  -6  373.79    8.32   0
   7  -1  -6  363.03    8.67   0
   7   1  -6  359.31    8.88   0
   6  -1  -6   88.60    7.33   0
   6   1  -6   94.76    7.62   0
   6  -1  -6   81.60    7.16   0
   6   1  -6   87.71    7.38   0
   6  -1  -6   99.29    9.27   0
   6   1  -6   83.61    9.48   0
  -6  -1   6   87.17    7.36   0
  -6   1   6   82.98    7.53   0
   5   1  -6   48.08    7.17   0
  -5  -1   6   47.39    7.47   0
   5  -1  -6   51.36    7.22   0
   5  -1  -6   52.50   10.17   0
   5   1  -6   40.99    9.82   0
  -5   1   6   46.07    9.53   0
   5  -1  -6   44.13    7.37   0
   4  -1  -6   57.24   10.25   0
   4   1  -6   67.34    7.84   0
  -4   1   6   54.14    8.98   0
   4  -1  -6   79.95    9.44   0
   4   1  -6   56.26   10.15   0
  -4  -1   6   64.55    7.83   0
  -4   1   6   63.56    7.70   0
  -4  -1   6   60.31   10.47   0
   3   1  -6  726.50    9.85   0
   3  -1  -6  722.40   10.15   0
  -3  -1   6  678.81   12.96   0
  -3  -1   6  768.97    9.77   0
  -3   1   6  758.06    9.99   0
  -3   1   6  684.75   12.00   0
   3   1  -6  703.70   15.05   0
   3  -1  -6  705.74   12.77   0
   2   1  -6    7.14    8.03   0
   2  -1  -6   17.28    8.01   0
  -2  -1   6   13.67    7.92   0
  -2   1   6   -3.86    7.68   0
  -2   1   6    8.73    9.42   0
   2   1  -6    9.60   12.13   0
  -2  -1   6    6.56   11.40   0
   2  -1  -6    9.24    9.88   0
  -1  -1   6 2305.81   13.55   0
  -1   1   6 2134.58   16.85   0
  -1   1   6 2275.33   14.67   0
  -1  -1   6 2132.37   21.15   0
   1  -1  -6 2251.85   16.97   0
   1   1  -6 2088.80   13.26   0
   1  -1  -6 2086.06   13.49   0
   0  -1   6  286.81    8.74   0
   0   1   6  281.29    8.71   0
   0   1  -6  272.50    8.36   0
   0  -1  -6  272.35    8.40   0
   0  -1   6  276.49   11.70   0
   0   1   6  283.69   10.77   0
   1  -1   6  200.73    8.45   0
   1   1   6  206.55    8.39   0
   1  -1   6  210.09   10.47   0
   1   1   6  204.13    8.98   0
  -1   1  -6  192.74    7.96   0
  -1  -1  -6  214.54    7.87   0
   2  -1   6  135.17    9.77   0
   2  -1   6  140.48    9.96   0
   2   1   6  141.25    8.11   0
  -2   1  -6  156.52    8.36   0
  -2  -1  -6  172.89    9.22   0
   2  -1   6  131.23    8.52   0
   2   1   6  139.44    8.47   0
   3  -1   6  341.05   10.67   0
   3  -1   6  338.97   10.95   0
   3   1   6  319.44   10.22   0
  -3   1  -6  315.82    8.53   0
  -3  -1  -6  308.37    8.47   0
   3  -1   6  311.62    8.42   0
   3   1   6  318.35    8.66   0
   4   1   6  105.33    7.33   0
   4   1   6   96.45    7.61   0
   4  -1   6   99.37    7.80   0
  -4   1  -6  120.68    8.44   0
  -4  -1  -6  118.83    8.91   0
   4  -1   6  122.16    7.90   0
   4   1   6  114.24    7.94   0
   5   1   6  407.37    8.67   0
   5  -1   6  388.81    8.36   0
   5   1   6  394.98    8.92   0
  -5   1  -6  408.61    9.01   0
  -5  -1  -6  381.11   10.77   0
   5  -1   6  357.52    8.52   0
   5   1   6  361.09    8.43   0
   6   1   6  252.65    8.69   0
  -6   1  -6  265.62    8.86   0
  -6  -1  -6  260.18    8.70   0
   6   1   6  268.25    8.64   0
   6  -1   6  246.92    8.18   0
   6   1   6  237.76    8.12   0
   6  -1   6  245.20    8.10   0
   7   1   6   14.75    7.43   0
   7  -1   6    2.54    7.45   0
   7  -1   6   12.74    7.36   0
   7   1   6   11.19    7.29   0
  -7  -1  -6   14.10    7.35   0
  -7   1  -6   15.15    7.45   0
   9   2  -6   70.19    7.77   0
   9  -2  -6   83.75    7.64   0
   9  -2  -6   75.15    7.86   0
   9   2  -6   64.89    7.62   0
   9  -2  -6   82.24    7.82   0
   9   2  -6   76.72    9.71   0
  -9   2   6   75.34    7.72   0
   8   2  -6   92.98    7.27   0
   8  -2  -6  103.59    7.39   0
  -8  -2   6  117.16    9.54   0
  -8   2   6  113.45    9.19   0
   8   2  -6  107.12    7.49   0
   8  -2  -6   97.71    7.50   0
   8   2  -6  102.76    7.75   0
   8  -2  -6  110.24    7.79   0
   7   2  -6    6.64    7.41   0
   7   2  -6    3.69    7.08   0
   7  -2  -6   -6.24    6.72   0
   7  -2  -6   14.36    9.34   0
   7  -2  -6    1.01    8.46   0
   7   2  -6   -1.76    7.16   0
  -7  -2   6   -3.85    7.22   0
  -7   2   6    5.40    6.66   0
   6  -2  -6  376.73    8.33   0
   6   2  -6  407.45    8.59   0
   6  -2  -6  363.55    8.10   0
   6  -2  -6  366.42   10.68   0
   6   2  -6  380.70   10.83   0
  -6   2   6  372.38   10.12   0
  -6  -2   6  394.44    9.21   0
   6   2  -6  388.76    8.63   0
  -5  -2   6   14.57    8.82   0
   5   2  -6   17.15    7.62   0
   5  -2  -6   22.20    7.17   0
   5  -2  -6   12.54    7.15   0
   5  -2  -6    6.94    7.97   0
  -5   2   6   14.03    7.13   0
   5   2  -6    7.80    9.47   0
   4  -2  -6 1413.22   12.77   0
   4   2  -6 1545.06   12.22   0
   4  -2  -6 1491.24   11.59   0
   4   2  -6 1409.69   16.08   0
  -4  -2   6 1575.50   12.23   0
  -4   2   6 1552.06   11.59   0
  -4  -2   6 1485.52   15.74   0
  -4   2   6 1436.49   14.08   0
  -3  -2   6   39.68   10.82   0
   3   2  -6   30.32    7.87   0
   3  -2  -6   51.78    7.70   0
  -3  -2   6   48.84    8.02   0
  -3   2   6   46.20    7.79   0
  -3   2   6   57.85    9.93   0
   3   2  -6   51.83   13.27   0
   3  -2  -6   43.09    8.58   0
   2   2  -6 2241.32   13.64   0
   2  -2  -6 2398.18   14.96   0
  -2  -2   6 2535.22   14.01   0
  -2   2   6 2521.69   13.86   0
  -2  -2   6 2297.76   25.66   0
  -2   2   6 2347.18   15.32   0
   2   2  -6 2420.19   26.80   0
   2  -2  -6 2376.52   15.45   0
  -1  -2   6  391.22    9.02   0
  -1   2   6  387.95   11.63   0
  -1   2   6  406.75    8.77   0
  -1  -2   6  375.45   15.74   0
   1  -2  -6  381.46   11.29   0
   1   2  -6  376.46    8.99   0
   1  -2  -6  361.49    9.20   0
   0  -2   6 1297.83   11.44   0
   0   2   6 1315.43   11.29   0
   0  -2   6 1377.91   18.04   0
   0  -2  -6 1320.68   12.66   0
   0   2  -6 1231.76   11.08   0
   0  -2  -6 1217.66   11.22   0
   0  -2   6 1259.31   18.46   0
   0   2   6 1258.86   12.77   0
   1  -2   6 1151.62   11.30   0
   1   2   6 1185.73   12.83   0
   1  -2   6 1196.87   14.82   0
   1  -2   6 1175.64   15.03   0
   1   2   6 1140.47   12.01   0
  -1   2  -6 1094.60   10.61   0
  -1  -2  -6 1077.84   10.73   0
   2   2   6  511.79    9.90   0
   2  -2   6  546.07   11.91   0
   2   2   6  524.50    9.16   0
   2  -2   6  536.07   10.11   0
  -2   2  -6  487.87    9.14   0
  -2  -2  -6  531.42   10.20   0
   2  -2   6  493.72    9.56   0
   3  -2   6    3.95    7.43   0
   3   2   6    9.92    7.74   0
  -3   2  -6   18.82    7.35   0
  -3  -2  -6   23.03    7.73   0
   3  -2   6   -0.33    7.48   0
   3   2   6    0.28    7.99   0
   4  -2   6  438.55    8.52   0
   4   2   6  454.34   10.08   0
   4   2   6  431.78   10.15   0
  -4   2  -6  435.98    8.69   0
  -4  -2  -6  399.05    9.24   0
   4  -2   6  408.08    8.52   0
   4   2   6  398.87    8.42   0
   5   2   6   22.57    7.45   0
  -5   2  -6   17.01    7.78   0
  -5  -2  -6   -3.76    7.77   0
   5  -2   6    3.90    7.25   0
   5   2   6   15.22    7.09   0
   5   2   6   22.42    8.55   0
   5  -2   6   19.55    7.54   0
   6   2   6   74.15    7.36   0
   6   2   6   75.02    7.41   0
  -6   2  -6   65.36    7.84   0
  -6  -2  -6   90.70    8.07   0
   6  -2   6   66.83    9.24   0
   6  -2   6   94.21    7.58   0
   6   2   6   64.41    7.34   0
   7   2   6   12.92    7.75   0
   7   2   6    5.08    7.45   0
  -7   2  -6    6.31    7.59   0
  -7  -2  -6   16.48    7.64   0
   7  -2   6   12.72    7.17   0
   7  -2   6    0.83    7.61   0
   7   2   6    7.67    7.54   0
   9   3  -6  147.70    8.08   0
   9  -3  -6  149.81    8.09   0
   9  -3  -6  156.53    8.38   0
   9   3  -6  130.73    8.47   0
   9  -3  -6  147.19    8.19   0
  -9   3   6  147.16    9.67   0
   9   3  -6  149.22    8.39   0
  -8   3   6    5.97    7.09   0
   8   3  -6   10.89    7.14   0
   8  -3  -6    7.08    7.14   0
   8  -3  -6   -6.74    7.46   0
   8   3  -6    7.65    7.40   0
   8  -3  -6   11.78    7.16   0
   8   3  -6   -4.06    9.13   0
   7   3  -6  -10.95    8.14   0
   7  -3  -6   11.40    6.79   0
   7  -3  -6   -3.48    9.36   0
   7  -3  -6   12.14    7.00   0
   7   3  -6   -0.83    7.33   0
   7   3  -6   15.37    7.34   0
  -7   3   6   15.17    8.98   0
   6   3  -6  392.28    8.43   0
   6  -3  -6  399.83    8.21   0
   6  -3  -6  380.25    8.79   0
   6  -3  -6  387.13    8.25   0
  -6   3   6  347.33    8.41   0
   6   3  -6  381.20   11.04   0
   6   3  -6  382.74    8.66   0
   5   3  -6   75.03    7.67   0
  -5   3   6   82.10    7.32   0
   5  -3  -6   62.89    9.42   0
   5  -3  -6   86.71    7.36   0
   5  -3  -6   80.62    7.40   0
   5   3  -6   74.11   11.00   0
  -5  -3   6   74.27    9.41   0
   4  -3  -6    7.04    7.68   0
   4   3  -6    7.25    7.79   0
   4  -3  -6   20.29    7.30   0
   4   3  -6    1.63   11.31   0
  -4  -3   6    1.80   10.35   0
  -4  -3   6   10.62    9.25   0
  -4   3   6   17.99    9.08   0
   3   3  -6  596.95    9.78   0
   3  -3  -6  659.44   10.09   0
  -3  -3   6  647.11    9.93   0
  -3   3   6  669.93   11.36   0
  -3   3   6  615.90   11.38   0
   3   3  -6  612.02   20.19   0
   3  -3  -6  595.13   10.34   0
   2  -3  -6    4.63    7.73   0
  -2  -3   6   -4.24    7.98   0
  -2   3   6    1.41    7.60   0
  -2   3   6    4.58    8.38   0
   2  -3  -6    7.25   10.45   0
   2   3  -6    9.74    7.84   0
   1  -3  -6   37.10    7.88   0
  -1  -3   6   41.87    7.62   0
  -1   3   6   47.45   10.70   0
  -1   3   6   43.16    7.56   0
   1  -3  -6   50.05   10.50   0
   1   3  -6   32.00    7.20   0
   0  -3   6    7.78   12.02   0
   0  -3   6   21.53    7.43   0
   0   3   6    6.66    7.58   0
   0  -3  -6   15.19    8.40   0
   0   3  -6   10.24    7.06   0
   0  -3  -6    9.77    7.91   0
   0  -3   6   10.18   14.01   0
   0   3   6   10.65   10.20   0
   1  -3   6   26.09    7.83   0
   1  -3   6   15.92   10.41   0
   1   3   6    6.07    7.70   0
   1  -3   6    8.39   11.18   0
  -1   3  -6   12.08    6.93   0
   1   3   6    5.19    7.73   0
  -1  -3  -6   -6.54    7.47   0
   2  -3   6  504.65   11.42   0
   2   3   6  517.95    9.55   0
   2   3   6  534.23    9.18   0
  -2   3  -6  496.46    8.56   0
  -2  -3  -6  526.42    9.64   0
   2  -3   6  492.94    9.01   0
   3   3   6  691.95    9.95   0
  -3   3  -6  676.66    9.17   0
  -3  -3  -6  690.61    9.87   0
   3  -3   6  673.06   10.09   0
   3  -3   6  666.10    9.41   0
   3   3   6  677.63    9.82   0
   4   3   6  124.13    7.93   0
  -4   3  -6  127.47    7.58   0
  -4  -3  -6  137.19    8.64   0
   4  -3   6  125.09    7.67   0
   4  -3   6  130.74    7.48   0
   4   3   6  126.62    7.91   0
   5   3   6  317.34    7.98   0
  -5   3  -6  318.96    8.43   0
  -5  -3  -6  314.30    9.35   0
   5  -3   6  318.06   10.04   0
   5   3   6  316.61    7.94   0
   5  -3   6  281.47    7.99   0
   5   3   6  300.45    8.20   0
   6  -3   6   23.14    7.22   0
   6   3   6   16.39    8.54   0
   6   3   6    7.07    7.33   0
  -6   3  -6   17.43    7.70   0
  -6  -3  -6   22.63    7.53   0
   6  -3   6   16.15    7.53   0
   6   3   6   15.45    7.22   0
   7  -3   6   81.81    9.40   0
   7   3   6  104.63    7.89   0
  -7   3  -6  101.63    8.05   0
  -7  -3  -6   95.34    7.89   0
   7   3   6   85.27    8.09   0
   7  -3   6   86.90    8.42   0
   7   3   6   96.07    7.93   0
   9   4  -6  -14.09    7.69   0
  -9   4   6    1.91    9.10   0
   9  -4  -6   13.63    7.40   0
   9  -4  -6   12.47    8.02   0
   9   4  -6   18.92    7.66   0
   9  -4  -6   13.58    7.45   0
   9   4  -6   14.15    7.63   0
   8   4  -6  123.49    9.43   0
   8  -4  -6  119.11    7.47   0
   8  -4  -6  109.39    7.91   0
   8   4  -6  135.86    9.56   0
   8  -4  -6  111.27    7.67   0
   8   4  -6  119.78    8.16   0
  -8   4   6  110.02    7.44   0
   7   4  -6  100.31    7.47   0
   7  -4  -6  100.78    7.65   0
   7  -4  -6   92.23    7.44   0
   7  -4  -6   84.75    7.46   0
  -7   4   6   90.07    7.50   0
   7   4  -6   98.94    7.78   0
   7   4  -6   94.48    7.76   0
   6   4  -6   62.74    7.32   0
   6  -4  -6   53.08    7.68   0
   6  -4  -6   56.67    6.99   0
  -6   4   6   53.26    7.12   0
   6   4  -6   43.80    8.84   0
   6  -4  -6   49.98    7.07   0
   6   4  -6   57.69    9.13   0
  -5   4   6   -0.67    7.09   0
   5   4  -6   -5.81    7.07   0
   5  -4  -6    2.66    7.69   0
   5  -4  -6   11.25    7.10   0
   5  -4  -6  -11.62    7.69   0
   5   4  -6    3.94   10.48   0
   4  -4  -6   79.18    7.78   0
   4   4  -6   88.93    7.84   0
   4  -4  -6   80.74    7.55   0
   4   4  -6   74.36   13.49   0
   4  -4  -6  100.82    9.16   0
  -4  -4   6   77.92    7.77   0
  -4   4   6   73.42    9.16   0
   3   4  -6   57.13    7.59   0
   3  -4  -6   40.09    8.01   0
  -3  -4   6   51.84    7.79   0
  -3   4   6   53.99    9.28   0
  -3   4   6   45.50    8.13   0
   3  -4  -6   44.09    8.09   0
   2  -4  -6   -1.32    7.93   0
  -2  -4   6   12.93    7.64   0
  -2   4   6   13.42    8.11   0
  -2   4   6   10.35    7.29   0
   2  -4  -6   11.46    8.06   0
   2   4  -6   -5.68    7.90   0
   1  -4  -6  123.59    8.42   0
  -1  -4   6  129.32    7.92   0
  -1   4   6  121.25    8.52   0
  -1   4   6  125.99    8.24   0
   1  -4  -6  125.55    8.46   0
   1   4  -6  107.19    9.32   0
   0   4   6  494.28   10.00   0
   0  -4   6  505.38    9.06   0
   0   4   6  538.26    9.54   0
   0  -4  -6  504.28    9.75   0
   0   4  -6  487.26    9.06   0
   0  -4  -6  485.57   11.22   0
   1  -4   6   -0.60    7.28   0
   1   4   6   11.61    8.96   0
   1  -4   6    1.75   11.42   0
   1  -4   6    6.39   10.96   0
  -1   4  -6   -4.44    6.52   0
  -1  -4  -6   21.84    8.40   0
   1   4   6   -9.69    8.12   0
   2   4   6   48.90    7.70   0
   2  -4   6   39.45    8.96   0
  -2   4  -6   47.21    7.34   0
   2   4   6   56.14    9.98   0
  -2  -4  -6   37.23    7.90   0
   2  -4   6   47.30    7.91   0
   3   4   6  453.34   10.42   0
   3  -4   6  454.85   10.84   0
  -3   4  -6  417.31    8.81   0
   3   4   6  471.79    9.16   0
  -3  -4  -6  442.57    9.59   0
   3  -4   6  420.18    8.90   0
   4  -4   6  573.96   10.84   0
   4   4   6  584.09   10.74   0
  -4   4  -6  574.66    9.15   0
  -4  -4  -6  572.90   11.57   0
   4  -4   6  541.10    8.64   0
   4   4   6  563.56    9.21   0
   5   4   6   60.70    7.17   0
   5  -4   6   62.58    7.21   0
   5   4   6   56.71    7.42   0
  -5   4  -6   68.41    7.67   0
  -5  -4  -6   69.17    8.19   0
   5  -4   6   64.81    7.67   0
   5   4   6   70.38    7.48   0
   6   4   6  257.41    9.55   0
   6  -4   6  230.92    9.79   0
   6   4   6  253.91    8.02   0
  -6   4  -6  245.17    8.56   0
  -6  -4  -6  234.09    8.81   0
   6  -4   6  231.63    8.53   0
   6   4   6  230.69    8.21   0
   7   4   6    7.69    7.00   0
   7  -4   6    4.08    7.42   0
  -7  -4  -6    3.56    7.42   0
  -7   4  -6   -3.92    7.66   0
   7   4   6   10.28    9.20   0
   7  -4   6   10.29    8.12   0
   7   4   6   -0.99    7.39   0
  -9   5   6  243.79    8.62   0
   9   5  -6  216.10   10.38   0
   9  -5  -6  204.37    9.00   0
   9  -5  -6  243.92    8.44   0
   9   5  -6  222.19    8.79   0
   9  -5  -6  202.62    8.65   0
   9   5  -6  223.22   10.87   0
   8   5  -6    9.35    9.13   0
   8  -5  -6   34.40    7.50   0
   8  -5  -6   20.41    7.16   0
   8   5  -6   28.45    7.30   0
   8  -5  -6   12.13    7.26   0
  -8   5   6    4.59    7.15   0
   8   5  -6    8.96    9.08   0
   7   5  -6   67.41    8.89   0
   7  -5  -6   51.19    7.88   0
   7  -5  -6   36.66    7.35   0
   7   5  -6   65.66    7.28   0
   7  -5  -6   55.84    9.24   0
  -7   5   6   57.23    8.65   0
   7   5  -6   53.43    9.05   0
   6   5  -6   22.28    7.47   0
   6  -5  -6   -0.64    7.49   0
  -6   5   6    5.66    6.69   0
   6  -5  -6   18.90    7.09   0
   6   5  -6    2.33    7.41   0
   6  -5  -6   18.27    7.10   0
   6   5  -6   10.24   10.25   0
   5   5  -6  802.28   11.53   0
   5  -5  -6  791.82   11.48   0
   5  -5  -6  831.52   10.01   0
   5  -5  -6  784.06    9.98   0
   5   5  -6  764.55   15.82   0
  -5   5   6  770.46    9.49   0
   4  -5  -6  278.81    9.10   0
   4   5  -6  272.14    8.48   0
   4  -5  -6  288.04    8.20   0
  -4  -5   6  297.92    8.44   0
   4   5  -6  282.04   17.16   0
   4  -5  -6  287.24   10.01   0
   4   5  -6  294.03   17.40   0
  -4   5   6  269.30    9.96   0
   3  -5  -6 1111.59   11.41   0
  -3  -5   6 1105.05   10.96   0
  -3   5   6 1122.44   11.23   0
  -3   5   6 1034.96   10.72   0
   3  -5  -6 1049.07   11.11   0
   3   5  -6  979.13   10.43   0
   2  -5  -6  104.23    9.65   0
  -2  -5   6  130.32    7.70   0
  -2   5   6  103.31    8.48   0
  -2   5   6  117.14    8.81   0
   2  -5  -6   91.50    8.55   0
   2   5  -6   97.37    7.73   0
   1  -5  -6 1215.01   12.32   0
  -1  -5   6 1354.09   13.24   0
  -1   5   6 1257.71   13.20   0
  -1   5   6 1378.93   11.35   0
   1  -5  -6 1304.09   11.85   0
   1   5  -6 1215.51   11.66   0
   0   5   6   34.20    8.53   0
   0  -5   6   44.15    8.06   0
   0   5   6   50.79    7.41   0
   0  -5  -6   36.67    8.34   0
   0   5  -6   32.01    7.23   0
   0  -5  -6   26.21    8.97   0
   1  -5   6  809.80   10.17   0
   1   5   6  879.45   10.44   0
  -1  -5  -6  884.56   10.41   0
   1  -5   6  840.84   17.79   0
   1  -5   6  823.40   17.32   0
  -1   5  -6  798.91    9.39   0
  -1  -5  -6  770.19   10.44   0
   1   5   6  818.27   10.31   0
   2  -5   6   75.20    9.58   0
   2   5   6   76.97    9.41   0
  -2   5  -6   72.00    8.76   0
  -2  -5  -6   74.78    9.62   0
   2   5   6   78.60    9.87   0
   2  -5   6   86.43    7.69   0
   3   5   6  394.88    8.79   0
   3  -5   6  375.65   10.50   0
  -3   5  -6  362.16    8.53   0
  -3  -5  -6  379.87    9.29   0
   3   5   6  401.02   10.31   0
   3  -5   6  368.11    8.86   0
   4   5   6  575.66   10.76   0
   4  -5   6  574.62   10.84   0
  -4   5  -6  557.19    9.30   0
  -4  -5  -6  575.23   11.70   0
   4   5   6  576.85    9.22   0
   4  -5   6  543.97    9.34   0
   5  -5   6   47.47    8.85   0
  -5   5  -6   42.89    7.69   0
  -5  -5  -6   26.83    8.76   0
   5   5   6   46.18    7.61   0
   5  -5   6   36.89    8.09   0
   5   5   6   45.87    7.59   0
   6  -5   6   16.73    7.61   0
  -6   5  -6   11.02    7.61   0
  -6  -5  -6   11.32    7.90   0
   6   5   6    5.17    7.32   0
   6   5   6   15.13    7.35   0
   6  -5   6   21.35    8.06   0
   6   5   6    8.45    9.20   0
   7  -5   6   20.16    7.73   0
   7   5   6   35.87    7.53   0
  -7  -5  -6   34.15    9.35   0
  -7   5  -6   17.56    7.56   0
   7   5   6   23.77    7.69   0
   7  -5   6   28.07    8.28   0
   7   5   6   22.58    9.25   0
   8   6  -6  142.81    8.07   0
   8  -6  -6  134.72    7.94   0
   8  -6  -6  122.85    7.85   0
   8   6  -6  116.00    8.08   0
   8  -6  -6  119.43    8.11   0
  -8   6   6  131.43    7.57   0
   8   6  -6  140.84    8.20   0
   7   6  -6   15.01    7.24   0
   7  -6  -6   20.68    7.30   0
   7  -6  -6   25.91    7.03   0
  -7   6   6    9.79    7.05   0
   7   6  -6    2.95    7.12   0
   7  -6  -6   20.62    7.22   0
   7   6  -6   20.48    9.04   0
   6   6  -6   43.40    8.87   0
   6   6  -6   32.77    7.21   0
   6  -6  -6   33.77    7.23   0
  -6   6   6   18.89    7.37   0
   6  -6  -6   27.74    7.50   0
   6  -6  -6   27.40    7.30   0
   6   6  -6   24.49    9.96   0
   5  -6  -6   95.42    7.71   0
   5   6  -6   99.14    9.04   0
   5  -6  -6  111.29    7.56   0
   5  -6  -6  108.80    7.77   0
   5   6  -6  118.85   12.73   0
   5   6  -6  104.54   11.41   0
  -5   6   6   95.75    9.10   0
   4   6  -6  549.99    9.13   0
   4  -6  -6  591.54   10.59   0
   4  -6  -6  564.26    8.85   0
  -4  -6   6  601.39   10.93   0
  -4   6   6  558.32    9.20   0
   4  -6  -6  577.51    9.24   0
   3  -6  -6    2.63    7.45   0
  -3  -6   6    8.75    7.25   0
  -3   6   6    5.71    7.76   0
   3  -6  -6   24.84    7.99   0
   3   6  -6   26.12    7.13   0
   2  -6  -6  405.89   10.35   0
  -2  -6   6  423.60    8.71   0
  -2   6   6  380.49    9.21   0
  -2   6   6  420.47   10.14   0
   2  -6  -6  393.77    8.96   0
   2   6  -6  382.28    8.32   0
   1  -6  -6   17.88    8.77   0
  -1  -6   6   40.58    9.13   0
  -1   6   6   37.11    8.07   0
  -1   6   6   36.76    7.57   0
   1  -6  -6   48.36    9.93   0
   1   6  -6   25.34    6.79   0
   0   6   6 1122.87   12.59   0
   0  -6   6 1154.40   10.69   0
   0   6   6 1211.47   11.77   0
   0  -6  -6 1159.92   12.43   0
   0   6  -6 1098.70   11.51   0
   0  -6  -6 1091.88   11.62   0
   1  -6   6  167.98    7.86   0
   1   6   6  185.89    8.03   0
   1  -6   6  173.05   14.44   0
  -1  -6  -6  180.85    8.45   0
  -1   6  -6  154.48    7.47   0
  -1  -6  -6  160.46    8.13   0
   1   6   6  181.04    8.58   0
   2   6   6  218.80    8.19   0
  -2   6  -6  227.84    8.28   0
   2  -6   6  198.51   11.36   0
  -2  -6  -6  238.99   10.36   0
   2   6   6  200.76    8.38   0
   2  -6   6  204.54    8.52   0
   3   6   6  276.65    9.64   0
  -3   6  -6  261.79    8.48   0
  -3  -6  -6  248.69   10.40   0
   3   6   6  248.82    8.22   0
   3  -6   6  255.08   10.13   0
   3  -6   6  268.74    8.57   0
   4   6   6  346.69   10.16   0
  -4   6  -6  336.73    8.77   0
  -4  -6  -6  346.84   11.18   0
   4   6   6  356.02    8.65   0
   4  -6   6  329.24    8.78   0
   4  -6   6  331.16   10.30   0
  -5   6  -6   51.79    7.54   0
  -5  -6  -6   45.57    8.62   0
   5   6   6   38.78    7.42   0
   5  -6   6   24.85    8.03   0
   5  -6   6   45.56    7.42   0
   5   6   6   61.93    7.85   0
  -6   6  -6    8.87    7.59   0
  -6  -6  -6    3.88    9.52   0
   6   6   6   19.66    7.29   0
   6   6   6   17.92    7.10   0
   6  -6   6   12.96    8.58   0
   6  -6   6    0.99    7.57   0
   6   6   6   14.11    7.55   0
   8   7  -6    7.33    7.56   0
   8  -7  -6    1.20    7.64   0
   8  -7  -6    2.49    7.30   0
   8   7  -6   20.79    7.64   0
   8  -7  -6   21.07    7.53   0
   8   7  -6   18.79    9.57   0
  -8   7   6  -13.39    7.29   0
   8   7  -6    6.53    9.01   0
   7   7  -6   13.31    7.21   0
   7  -7  -6    9.76    7.38   0
   7  -7  -6   19.74    7.25   0
  -7   7   6   11.41    6.93   0
   7   7  -6   -0.04    7.35   0
   7  -7  -6   -4.20    7.28   0
   7   7  -6    6.09   10.37   0
   7   7  -6    1.44   10.07   0
   6   7  -6  -10.31    8.52   0
   6  -7  -6    7.93    7.98   0
  -6   7   6  -14.67    9.18   0
   6  -7  -6    8.13    7.14   0
   6   7  -6   -4.13    6.94   0
   6  -7  -6  -14.09    7.15   0
   6   7  -6    3.18   10.51   0
   6   7  -6   12.07   10.06   0
   5   7  -6   71.98    7.25   0
   5  -7  -6   70.46    7.83   0
   5  -7  -6   86.89    7.07   0
   5  -7  -6   81.54    7.65   0
   5   7  -6   84.26   13.47   0
   5   7  -6   72.19   12.10   0
  -5   7   6   68.42    7.49   0
   4  -7  -6    7.56    7.24   0
  -4  -7   6    7.96    8.61   0
   4  -7  -6   -0.82    7.20   0
  -4   7   6   12.41    7.40   0
   4  -7  -6   18.39    7.75   0
   4   7  -6    6.35    7.06   0
   3  -7  -6  110.08    9.04   0
  -3  -7   6  116.93    9.39   0
   3  -7  -6  107.50    7.76   0
  -3   7   6  114.41    7.77   0
   3  -7  -6  100.71    8.08   0
   3   7  -6   99.54    9.41   0
   2  -7  -6  271.58    8.48   0
  -2  -7   6  293.37    9.49   0
  -2   7   6  274.71    8.59   0
  -2   7   6  290.28    8.28   0
   2  -7  -6  257.39    8.60   0
   2   7  -6  261.33    7.94   0
   1  -7  -6   55.00    9.00   0
  -1  -7   6   58.27    7.12   0
  -1   7   6   55.45    9.55   0
  -1   7   6   51.72    7.19   0
   1  -7  -6   47.88    7.75   0
   1   7  -6   51.46    6.89   0
   0  -7   6   17.51    9.08   0
   0   7   6   11.62    7.83   0
   0   7   6   10.77    7.27   0
   0  -7  -6    8.14    7.53   0
   0   7  -6    0.04    6.51   0
   0  -7  -6   -5.44    7.33   0
   1  -7   6  255.26    9.41   0
   1  -7   6  246.93   15.28   0
   1   7   6  282.19   10.15   0
  -1  -7  -6  279.13    8.31   0
  -1   7  -6  258.50    7.90   0
  -1  -7  -6  254.10    9.29   0
   1   7   6  238.52    8.52   0
   2   7   6  418.21   10.76   0
   2  -7   6  380.99   12.61   0
  -2   7  -6  382.33    8.37   0
  -2  -7  -6  393.39   11.54   0
   2   7   6  379.33    8.62   0
   2  -7   6  360.03    8.51   0
   3   7   6    1.86    7.34   0
  -3   7  -6    1.11    7.18   0
   3  -7   6  -12.05    9.91   0
  -3  -7  -6   13.88    9.92   0
   3   7   6   -6.15    7.28   0
   3  -7   6   20.22    7.82   0
   4   7   6   39.07    8.88   0
  -4   7  -6   58.17    7.65   0
  -4  -7  -6   49.12   11.24   0
   4  -7   6   43.00    9.19   0
   4   7   6   52.40    9.18   0
   4  -7   6   57.45    7.90   0
   5   7   6  359.29   10.58   0
  -5   7  -6  351.61    8.62   0
  -5  -7  -6  353.52   11.27   0
   5   7   6  369.23    8.63   0
   5  -7   6  352.39    8.87   0
   5  -7   6  307.54    9.27   0
   6   7   6    2.12    9.28   0
  -6  -7  -6   -0.55    7.67   0
  -6   7  -6  -10.52    7.72   0
   6   7   6    4.83    7.66   0
   6  -7   6    1.82    7.66   0
   6  -7   6   -4.94    8.63   0
   7   8  -6   70.05    9.56   0
   7   8  -6   78.20    7.73   0
   7  -8  -6   86.90    7.70   0
   7  -8  -6   79.92    7.34   0
  -7   8   6   67.43    7.36   0
   7   8  -6   76.83    7.78   0
   7  -8  -6   71.13    7.57   0
   7   8  -6   74.41   10.07   0
   6   8  -6   64.25   10.74   0
   6   8  -6   59.25    9.08   0
  -6   8   6   43.72    7.34   0
   6  -8  -6   65.69    7.83   0
   6  -8  -6   65.13    7.29   0
   6   8  -6   56.77    9.02   0
   6  -8  -6   67.90    7.65   0
   6   8  -6   63.46   10.91   0
   5  -8  -6  205.74    9.55   0
   5   8  -6  199.64    8.19   0
   5  -8  -6  179.31    9.70   0
  -5   8   6  197.77    7.86   0
   5   8  -6  187.36   14.71   0
   5   8  -6  199.95   14.70   0
   5   8  -6  190.34    9.37   0
   5  -8  -6  206.69    8.15   0
   4  -8  -6  566.74    9.08   0
   4  -8  -6  510.99    9.04   0
  -4  -8   6  547.56   10.78   0
  -4   8   6  498.17    8.97   0
   4  -8  -6  557.71    9.29   0
   4   8  -6  472.68    9.03   0
   3  -8  -6   33.22    8.69   0
  -3  -8   6   33.74    8.48   0
   3  -8  -6   37.51    8.94   0
  -3   8   6   35.84    7.13   0
   3  -8  -6   34.11    7.62   0
   3   8  -6   34.07    6.93   0
   2  -8  -6  243.56    7.87   0
  -2  -8   6  248.87    9.44   0
   2  -8  -6  257.92    8.11   0
  -2   8   6  239.21    8.17   0
   2  -8  -6  246.68    8.08   0
   2   8  -6  230.24    7.50   0
  -1  -8   6  254.57    7.98   0
  -1   8   6  245.43    8.58   0
  -1   8   6  268.12    9.62   0
   1  -8  -6  242.65    8.03   0
   1   8  -6  237.73    7.78   0
   1  -8  -6  236.27    9.72   0
   0  -8   6   42.28    8.74   0
   0   8   6   33.14    7.92   0
   0   8   6   30.92    7.92   0
   0  -8  -6   25.61    7.23   0
   0   8  -6   43.57    8.40   0
   0  -8  -6   38.90    9.09   0
   1   8   6    4.00    7.23   0
   1  -8   6   16.39    8.59   0
   1   8   6   15.38    8.90   0
  -1  -8  -6    3.93    7.33   0
  -1   8  -6    5.61    8.39   0
  -1  -8  -6    4.95    7.67   0
   1  -8   6   -1.90   12.99   0
   2   8   6  261.17    9.89   0
   2  -8   6  252.19   11.86   0
  -2   8  -6  221.55    8.44   0
  -2  -8  -6  221.24   10.61   0
   2   8   6  226.30    7.95   0
   2  -8   6  205.73    8.44   0
   3   8   6   70.66    7.84   0
   3  -8   6   73.97   10.54   0
  -3   8  -6   57.76    7.41   0
  -3  -8  -6   65.00    8.93   0
   3   8   6   60.99    7.43   0
   3  -8   6   78.26    9.64   0
   4   8   6  272.93   10.10   0
   4  -8   6  246.54    9.86   0
  -4   8  -6  255.59    8.71   0
  -4  -8  -6  249.96   11.29   0
   4   8   6  257.00    8.19   0
   4  -8   6  237.42   10.54   0
   5   8   6  239.55   10.31   0
  -5   8  -6  256.25    8.83   0
  -5  -8  -6  244.33   10.63   0
   5  -8   6  220.25   10.08   0
   5   8   6  215.42    8.16   0
   5  -8   6  212.65    9.63   0
   6   8   6   37.82    9.75   0
  -6  -8  -6   58.25    9.92   0
  -6   8  -6   49.22    8.17   0
   6  -8   6   38.06    8.01   0
   6   8   6   40.72    7.96   0
   6  -8   6   34.38    8.44   0
   7   9  -6   68.97    7.71   0
   7  -9  -6   55.83    8.04   0
   7   9  -6   48.18   10.13   0
  -7   9   6   59.34    7.63   0
   7  -9  -6   57.53    7.71   0
   7   9  -6   52.33    9.37   0
   7  -9  -6   65.84    7.92   0
   7   9  -6   63.66   11.23   0
   6  -9  -6   -9.73    7.59   0
  -6   9   6    9.96    8.75   0
   6   9  -6    2.24   10.48   0
   6  -9  -6    8.21    7.21   0
   6   9  -6   -2.91    8.84   0
   6  -9  -6    4.32    7.47   0
   6   9  -6    2.37   12.03   0
   6   9  -6   -0.85    7.16   0
   5   9  -6  758.96   20.89   0
   5   9  -6  782.80   20.56   0
   5  -9  -6  814.66   11.69   0
   5   9  -6  781.43   11.23   0
   5  -9  -6  807.15   10.42   0
  -5   9   6  743.83    9.85   0
   5   9  -6  770.68   11.06   0
   5  -9  -6  805.44    9.90   0
   4  -9  -6   -8.23    7.03   0
  -4  -9   6    3.15    8.60   0
  -4   9   6   10.13    7.21   0
   4  -9  -6    5.74    7.20   0
   4  -9  -6    1.99    7.55   0
   4   9  -6    6.47    7.01   0
   3  -9  -6  622.87    9.71   0
  -3  -9   6  641.65   11.04   0
   3  -9  -6  622.45    9.82   0
  -3   9   6  571.57    9.21   0
   3  -9  -6  607.83    9.76   0
   3   9  -6  595.97   10.68   0
   2  -9  -6    9.89    8.72   0
  -2  -9   6   11.85    7.33   0
  -2   9   6   19.91    9.13   0
   2  -9  -6   11.94    7.45   0
   2   9  -6   14.99    6.32   0
   2  -9  -6   15.78    7.18   0
  -1  -9   6  397.21   10.17   0
  -1   9   6  366.66    8.48   0
   1  -9  -6  396.78    8.52   0
   1   9  -6  356.35    9.53   0
   1  -9  -6  357.39   10.23   0
   0  -9   6   19.49    7.43   0
   0   9   6   24.61    7.37   0
   0   9   6   16.24    8.63   0
   0  -9  -6   29.60    7.12   0
   0   9  -6   20.73    6.52   0
   0  -9  -6   23.61    9.12   0
   1  -9   6  707.70   10.92   0
   1   9   6  675.43    9.41   0
   1   9   6  795.83   12.68   0
  -1  -9  -6  753.06    9.47   0
  -1   9  -6  723.26   10.99   0
  -1  -9  -6  682.71   12.70   0
   1  -9   6  709.44   17.86   0
   2  -9   6    5.41   10.34   0
   2   9   6    3.12    8.94   0
  -2   9  -6    9.01    8.88   0
  -2  -9  -6    4.49   10.40   0
   2   9   6   12.74    7.44   0
   2  -9   6   12.60    7.36   0
   3   9   6   70.13   10.59   0
   3  -9   6   61.31    9.64   0
  -3   9  -6   52.60    7.37   0
  -3  -9  -6   63.95   11.24   0
   3   9   6   74.49    7.49   0
   3  -9   6   54.50    8.09   0
   4   9   6   17.81    9.23   0
   4  -9   6   11.53    8.98   0
  -4   9  -6   19.11    9.48   0
  -4  -9  -6    8.71   11.85   0
   4   9   6   10.01    7.35   0
   4  -9   6    0.32    8.73   0
   5   9   6  208.84   10.63   0
   5  -9   6  166.06   10.16   0
  -5   9  -6  203.23   10.11   0
  -5  -9  -6  185.61   11.74   0
   5   9   6  189.21    8.31   0
   5  -9   6  180.98    9.39   0
  -6  10   6   56.17    7.65   0
   6  10  -6   55.24   11.10   0
   6 -10  -6   62.22    7.85   0
   6  10  -6   54.25   10.02   0
   6 -10  -6   56.35    8.06   0
   6  10  -6   54.36    9.48   0
   6  10  -6   57.70   12.58   0
   6 -10  -6   38.82    9.67   0
   5  10  -6    8.95   15.06   0
   5 -10  -6   24.99    7.40   0
   5  10  -6    9.78   15.29   0
   5  10  -6    3.74    9.08   0
   5 -10  -6   18.59    7.55   0
  -5  10   6   11.46    7.27   0
   5  10  -6   -0.43    8.67   0
   5 -10  -6   15.00    7.42   0
   4 -10  -6   22.54    9.05   0
   4 -10  -6   19.99    7.59   0
  -4 -10   6   26.54    7.00   0
  -4  10   6   35.97    7.28   0
   4  10  -6   22.44    8.42   0
   4 -10  -6    7.13    7.53   0
  -3 -10   6   -2.70    8.98   0
   3 -10  -6   -3.46    8.93   0
   3 -10  -6   13.50    7.52   0
  -3  10   6    1.64    7.25   0
   3 -10  -6   -2.94    7.43   0
   3  10  -6    7.60    8.18   0
   2 -10  -6   51.56    9.05   0
  -2 -10   6   55.64    7.31   0
   2 -10  -6   59.00    9.24   0
  -2  10   6   51.32    9.16   0
   2 -10  -6   69.18    7.55   0
   2  10  -6   58.49    6.71   0
  -1 -10   6   37.47    8.75   0
  -1  10   6   32.69    7.55   0
   1 -10  -6   38.61    9.15   0
   1 -10  -6   26.44    7.22   0
   1  10  -6   31.44    6.80   0
   1 -10  -6   37.27    9.28   0
   0 -10   6  130.17    9.09   0
   0  10   6  131.45    7.92   0
   0 -10  -6  166.54    7.65   0
   0  10  -6  134.57    8.94   0
   0 -10  -6  129.32   10.09   0
   1 -10   6  381.82    8.55   0
   1  10   6  371.12    8.56   0
   1  10   6  392.67   11.01   0
  -1 -10  -6  384.21    8.44   0
  -1  10  -6  394.87   10.09   0
   1 -10   6  371.12   15.57   0
  -1 -10  -6  366.73   13.43   0
   2  10   6  114.28    9.23   0
   2 -10   6  100.91   12.33   0
   2  10   6  110.50    9.60   0
  -2  10  -6   96.60    7.90   0
  -2 -10  -6  101.35   11.47   0
   2 -10   6  117.54    9.44   0
   3 -10   6    7.85    9.36   0
   3  10   6   10.17    9.15   0
  -3  10  -6   31.26    9.26   0
  -3 -10  -6   14.46   12.45   0
   3  10   6   14.45    7.24   0
   3 -10   6   13.38    8.34   0
   4  10   6  125.71   11.87   0
   4 -10   6  113.09   10.21   0
  -4  10  -6  112.49    8.21   0
  -4 -10  -6  113.77   11.55   0
   4  10   6  121.41    8.11   0
   4 -10   6   90.62    9.23   0
   5 -11  -6   25.02    7.78   0
   5  11  -6   26.97   17.52   0
   5 -11  -6   38.53    9.51   0
   5  11  -6   22.45   16.45   0
   5  11  -6   18.21    9.48   0
  -5  11   6   20.50    7.68   0
   5  11  -6   23.57    8.81   0
   5 -11  -6   13.67    7.79   0
   4 -11  -6    4.82    9.11   0
   4 -11  -6    7.55    9.24   0
  -4  11   6   -8.20    7.22   0
   4  11  -6    1.33    8.29   0
   4 -11  -6    3.99    7.39   0
   3 -11  -6   10.84    9.14   0
  -3 -11   6   18.51    8.77   0
   3 -11  -6   22.68    9.06   0
  -3  11   6   24.28    7.36   0
   3  11  -6   13.46    8.57   0
   3 -11  -6    8.31    7.35   0
   2 -11  -6   39.86    7.28   0
  -2 -11   6   53.81    8.76   0
   2 -11  -6   34.13    9.35   0
  -2  11   6   39.00    7.36   0
   2 -11  -6   54.67    7.55   0
   2  11  -6   39.26    7.19   0
  -1 -11   6    9.49    8.71   0
  -1  11   6    9.55    7.31   0
   1 -11  -6   14.40    8.84   0
   1 -11  -6   11.42    7.28   0
   1  11  -6    1.67    8.54   0
   1 -11  -6   14.34    9.21   0
   0 -11   6    3.69    8.92   0
   0  11   6    0.43    7.46   0
   0 -11  -6    5.01    8.78   0
   0 -11  -6  -14.01    7.54   0
   0  11  -6   10.31    8.92   0
   0 -11  -6   -2.14   11.15   0
   1 -11   6  116.36    9.34   0
   1  11   6  108.70    7.89   0
  -1 -11  -6   94.86    7.68   0
  -1  11  -6  121.38    7.86   0
   1 -11   6  116.40   13.71   0
  -1 -11  -6   89.22   10.67   0
  -1  11  -6  117.27   12.72   0
   2 -11   6   95.29    9.41   0
   2  11   6   84.26    7.69   0
  -2  11  -6   82.15   11.17   0
   2  11   6   88.01   11.26   0
  -2  11  -6   83.39    8.09   0
  -2 -11  -6   80.92    9.82   0
   2 -11   6   82.33   10.77   0
   3 -11   6  135.01   10.54   0
  -3  11  -6  147.81   10.48   0
   3  11   6  139.02   12.96   0
  -3  11  -6  143.28    8.62   0
  -3 -11  -6  135.54   12.52   0
   3 -11   6  128.05    8.87   0
   3  11   6  145.07    8.39   0
   4 -11   6   17.09    9.73   0
   4  11   6    6.18   11.02   0
  -4 -11  -6    0.37   10.04   0
  -4  11  -6    9.00    7.89   0
   4  11   6    3.82    7.87   0
   4 -11   6    4.03    8.48   0
   4 -12  -6  107.98   10.01   0
   4  12  -6  107.56   10.04   0
   4 -12  -6  102.04    9.93   0
  -4  12   6  117.58    8.04   0
   4  12  -6   97.56    9.33   0
   4 -12  -6  106.52    8.31   0
   3 -12  -6   23.89    9.10   0
  -3 -12   6   30.34   10.37   0
   3 -12  -6   23.71    7.65   0
  -3  12   6   28.09    7.80   0
   3  12  -6   29.23    8.43   0
   3 -12  -6   24.08    7.70   0
   2 -12  -6   83.22    9.47   0
  -2 -12   6  116.18    9.20   0
  -2  12   6  104.54    7.60   0
   2 -12  -6   95.38    9.49   0
   2  12  -6  100.92    8.94   0
   2 -12  -6   93.95    9.33   0
  -1 -12   6   69.76    9.32   0
  -1  12   6   41.64    7.73   0
   1 -12  -6   56.81    9.36   0
   1 -12  -6   58.79    7.73   0
   1  12  -6   50.39    9.37   0
   1 -12  -6   57.02    9.99   0
   0 -12   6  517.57   11.40   0
   0  12   6  460.64    9.32   0
   0 -12  -6  503.57   13.82   0
   0 -12  -6  496.00    9.14   0
   0  12  -6  468.86   11.42   0
   0 -12  -6  458.80   12.86   0
   1 -12   6    6.30    9.07   0
   1  12   6   -5.05    7.60   0
  -1  12  -6    8.81   13.19   0
  -1 -12  -6    4.39   11.81   0
  -1 -12  -6   12.81    7.58   0
  -1  12  -6   20.32    9.51   0
   1 -12   6    0.56   12.00   0
  -1 -12  -6    7.14    9.36   0
   2 -12   6   83.96    9.64   0
   2  12   6   69.55    7.91   0
  -2 -12  -6    1.71   10.75   0
  -2  12  -6   77.88    8.13   0
  -2 -12  -6    3.40   10.49   0
   2 -12   6   64.24   11.03   0
  -2  12  -6   82.87   11.52   0
  -2 -13   6   63.97   10.94   0
  -2  13   6   40.76    7.87   0
   2 -13  -6   64.66    9.49   0
   2  13  -6   63.86    9.42   0
   2 -13  -6   66.72    7.83   0
   2 -13  -6   49.42   10.99   0
  -1 -13   6  187.44   11.62   0
  -1  13   6  134.69    8.17   0
   1 -13  -6   63.06   11.25   0
   1 -13  -6  188.59    8.36   0
   1  13  -6  189.92   10.29   0
   1 -13  -6  163.09   11.17   0
   0 -13   6   70.44    9.70   0
   0  13   6   50.18    7.98   0
   0 -13  -6   -0.11   11.08   0
   0 -13  -6   71.74    7.98   0
   0  13  -6   69.88    9.73   0
   0 -13  -6    2.96   10.52   0
   9   0  -7   35.52    7.86   0
   9   0  -7   35.96    7.63   0
   9   0  -7   49.11    9.74   0
  -9   0   7   25.51    7.74   0
  -8   0   7    1.71    9.03   0
   8   0  -7    0.04    7.20   0
   8   0  -7    3.48    7.58   0
   8   0  -7   -8.53    7.39   0
   7   0  -7  629.24    9.28   0
   7   0  -7  601.80   11.43   0
   7   0  -7  571.92    8.98   0
  -7   0   7  650.23    9.81   0
  -6   0   7   -0.09    8.47   0
   6   0  -7    0.80    6.68   0
   6   0  -7   11.40    9.00   0
   6   0  -7    9.17    6.96   0
   5   0  -7  888.67   12.70   0
   5   0  -7  947.98    9.96   0
  -5   0   7  886.40   12.53   0
   4   0  -7    3.57    7.21   0
  -4   0   7    0.39    8.66   0
  -4   0   7   11.73    7.01   0
   4   0  -7    2.03    9.48   0
   3   0  -7  978.33   10.13   0
  -3   0   7 1028.92   10.20   0
   3   0  -7  990.27   14.87   0
  -3   0   7  946.96   12.98   0
   2   0  -7    1.17    7.67   0
  -2   0   7   11.05    7.39   0
  -2   0   7    2.21   10.35   0
   2   0  -7    1.21    9.10   0
  -1   0   7  160.89    7.96   0
  -1   0   7  157.50   10.45   0
   1   0  -7  144.23    8.19   0
   0   0   7   10.40    7.14   0
   0   0  -7    4.16    7.59   0
   0   0   7   -4.80    9.38   0
   1   0   7  225.46    8.01   0
   1   0   7  223.04    9.08   0
  -1   0  -7  218.98    7.56   0
   2   0   7    9.80    6.94   0
   2   0   7    5.63    7.31   0
  -2   0  -7    9.25    6.86   0
   3   0   7  226.41    9.63   0
   3   0   7  216.01    7.83   0
  -3   0  -7  229.73    8.10   0
   3   0   7  211.90    8.19   0
   4   0   7    7.05    6.90   0
   4   0   7   -3.06    7.08   0
  -4   0  -7   -2.74    7.81   0
   4   0   7    7.96    7.36   0
   5   0   7   59.09    7.55   0
   5   0   7   58.59    7.57   0
  -5   0  -7   65.24    8.40   0
   5   0   7   61.12    7.65   0
   6   0   7    2.19    9.04   0
   6   0   7   10.72    7.49   0
  -6   0  -7   19.98    9.92   0
   6   0   7   19.26    7.52   0
   7   0   7   23.70    9.36   0
  -7   0  -7    5.17    7.49   0
   7   0   7   11.94    7.59   0
   7   0   7    5.57    7.58   0
  -9  -1   7    2.31    7.57   0
  -9   1   7    6.81    7.86   0
   9   1  -7    4.17    7.32   0
   9  -1  -7    4.97    7.36   0
   9  -1  -7   18.56    9.66   0
   9   1  -7   21.76    7.82   0
   9  -1  -7   -1.41    7.54   0
   9   1  -7   -3.10    7.79   0
   8   1  -7   39.06    7.20   0
   8  -1  -7   38.46    7.67   0
   8  -1  -7   23.52    9.59   0
   8   1  -7   45.82    9.31   0
   8  -1  -7   45.98    7.70   0
   8   1  -7   50.99    7.57   0
  -8   1   7   42.85    9.34   0
  -8  -1   7   46.49    7.44   0
  -7   1   7   10.83    8.72   0
   7   1  -7    4.49    7.14   0
  -7  -1   7    7.52    8.75   0
   7  -1  -7    7.01    7.07   0
   7  -1  -7    6.21    9.15   0
   7   1  -7   -4.91    9.23   0
   7   1  -7    8.76    7.25   0
   7  -1  -7   -9.03    7.06   0
   6   1  -7  135.98    7.46   0
   6  -1  -7  130.90    7.28   0
   6  -1  -7  130.26    9.33   0
   6   1  -7  128.17   10.00   0
   6   1  -7  113.67    7.46   0
   6  -1  -7  103.44    7.55   0
  -6  -1   7  116.27    7.42   0
  -6   1   7  119.35    7.16   0
   5  -1  -7   96.35    8.17   0
   5   1  -7  106.75    7.34   0
  -5  -1   7  101.87    8.98   0
   5   1  -7  102.01    9.90   0
   5  -1  -7   79.04    7.19   0
  -5   1   7  101.41    8.75   0
  -5  -1   7  100.99    7.31   0
  -4   1   7  134.66    7.80   0
   4   1  -7  151.06    7.59   0
   4  -1  -7  130.63    7.75   0
  -4  -1   7  127.26    7.48   0
  -4   1   7  152.64    7.51   0
  -4  -1   7  147.52   10.83   0
   4  -1  -7  141.89    8.30   0
   4   1  -7  148.25   12.03   0
   3   1  -7  172.00    7.72   0
   3  -1  -7  164.51    7.85   0
  -3  -1   7  160.34   11.42   0
  -3  -1   7  201.31    7.51   0
  -3   1   7  180.95    7.73   0
   3   1  -7  181.06   11.26   0
  -3   1   7  179.55    9.90   0
   3  -1  -7  171.01   10.63   0
   2  -1  -7  582.05    9.33   0
  -2  -1   7  609.96    9.04   0
  -2   1   7  609.52    9.08   0
  -2   1   7  574.99   11.98   0
   2   1  -7  587.83   13.29   0
   2  -1  -7  589.77   11.96   0
  -2  -1   7  563.49   13.68   0
   2   1  -7  548.30    9.28   0
  -1  -1   7  294.24    8.42   0
  -1   1   7  294.72    8.21   0
  -1   1   7  269.56   10.71   0
  -1  -1   7  267.43   11.01   0
   1  -1  -7  271.73    8.98   0
   1   1  -7  262.07    8.54   0
   1  -1  -7  275.45    8.07   0
   0  -1   7   73.77   11.10   0
   0  -1   7   86.41    7.73   0
   0   1   7   89.31    7.53   0
   0   1  -7   93.20    7.59   0
   0  -1  -7   78.38    7.51   0
   0   1   7   76.51    8.36   0
   1  -1   7  206.99    7.96   0
   1   1   7  196.98    7.89   0
   1  -1   7  213.53   10.47   0
  -1   1  -7  218.12    7.65   0
   1   1   7  215.85    9.23   0
  -1  -1  -7  204.25    7.83   0
   2  -1   7  573.95    9.08   0
   2   1   7  605.83    9.10   0
   2  -1   7  593.36    9.93   0
   2   1   7  607.28    9.77   0
  -2   1  -7  558.56    8.72   0
  -2  -1  -7  569.41    9.14   0
   2  -1   7  613.76   11.13   0
   3  -1   7  204.86    7.91   0
   3  -1   7  181.31    8.03   0
   3   1   7  198.33    8.26   0
  -3   1  -7  183.59    7.73   0
  -3  -1  -7  177.42   10.01   0
   3   1   7  201.56    8.06   0
   3  -1   7  172.30    8.07   0
   3   1   7  180.88    8.06   0
   4  -1   7  360.18    8.90   0
   4  -1   7  363.94    8.59   0
   4   1   7  368.19   10.10   0
  -4   1  -7  336.00    9.87   0
  -4  -1  -7  346.44    8.76   0
   4  -1   7  344.44    8.15   0
   4   1   7  368.68    8.54   0
   4   1   7  332.27    8.61   0
   5   1   7   10.52    8.69   0
   5  -1   7   -0.95    7.27   0
   5  -1   7   -0.27    7.57   0
   5   1   7   10.60    7.25   0
  -5   1  -7    5.29    8.00   0
  -5  -1  -7   -2.19    8.01   0
   5  -1   7   14.66    7.50   0
   5   1   7    2.59    8.80   0
   6   1   7   39.13    7.68   0
  -6   1  -7   47.03    8.17   0
   6   1   7   47.96    7.65   0
  -6  -1  -7   38.35   10.46   0
   6  -1   7   38.37    7.63   0
   6   1   7   38.59    8.05   0
   6  -1   7   36.07    7.69   0
   7   1   7    6.70    7.56   0
   7   1   7    5.93    7.59   0
  -7   1  -7   24.82    7.71   0
  -7  -1  -7   16.81    7.86   0
   7  -1   7   15.37    7.66   0
   7  -1   7   21.06    7.95   0
   7   1   7    9.35    9.27   0
   9   2  -7   33.91    7.44   0
   9  -2  -7   35.93    7.56   0
   9  -2  -7   43.11    8.08   0
   9   2  -7   29.48    7.84   0
   9  -2  -7   16.00    7.71   0
   9   2  -7   37.85    8.12   0
  -9   2   7   40.92    7.72   0
   8   2  -7   47.81    7.64   0
  -8   2   7   36.52    7.81   0
   8  -2  -7   43.52    7.40   0
   8  -2  -7   43.16    7.86   0
   8   2  -7   32.47    7.66   0
   8  -2  -7   39.97    7.47   0
   8   2  -7   26.07    7.81   0
  -8  -2   7   39.49    7.52   0
   7   2  -7   11.03    6.63   0
   7  -2  -7   20.68    8.49   0
   7  -2  -7    9.56    7.33   0
   7   2  -7    1.22    7.27   0
   7  -2  -7    6.05    7.01   0
   7   2  -7   11.03    7.99   0
  -7  -2   7   11.68    8.74   0
  -7   2   7    3.83    7.26   0
   6   2  -7   20.44    6.99   0
   6  -2  -7   -3.76    8.80   0
   6  -2  -7    8.57    7.02   0
   6   2  -7    7.99    9.08   0
   6   2  -7   20.27    7.28   0
   6  -2  -7    4.49    6.87   0
  -6   2   7    7.21    7.13   0
  -6  -2   7   17.26    8.54   0
   5  -2  -7   73.09    9.48   0
   5   2  -7   68.22    7.48   0
   5   2  -7   65.85    9.46   0
   5  -2  -7   69.08    7.02   0
  -5   2   7   72.03    8.68   0
   5  -2  -7   62.32    7.01   0
  -5  -2   7   78.32    7.46   0
  -5  -2   7   61.29    8.64   0
   4   2  -7   34.00    7.18   0
   4  -2  -7   51.43    7.29   0
  -4  -2   7   57.53    7.20   0
  -4   2   7   53.18    7.19   0
  -4  -2   7   48.35   10.38   0
  -4   2   7   45.27    7.23   0
   4   2  -7   53.82    9.98   0
   4  -2  -7   59.29    9.56   0
   3   2  -7  259.00    8.17   0
   3  -2  -7  259.90    7.95   0
  -3  -2   7  282.88    8.07   0
  -3   2   7  263.74    7.83   0
  -3   2   7  264.61    8.56   0
   3   2  -7  270.44   13.72   0
   3  -2  -7  271.55   10.94   0
  -3  -2   7  262.56   13.65   0
   2  -2  -7  140.14    7.58   0
  -2  -2   7  136.53   13.24   0
  -2  -2   7  156.49    7.82   0
  -2   2   7  155.91    7.88   0
  -2   2   7  145.33    9.95   0
   2  -2  -7  140.60    8.95   0
   2   2  -7  133.71    7.96   0
  -1  -2   7   34.45    7.30   0
  -1   2   7   43.76    9.56   0
  -1   2   7   40.04    7.43   0
  -1  -2   7   39.84   13.56   0
   1  -2  -7   47.73    8.49   0
   1   2  -7   39.22    7.53   0
   1  -2  -7   38.82    7.67   0
   0   2   7    5.29    8.03   0
   0  -2   7   25.13   11.14   0
   0  -2   7   20.02    7.31   0
   0   2   7    9.68    7.34   0
   0  -2   7   18.83   10.43   0
   0   2  -7   22.54    7.12   0
   0  -2  -7   21.59    7.48   0
   1  -2   7  480.51    8.79   0
   1   2   7  480.49    8.98   0
   1  -2   7  507.62   11.43   0
   1  -2   7  493.92   11.75   0
  -1   2  -7  472.15    8.51   0
  -1  -2  -7  482.71    9.13   0
   1   2   7  483.37    9.88   0
   2   2   7    7.39    7.46   0
   2  -2   7    2.08    7.75   0
   2  -2   7    8.52    8.87   0
   2   2   7   11.03    7.03   0
  -2   2  -7    4.82    7.00   0
  -2  -2  -7   -2.36    7.49   0
   2  -2   7    0.02    7.35   0
   3   2   7 1134.13   10.59   0
   3  -2   7 1154.00   12.93   0
   3  -2   7 1147.06   13.61   0
   3   2   7 1144.21   11.22   0
  -3   2  -7 1097.48   10.08   0
  -3  -2  -7 1143.38   10.72   0
   3  -2   7 1077.07    9.81   0
   4  -2   7   15.32    7.00   0
   4  -2   7   20.26    7.27   0
   4   2   7   23.47    8.94   0
  -4   2  -7   14.15    7.49   0
  -4  -2  -7   21.03    7.83   0
   4  -2   7   24.12    7.16   0
   4   2   7   23.97    7.11   0
   4   2   7   23.55    9.04   0
   5   2   7  289.49    8.27   0
  -5   2  -7  281.86    8.69   0
  -5  -2  -7  267.35    9.35   0
   5   2   7  304.50    8.61   0
   5  -2   7  262.53    8.18   0
   5  -2   7  300.49    9.65   0
   5   2   7  291.23    8.49   0
   6   2   7   13.78    7.11   0
  -6   2  -7   36.55    7.93   0
  -6  -2  -7   16.30    7.99   0
   6  -2   7    8.62    7.44   0
   6   2   7    6.55    7.37   0
   6  -2   7   15.61    7.61   0
   6   2   7    6.09    7.85   0
   9   3  -7   13.56    7.86   0
   9  -3  -7   41.84    7.70   0
   9  -3  -7   38.09    8.25   0
  -9   3   7   38.15    9.51   0
   9   3  -7   16.53    7.97   0
   9  -3  -7   22.53    7.82   0
   9   3  -7   25.33    9.78   0
  -8   3   7   38.99    9.10   0
   8   3  -7   30.40    7.48   0
   8  -3  -7   17.14    7.25   0
   8  -3  -7   23.21    7.48   0
   8   3  -7   18.19    7.26   0
   8  -3  -7   15.42    7.29   0
   8   3  -7   14.68    9.32   0
   7   3  -7   18.58    8.96   0
   7  -3  -7   15.72    7.32   0
   7  -3  -7   17.70    6.90   0
   7  -3  -7   14.84    7.10   0
   7   3  -7   11.90    7.34   0
  -7   3   7   10.54    7.06   0
   7   3  -7   18.26    7.22   0
   6   3  -7  658.20    9.36   0
   6  -3  -7  638.45   11.29   0
   6  -3  -7  662.76    9.20   0
   6   3  -7  601.74    9.32   0
   6   3  -7  587.48   12.38   0
   6  -3  -7  655.21    9.17   0
  -6   3   7  620.33    9.60   0
   5  -3  -7   90.96    7.86   0
   5   3  -7   91.06    7.50   0
  -5   3   7   84.25    7.41   0
   5  -3  -7   93.45    7.36   0
   5   3  -7   87.13   11.48   0
  -5  -3   7   96.56    7.40   0
   5  -3  -7   85.44    7.82   0
   4   3  -7  802.95   11.06   0
   4  -3  -7  802.20    9.60   0
  -4  -3   7  854.32    9.88   0
  -4   3   7  818.09    9.62   0
  -4   3   7  756.51   10.90   0
   4   3  -7  774.36   17.52   0
   4  -3  -7  756.81   11.37   0
   3   3  -7   74.30    7.78   0
   3  -3  -7   77.89    7.43   0
  -3  -3   7   91.68    7.42   0
  -3   3   7   92.28    7.28   0
  -3   3   7   76.90    7.95   0
   3  -3  -7   92.21    9.88   0
   2  -3  -7  783.62    9.82   0
  -2  -3   7  838.10    9.81   0
  -2   3   7  839.58    9.77   0
  -2   3   7  741.24   12.25   0
   2  -3  -7  761.16   12.13   0
   2   3  -7  748.76    9.71   0
  -1  -3   7  198.12    7.88   0
  -1   3   7  175.45    8.70   0
  -1   3   7  191.86    8.23   0
   1  -3  -7  178.53   10.06   0
   1   3  -7  171.76    7.62   0
   1  -3  -7  179.51    8.37   0
   0   3   7   20.87    8.17   0
   0  -3   7   14.56   13.13   0
   0  -3   7    9.07    7.23   0
   0   3   7   18.49    7.61   0
   0  -3   7   12.33   13.33   0
   0  -3  -7    6.69    7.54   0
   0   3  -7   16.84    7.05   0
   0  -3  -7   16.91    7.54   0
   1  -3   7  237.10    9.58   0
   1   3   7  247.85   10.09   0
   1  -3   7  237.21   11.67   0
   1  -3   7  234.27   10.89   0
  -1   3  -7  220.17    7.34   0
  -1  -3  -7  214.93    8.30   0
   1   3   7  242.81   10.06   0
   2  -3   7  428.86   11.15   0
   2   3   7  444.24    8.87   0
   2  -3   7  452.13   11.13   0
  -2   3  -7  425.14    8.62   0
   2   3   7  445.55   10.64   0
  -2  -3  -7  445.23    9.40   0
   2  -3   7  426.30    8.48   0
   3   3   7   13.14    7.23   0
   3  -3   7   14.57    8.84   0
   3   3   7    2.93    7.28   0
  -3   3  -7   19.24    6.92   0
  -3  -3  -7   17.13    7.71   0
   3  -3   7    9.43    8.65   0
   3  -3   7   19.01    7.00   0
   4   3   7  178.24    8.06   0
  -4   3  -7  176.81    8.12   0
  -4  -3  -7  189.85   10.17   0
   4  -3   7  182.60    7.89   0
   4  -3   7  157.33    7.69   0
   4   3   7  179.11    7.92   0
   5   3   7   21.06    7.28   0
   5   3   7   29.85    7.16   0
  -5   3  -7   38.65    7.65   0
   5  -3   7   32.98    9.04   0
  -5  -3  -7   22.28    8.08   0
   5  -3   7   21.50    7.53   0
   5   3   7   17.54    9.25   0
   6   3   7   27.67    7.52   0
   6  -3   7    8.15    7.45   0
   6   3   7   -4.06    7.54   0
  -6   3  -7   15.47    8.02   0
  -6  -3  -7   10.47    8.55   0
   6  -3   7    7.72    9.89   0
   6   3   7   -0.27    7.34   0
   8   4  -7   -4.90    7.23   0
   8  -4  -7   -4.56    9.11   0
   8  -4  -7    8.07    7.26   0
   8   4  -7   17.24    9.21   0
   8  -4  -7    8.97    7.61   0
   8   4  -7   14.23    9.36   0
  -8   4   7    9.37    8.91   0
   7   4  -7  213.43    7.95   0
   7  -4  -7  225.31    9.96   0
   7  -4  -7  222.94    7.84   0
   7   4  -7  206.22    8.03   0
   7  -4  -7  199.81    7.95   0
   7   4  -7  213.96   11.49   0
  -7   4   7  197.28    7.82   0
   6   4  -7   14.02    7.41   0
   6  -4  -7   -2.70    9.41   0
   6  -4  -7   -2.71    6.95   0
  -6   4   7    7.36    7.06   0
   6   4  -7   -0.09    7.15   0
   6  -4  -7    1.66    7.21   0
   6   4  -7    8.59   10.06   0
  -5   4   7  632.57   10.49   0
   5  -4  -7  630.56    9.76   0
   5   4  -7  677.55    9.47   0
   5  -4  -7  660.68    9.46   0
   5   4  -7  646.71   15.21   0
   5  -4  -7  649.94    9.35   0
  -5  -4   7  718.44    9.57   0
   4   4  -7   16.91    8.76   0
   4  -4  -7    2.74    7.31   0
  -4  -4   7   11.98    7.26   0
  -4   4   7    9.08    8.71   0
   4   4  -7    5.31   19.74   0
   4  -4  -7    1.28    7.47   0
   3  -4  -7  702.52    9.44   0
  -3  -4   7  736.31   11.00   0
  -3   4   7  716.07    9.55   0
  -3   4   7  690.54    9.87   0
   3  -4  -7  696.87   10.11   0
   3   4  -7  667.20    9.47   0
   2  -4  -7  403.52   10.50   0
  -2  -4   7  384.95    8.84   0
  -2   4   7  389.24    9.02   0
  -2   4   7  349.36   10.41   0
   2  -4  -7  386.71    9.11   0
   2   4  -7  345.69    8.38   0
  -1  -4   7  135.03    7.63   0
  -1   4   7  126.47    8.23   0
  -1   4   7  135.62    9.40   0
   1  -4  -7  121.92    9.58   0
   1   4  -7  117.11    7.44   0
   1  -4  -7  109.93    8.30   0
   0   4   7  248.35    8.76   0
   0  -4   7  246.11    8.18   0
   0   4   7  259.69   10.19   0
   0  -4  -7  262.41    8.51   0
   0   4  -7  228.17    7.57   0
   0  -4  -7  250.84    8.23   0
   1  -4   7  109.12    7.48   0
   1   4   7   93.93    7.58   0
   1  -4   7   89.02   10.84   0
   1  -4   7   94.07   11.27   0
  -1   4  -7   90.88    7.27   0
  -1  -4  -7   78.11    9.42   0
   1   4   7   74.60    9.32   0
   2   4   7   10.84    7.14   0
   2  -4   7   -3.49    8.55   0
   2  -4   7   -2.37    8.83   0
  -2   4  -7    6.86    6.99   0
  -2  -4  -7    1.35    7.28   0
   2   4   7    8.62    7.41   0
   2  -4   7    1.19    7.02   0
   3   4   7  134.79    7.66   0
   3  -4   7  126.71    9.18   0
  -3   4  -7  114.50    7.27   0
   3   4   7  141.21    7.97   0
  -3  -4  -7  110.51    9.92   0
   3  -4   7  119.84    7.48   0
   4   4   7   -9.65    7.30   0
   4  -4   7    8.22    8.81   0
  -4   4  -7   -0.17    7.50   0
  -4  -4  -7    1.02    8.13   0
   4   4   7    7.04    7.01   0
   4  -4   7   -1.91    7.34   0
   5  -4   7    9.04    7.27   0
  -5   4  -7   15.26    7.85   0
  -5  -4  -7   -6.67    8.16   0
   5   4   7    9.88    7.12   0
   5   4   7   -0.83    7.06   0
   5  -4   7    4.40    7.68   0
   5   4   7    8.01    7.34   0
   6  -4   7   23.71    9.64   0
  -6   4  -7   49.49    8.31   0
  -6  -4  -7   45.20    8.72   0
   6   4   7   59.88    7.82   0
   6  -4   7   39.75    8.38   0
   6   4   7   38.28    7.75   0
   6   4   7   52.99    7.56   0
   8   5  -7    4.68    7.40   0
   8  -5  -7   19.85    7.65   0
   8  -5  -7    7.84    7.27   0
   8   5  -7    3.30    7.42   0
   8  -5  -7    1.08    7.44   0
   8   5  -7    4.26   10.58   0
  -8   5   7   14.73    7.38   0
   7   5  -7   19.63    7.35   0
   7  -5  -7    8.62    7.41   0
   7  -5  -7    0.67    7.27   0
   7   5  -7   -2.99    7.03   0
   7  -5  -7    9.48    7.42   0
  -7   5   7   12.08    6.70   0
   7   5  -7    8.58    9.14   0
   6  -5  -7    4.75    7.12   0
   6   5  -7   23.10    7.14   0
  -6   5   7   13.12    6.68   0
   6  -5  -7    9.63    7.24   0
   6   5  -7   13.02    7.28   0
   6  -5  -7   21.89    7.35   0
   6   5  -7   19.76   10.46   0
   5  -5  -7    8.64    7.88   0
   5   5  -7   21.31    7.28   0
   5   5  -7   16.66   14.17   0
   5  -5  -7   28.53    7.12   0
   5  -5  -7   10.83    7.43   0
  -5  -5   7   22.16    8.63   0
   5   5  -7   15.25   13.21   0
  -5   5   7    8.94    6.91   0
   4   5  -7    9.04    7.10   0
   4  -5  -7   15.06    7.19   0
   4  -5  -7   27.48    7.39   0
  -4  -5   7   18.66    7.13   0
  -4   5   7   18.35    7.10   0
   4  -5  -7   26.21    7.58   0
   3  -5  -7  241.33    8.18   0
  -3  -5   7  240.00    7.93   0
  -3   5   7  250.17    7.96   0
  -3   5   7  198.93    9.10   0
   3  -5  -7  227.33    9.74   0
   3   5  -7  214.02    9.37   0
   2  -5  -7  155.48    7.36   0
  -2  -5   7  167.37    7.73   0
  -2   5   7  141.26    7.95   0
   2  -5  -7  139.66    8.19   0
  -2   5   7  149.30    7.85   0
   2   5  -7  144.64    7.67   0
  -1  -5   7  102.91    7.60   0
  -1   5   7  110.16    9.85   0
  -1   5   7  116.28    7.67   0
   1  -5  -7   92.39    7.59   0
   1   5  -7   97.55    7.39   0
   1  -5  -7  117.12    7.78   0
   0   5   7  128.84    7.93   0
   0  -5   7  147.27    7.69   0
   0   5   7  150.58    7.41   0
   0  -5  -7  147.50    9.41   0
   0   5  -7  130.56    7.48   0
   0  -5  -7  134.18    8.51   0
   1  -5   7   54.91    7.50   0
   1   5   7   53.75    8.94   0
   1  -5   7   44.42   13.24   0
  -1   5  -7   41.15    7.25   0
   1  -5   7   43.79   12.74   0
  -1  -5  -7   27.08    7.74   0
   1   5   7   41.85    9.32   0
   2  -5   7  927.30   14.77   0
   2   5   7  995.52   11.70   0
   2  -5   7  943.04   15.09   0
  -2   5  -7  915.20   11.00   0
  -2  -5  -7  926.23   10.58   0
   2   5   7  900.98   10.29   0
   2  -5   7  895.56    9.87   0
   3   5   7   -1.64    7.18   0
   3  -5   7    1.14    8.78   0
  -3   5  -7    3.68    6.99   0
  -3  -5  -7    0.27    7.76   0
   3   5   7    6.46    7.57   0
   3  -5   7    5.43    7.29   0
   4   5   7  182.37    8.31   0
   4  -5   7  176.01   10.11   0
  -4   5  -7  182.90    8.13   0
  -4  -5  -7  180.79    9.00   0
   4   5   7  176.38    8.01   0
   4  -5   7  174.18    8.24   0
   5   5   7   48.08    7.53   0
   5  -5   7   55.32    9.22   0
  -5   5  -7   48.35    7.91   0
  -5  -5  -7   38.80    8.89   0
   5   5   7   41.00    7.57   0
   5  -5   7   50.14    8.04   0
   6  -5   7  201.34   10.38   0
   6   5   7  215.66    8.66   0
  -6   5  -7  210.73    8.56   0
  -6  -5  -7  183.09   10.93   0
   6   5   7  248.13    8.37   0
   6  -5   7  203.90    8.81   0
   6   5   7  243.61    8.77   0
   8   6  -7    3.89    7.52   0
   8  -6  -7   -0.78    7.77   0
   8  -6  -7   -2.91    7.55   0
   8   6  -7    5.85    7.61   0
   8  -6  -7   17.06    7.77   0
  -8   6   7   -1.47    9.17   0
   8   6  -7    6.12    9.11   0
  -7   6   7   25.01    7.62   0
   7   6  -7   42.21    9.09   0
   7  -6  -7   31.75    7.71   0
   7  -6  -7   28.06    7.20   0
   7   6  -7   29.66    9.09   0
   7  -6  -7   21.18    7.44   0
   7   6  -7   35.06   10.58   0
   6  -6  -7   20.15    7.50   0
   6   6  -7   24.62    8.98   0
  -6   6   7   25.71    6.93   0
   6  -6  -7    3.95    7.07   0
   6   6  -7  -12.70    8.68   0
   6  -6  -7    2.65    7.23   0
   6   6  -7    5.34   10.64   0
   6   6  -7    8.46   11.92   0
   5   6  -7   32.21    9.14   0
   5  -6  -7   45.97    7.51   0
   5  -6  -7   38.15    7.56   0
  -5  -6   7   50.68    7.29   0
  -5   6   7   23.14    8.54   0
   5  -6  -7   33.57    7.50   0
   4  -6  -7  252.77    8.00   0
   4  -6  -7  245.74    8.13   0
  -4  -6   7  253.01    7.66   0
  -4   6   7  231.16    8.25   0
   4  -6  -7  244.36    9.69   0
   4   6  -7  243.69    9.38   0
   3  -6  -7  175.14    7.74   0
  -3  -6   7  189.51    9.24   0
  -3   6   7  188.18    7.76   0
  -3   6   7  173.83    7.77   0
   3  -6  -7  165.59    8.04   0
   3   6  -7  171.34    7.70   0
   2  -6  -7   70.12    8.92   0
  -2  -6   7   70.51    7.34   0
  -2   6   7   63.82    7.83   0
  -2   6   7   73.63    7.34   0
   2  -6  -7   72.82    7.62   0
   2   6  -7   65.35    8.45   0
  -1  -6   7  293.82    8.03   0
  -1   6   7  272.40    8.59   0
  -1   6   7  289.48    8.21   0
   1  -6  -7  278.08    8.15   0
   1   6  -7  260.92    7.89   0
   1  -6  -7  256.22   10.12   0
   0   6   7  113.40    8.05   0
   0  -6   7  134.62    7.46   0
   0   6   7  119.44    7.61   0
   0  -6  -7  139.39    7.96   0
   0   6  -7  114.83    7.16   0
   0  -6  -7  113.67    8.01   0
   1  -6   7  509.74    8.72   0
   1   6   7  547.40   10.57   0
   1  -6   7  493.48   20.58   0
   1  -6   7  503.55   20.43   0
  -1   6  -7  462.45    8.49   0
  -1  -6  -7  461.16   10.66   0
   1   6   7  514.35    9.08   0
   2   6   7  202.85    9.48   0
  -2   6  -7  168.01    7.68   0
   2  -6   7  180.71   11.34   0
  -2  -6  -7  162.63    9.91   0
   2   6   7  169.71    8.14   0
   2  -6   7  181.03    7.94   0
   3   6   7  469.05    9.02   0
  -3   6  -7  441.52   10.35   0
  -3  -6  -7  409.24    9.45   0
   3   6   7  433.35    8.40   0
   3  -6   7  415.64   11.18   0
   3  -6   7  406.31    8.92   0
   4   6   7   72.09    7.67   0
  -4   6  -7   46.67    8.02   0
  -4  -6  -7   48.38    8.62   0
   4   6   7   63.10    7.43   0
   4  -6   7   65.92    8.02   0
   4  -6   7   55.98    8.92   0
   5   6   7   90.52    9.50   0
  -5   6  -7   89.34    8.10   0
  -5  -6  -7   85.04   11.36   0
   5   6   7   86.02    7.63   0
   5  -6   7   70.35    8.41   0
   5  -6   7   86.22    9.37   0
   6   6   7   34.75    9.69   0
   6   6   7   36.43    7.74   0
  -6   6  -7   32.07    7.98   0
  -6  -6  -7   38.80    8.50   0
   6   6   7   14.25    7.89   0
   6  -6   7   32.02    8.81   0
   6  -6   7   33.44    7.96   0
   7   7  -7   23.08    7.70   0
   7  -7  -7    7.58    7.98   0
   7  -7  -7    8.78    7.34   0
  -7   7   7   16.79    7.28   0
   7   7  -7   13.48    9.40   0
   7  -7  -7   17.12    7.64   0
   7   7  -7   19.58   12.49   0
   7   7  -7   20.28   11.93   0
   6  -7  -7  261.44    8.56   0
   6   7  -7  226.36    9.96   0
  -6   7   7  225.13    9.67   0
   6  -7  -7  229.48    8.26   0
   6  -7  -7  238.67    8.11   0
   6   7  -7  247.42   15.20   0
   6   7  -7  249.85   15.60   0
   6   7  -7  236.02    9.88   0
   5   7  -7   20.96    8.93   0
   5  -7  -7   32.83    8.94   0
   5  -7  -7   23.65    7.35   0
  -5  -7   7   38.61    7.07   0
  -5   7   7   34.17    7.29   0
   5  -7  -7   36.89    7.41   0
   4  -7  -7  678.49    9.81   0
   4  -7  -7  657.40    9.75   0
  -4  -7   7  726.68   10.97   0
  -4   7   7  618.38   10.72   0
   4  -7  -7  677.08    9.31   0
   4   7  -7  617.83   10.80   0
   3  -7  -7   35.40    7.35   0
  -3  -7   7   41.76    6.91   0
   3  -7  -7   35.56    7.18   0
  -3   7   7   26.60    8.96   0
   3  -7  -7   21.32    7.33   0
   3   7  -7   34.28    7.17   0
   2  -7  -7  184.86    7.98   0
  -2  -7   7  193.81    7.51   0
  -2   7   7  173.99    8.11   0
  -2   7   7  207.86    7.86   0
   2  -7  -7  188.78    8.00   0
   2   7  -7  160.61    8.95   0
  -1  -7   7   32.38    7.01   0
  -1   7   7   24.81    7.60   0
  -1   7   7   29.58    8.76   0
   1  -7  -7   25.11    7.33   0
   1   7  -7   10.54    6.73   0
   1  -7  -7   17.01    7.38   0
   0  -7   7  320.41    9.70   0
   0   7   7  284.27    8.45   0
   0   7   7  331.49    8.40   0
   0  -7  -7  313.67    8.28   0
   0   7  -7  306.21    7.88   0
   0  -7  -7  306.67    8.49   0
   1   7   7    3.53    7.49   0
   1  -7   7   -5.16    8.17   0
   1   7   7    7.62    8.41   0
  -1  -7  -7   -3.32    7.45   0
  -1   7  -7   10.37    6.56   0
  -1  -7  -7    1.25    9.11   0
   2   7   7  142.63    7.68   0
   2  -7   7  130.19   12.21   0
  -2   7  -7  140.72    7.48   0
  -2  -7  -7  138.14    8.51   0
   2   7   7  131.84    8.01   0
   2  -7   7  128.76    8.86   0
   3   7   7   16.09    9.19   0
   3  -7   7   -1.57    8.72   0
  -3   7  -7   10.43    7.36   0
  -3  -7  -7   -7.69    8.45   0
   3   7   7    1.76    7.35   0
   3  -7   7    4.49    7.26   0
   4   7   7   36.34    7.60   0
  -4   7  -7   36.36    7.77   0
  -4  -7  -7   32.58    9.06   0
   4  -7   7   32.68    9.00   0
   4   7   7   41.97    7.57   0
   4  -7   7   35.73    7.98   0
   5   7   7   10.85    9.45   0
  -5   7  -7    6.92    7.68   0
  -5  -7  -7   -4.94   11.08   0
   5   7   7   19.04    7.48   0
   5  -7   7   11.31    9.38   0
   5  -7   7    2.50    8.03   0
   7  -8  -7   93.67    8.06   0
   7   8  -7   79.40    9.78   0
   7  -8  -7   88.04    8.12   0
  -7   8   7   95.70    7.82   0
   7  -8  -7   90.09    8.09   0
   7   8  -7   92.94   12.79   0
   7   8  -7   99.31   12.13   0
   7   8  -7   89.12    8.30   0
   6   8  -7   63.32    7.66   0
  -6   8   7   51.60    7.48   0
   6  -8  -7   68.86    7.73   0
   6   8  -7   68.37    7.73   0
   6   8  -7   62.54   17.90   0
   6  -8  -7   63.62    7.76   0
   6   8  -7   63.21   18.25   0
   6  -8  -7   65.44    8.16   0
   5  -8  -7   55.22    7.41   0
   5  -8  -7   58.51    9.41   0
  -5   8   7   50.26    7.26   0
   5  -8  -7   45.51    7.60   0
   5   8  -7   55.04    7.49   0
   4  -8  -7    0.96    8.79   0
   4  -8  -7    2.46    7.23   0
  -4  -8   7    0.48    7.30   0
  -4   8   7   -0.07    6.95   0
   4  -8  -7   12.03    7.15   0
   4   8  -7    3.04    7.06   0
   3  -8  -7  285.48    8.68   0
  -3  -8   7  304.02    8.26   0
   3  -8  -7  268.06    8.74   0
  -3   8   7  269.38    9.98   0
   3  -8  -7  278.41    8.15   0
   3   8  -7  269.41    7.97   0
   2  -8  -7   86.91    7.76   0
  -2  -8   7  100.54    8.75   0
  -2   8   7  101.98    7.76   0
   2  -8  -7  104.14    7.58   0
   2   8  -7  104.12    7.19   0
  -1  -8   7   37.59    8.82   0
  -1   8   7   45.59    7.86   0
  -1   8   7   54.71    8.89   0
   1  -8  -7   51.71    7.34   0
   1   8  -7   48.30    6.52   0
   1  -8  -7   47.33    7.53   0
   0  -8   7  196.60    7.78   0
   0   8   7  184.42    8.42   0
   0   8   7  220.98    8.12   0
   0  -8  -7  201.05    8.07   0
   0   8  -7  183.77    7.48   0
   0  -8  -7  187.32   10.03   0
   1   8   7   50.91    7.71   0
   1  -8   7   66.90    7.23   0
   1   8   7   73.42    8.98   0
  -1  -8  -7   61.61    7.64   0
  -1   8  -7   68.92    6.95   0
  -1  -8  -7   71.57    8.00   0
   2  -8   7  105.53   12.65   0
   2   8   7  106.21    9.44   0
  -2   8  -7   96.70    9.19   0
  -2  -8  -7   99.78    8.83   0
   2   8   7   93.03    7.67   0
   2  -8   7   89.59    7.55   0
   3   8   7   90.28    7.98   0
   3  -8   7   89.00   10.88   0
  -3   8  -7   69.82    7.80   0
  -3  -8  -7   72.98    9.47   0
   3   8   7   56.52    7.74   0
   3  -8   7   74.06    9.42   0
   4   8   7   -7.46    9.25   0
   4  -8   7   -2.78    9.13   0
  -4   8  -7   -4.15    7.49   0
  -4  -8  -7    7.63   11.43   0
   4   8   7  -13.68    7.43   0
   4  -8   7   -1.98    7.86   0
   5   8   7  145.88   10.34   0
  -5   8  -7  150.84    8.38   0
  -5  -8  -7  159.84    9.43   0
   5  -8   7  124.58   10.19   0
   5   8   7  162.54    8.17   0
   5  -8   7  123.22    8.92   0
  -6   9   7   16.77    7.63   0
   6  -9  -7    3.85    7.45   0
   6   9  -7   11.78    7.81   0
   6  -9  -7    6.79    7.52   0
   6  -9  -7    7.15    7.63   0
   6   9  -7    8.69    7.63   0
   5  -9  -7    0.38    7.65   0
   5  -9  -7    9.43    7.59   0
  -5   9   7    4.59    7.21   0
   5  -9  -7    7.86    7.51   0
   5   9  -7   12.40    7.36   0
   4  -9  -7  134.98    9.58   0
   4  -9  -7  139.42    7.98   0
  -4  -9   7  161.19    9.59   0
  -4   9   7  121.50    7.78   0
   4  -9  -7  146.68    7.93   0
   4   9  -7  143.02    7.85   0
   3  -9  -7   47.82    7.65   0
  -3  -9   7   47.05    9.05   0
   3  -9  -7   47.89    7.41   0
  -3   9   7   47.51    7.21   0
   3  -9  -7   45.82    7.41   0
   3   9  -7   42.23    8.56   0
   2  -9  -7    8.01    7.07   0
  -2  -9   7    5.41    7.10   0
   2  -9  -7   12.69    7.13   0
  -2   9   7   18.93    7.29   0
   2  -9  -7    8.12    7.46   0
   2   9  -7   15.27    8.10   0
  -1  -9   7   69.53    9.05   0
  -1   9   7   45.27    7.61   0
  -1   9   7   73.71    9.00   0
   1  -9  -7   72.98    7.71   0
   1   9  -7   56.84    7.14   0
   1  -9  -7   67.10    9.49   0
   0  -9   7  217.09    9.72   0
   0   9   7  217.87    8.22   0
   0   9   7  233.38    9.87   0
   0  -9  -7  238.12    8.23   0
   0   9  -7  211.00    9.53   0
   0  -9  -7  214.05   10.37   0
   1  -9   7   43.33    7.33   0
   1   9   7   52.94    7.64   0
   1   9   7   57.25    9.18   0
  -1  -9  -7   50.63    7.38   0
  -1   9  -7   56.48    7.63   0
  -1  -9  -7   43.69   10.15   0
   2  -9   7  275.63    8.42   0
   2  -9   7  272.35   13.45   0
   2   9   7  319.70   10.50   0
  -2   9  -7  269.68    8.68   0
  -2  -9  -7  285.84   11.82   0
   2   9   7  286.65    8.59   0
   3   9   7   77.35    7.92   0
   3  -9   7   75.05   11.18   0
  -3   9  -7   86.95    7.90   0
  -3  -9  -7   82.50   12.38   0
   3   9   7   82.38    7.62   0
   3  -9   7   71.01    9.82   0
   4   9   7  204.87   10.30   0
   4  -9   7  174.69   10.13   0
  -4   9  -7  164.25    8.52   0
  -4  -9  -7  156.46   11.91   0
   4   9   7  172.52    8.20   0
   4  -9   7  163.16    9.30   0
   5 -10  -7   45.39    9.38   0
   5  10  -7   38.30    7.65   0
   5 -10  -7   50.04    9.59   0
  -5  10   7   38.43    7.60   0
   5 -10  -7   47.60    7.86   0
   5  10  -7   42.70    9.06   0
   4 -10  -7   61.09    7.60   0
   4 -10  -7   36.01    7.74   0
  -4 -10   7   61.04    9.23   0
  -4  10   7   63.35    7.41   0
   4 -10  -7   41.17    7.46   0
   4  10  -7   62.14    8.73   0
   3 -10  -7  265.41    8.65   0
  -3 -10   7  262.70   10.07   0
   3 -10  -7  238.64   10.21   0
  -3  10   7  229.69    8.37   0
   3 -10  -7  233.63    8.27   0
   3  10  -7  248.37    8.05   0
   2 -10  -7   44.47    7.32   0
  -2 -10   7   48.89    9.18   0
   2 -10  -7   36.01    7.59   0
  -2  10   7   23.78    7.47   0
   2 -10  -7   32.42    7.60   0
   2  10  -7   33.87    7.23   0
  -1 -10   7  258.89    9.83   0
  -1  10   7  251.34    8.39   0
   1 -10  -7  251.80    8.63   0
   1 -10  -7  253.82    8.28   0
   1  10  -7  251.11    9.42   0
   1 -10  -7  206.14   10.46   0
   0 -10   7   26.95    7.50   0
   0  10   7   10.76    7.77   0
   0  10   7   29.02    9.05   0
   0 -10  -7   37.31    7.38   0
   0  10  -7   32.32    8.75   0
   0 -10  -7   21.15    9.77   0
   1 -10   7  197.96    8.07   0
   1  10   7  187.64    8.18   0
   1  10   7  201.67   10.06   0
  -1 -10  -7  195.27    8.10   0
  -1  10  -7  205.29    9.60   0
  -1 -10  -7  178.28   11.46   0
   2  10   7   94.32    8.09   0
   2 -10   7   82.14    7.76   0
   2  10   7   97.47    9.56   0
  -2  10  -7   95.65    8.25   0
  -2 -10  -7   94.98   12.52   0
   2 -10   7   58.95   11.81   0
   3 -10   7   16.05   10.61   0
   3  10   7   18.95   10.68   0
  -3  10  -7   14.80    7.75   0
  -3 -10  -7   10.10   10.49   0
   3  10   7    0.01    7.61   0
   3 -10   7    9.85    8.09   0
   4 -11  -7   79.04    8.07   0
   4 -11  -7   88.47    8.23   0
  -4 -11   7   91.39    8.20   0
  -4  11   7   96.99    7.74   0
   4 -11  -7   90.77    7.68   0
   4  11  -7   83.76    9.18   0
   3 -11  -7   61.41    7.78   0
  -3 -11   7   71.25    9.11   0
   3 -11  -7   51.94    9.66   0
  -3  11   7   67.53    7.69   0
   3 -11  -7   74.22    7.56   0
   3  11  -7   57.40    8.66   0
  -2 -11   7  148.85    9.59   0
   2 -11  -7  129.27    9.86   0
  -2  11   7  108.07    7.89   0
   2 -11  -7  135.29    8.12   0
   2  11  -7  118.88    9.07   0
   2 -11  -7  114.56    9.88   0
  -1 -11   7  254.35   10.04   0
  -1  11   7  235.49    8.63   0
   1 -11  -7  242.41   10.72   0
   1 -11  -7  266.70    8.64   0
   1  11  -7  236.90    9.67   0
   1 -11  -7  219.29   10.94   0
   0 -11   7  122.10    7.91   0
   0  11   7  117.40    7.97   0
   0 -11  -7  120.13    9.50   0
   0 -11  -7  125.99    7.86   0
   0  11  -7  111.58    7.97   0
   0 -11  -7  114.43   10.61   0
   1 -11   7    9.38    9.11   0
   1  11   7   -0.07    7.73   0
   1  11   7    8.84    9.22   0
  -1 -11  -7    1.79    7.38   0
  -1  11  -7    8.99    9.52   0
  -1 -11  -7    1.29   10.78   0
   2 -11   7   34.15    9.33   0
   2  11   7    9.17    7.78   0
   2  11   7   18.78    9.58   0
  -2  11  -7   41.52    9.64   0
  -2 -11  -7   28.09    9.91   0
   2 -11   7    3.71   12.76   0
   3 -12  -7    1.16    9.34   0
  -3 -12   7    2.83    9.24   0
   3 -12  -7    4.57    7.78   0
  -3  12   7    9.64    7.76   0
   3 -12  -7   -9.31    8.05   0
   3  12  -7   -3.28    8.80   0
  -2 -12   7   17.34    9.13   0
   2 -12  -7   11.41    9.38   0
  -2  12   7   11.18    7.66   0
   2 -12  -7    0.82    7.72   0
   2  12  -7   11.85    8.78   0
   2 -12  -7   14.10    9.73   0
  -1 -12   7  118.10    9.75   0
  -1  12   7   96.08    8.17   0
   1 -12  -7  103.51   10.10   0
   1 -12  -7  114.38    8.01   0
   1  12  -7  114.89    9.39   0
   1 -12  -7   97.68   10.59   0
   0 -12   7   35.50    7.77   0
   0  12   7   27.11    7.75   0
   0 -12  -7   33.95    9.57   0
   0 -12  -7   34.37    7.63   0
   0  12  -7   33.04    7.82   0
   0 -12  -7   38.67    9.90   0
   8   0  -8   20.54    7.38   0
   8   0  -8   20.21    9.60   0
   8   0  -8   17.85    7.20   0
  -8   0   8    5.42    7.60   0
   7   0  -8  -13.82    7.21   0
   7   0  -8   -1.57    9.38   0
   7   0  -8   -3.45    7.39   0
  -7   0   8    3.35    8.83   0
  -6   0   8   59.13    9.15   0
   6   0  -8   61.79    9.11   0
   6   0  -8   52.61    7.42   0
   6   0  -8   60.42    7.51   0
   5   0  -8    2.51    6.85   0
  -5   0   8   -6.09    6.97   0
  -5   0   8    1.12    8.49   0
   5   0  -8    2.65    9.34   0
   4   0  -8   95.62    7.33   0
  -4   0   8   94.04   10.36   0
  -4   0   8  113.48    7.12   0
   4   0  -8  106.02   11.42   0
   3   0  -8    1.02    8.50   0
  -3   0   8   -1.34    6.93   0
   3   0  -8    1.29    9.57   0
  -3   0   8   -1.21    8.78   0
  -2   0   8  134.68    7.29   0
   2   0  -8  140.12    9.97   0
  -2   0   8  122.89    9.67   0
   2   0  -8  125.81    7.53   0
  -1   0   8   -2.27    6.90   0
  -1   0   8    0.60    9.54   0
   1   0  -8    2.09    7.23   0
   0   0   8 1604.05   15.43   0
   0   0   8 1712.65   11.53   0
   0   0  -8 1614.96   11.51   0
   1   0   8   -3.53    6.63   0
  -1   0  -8   -9.96    6.70   0
   1   0   8    2.66    8.71   0
   2   0   8  771.75    9.24   0
   2   0   8  828.07   10.41   0
   2   0   8  769.94   11.65   0
  -2   0  -8  748.41    9.33   0
   3   0   8   16.46    7.23   0
   3   0   8    8.56    8.79   0
  -3   0  -8    1.63    7.39   0
   3   0   8   -0.96    6.97   0
   4   0   8  103.12    9.03   0
   4   0   8   94.44    9.42   0
  -4   0  -8  102.21    8.15   0
   4   0   8  108.67    7.63   0
   5   0   8   -2.44    7.33   0
   5   0   8    2.79    7.63   0
  -5   0  -8    0.91    8.22   0
   5   0   8   10.32    7.71   0
   6   0   8   77.18    9.48   0
   6   0   8   85.51    8.15   0
  -6   0  -8   97.07    8.57   0
   6   0   8   85.40    8.26   0
   8   1  -8    3.50    7.41   0
   8  -1  -8    8.62    7.51   0
   8  -1  -8   14.66    7.94   0
   8   1  -8   19.34    7.92   0
   8   1  -8   35.79    9.06   0
   8  -1  -8   17.59    7.57   0
  -8   1   8   12.30    7.61   0
  -8  -1   8   22.14    7.63   0
  -7   1   8  295.97    8.91   0
   7  -1  -8  305.33    9.09   0
   7   1  -8  314.69    8.37   0
   7  -1  -8  310.10    9.76   0
   7   1  -8  290.43   10.76   0
  -7  -1   8  307.61   10.36   0
   7   1  -8  296.71    8.46   0
   7  -1  -8  292.20    8.51   0
   6  -1  -8   31.68    9.48   0
   6   1  -8   18.89    9.38   0
   6   1  -8   32.91    7.29   0
   6  -1  -8   25.26    7.10   0
   6   1  -8   35.10    7.45   0
   6  -1  -8   25.13    7.26   0
  -6  -1   8   31.46    8.68   0
  -6   1   8   26.80    8.95   0
   5   1  -8  206.33    8.30   0
   5  -1  -8  237.19    7.88   0
  -5  -1   8  216.52   10.70   0
  -5   1   8  208.96    7.99   0
  -5  -1   8  229.68    7.75   0
  -5   1   8  211.12    7.48   0
   5   1  -8  212.47   11.57   0
   5  -1  -8  206.06   10.21   0
   4   1  -8   61.47    7.23   0
   4  -1  -8   61.44    6.92   0
  -4   1   8   55.57    8.89   0
  -4  -1   8   60.23    6.92   0
  -4   1   8   62.35    6.84   0
  -4  -1   8   60.00    9.93   0
   4   1  -8   63.35    9.35   0
   4  -1  -8   58.36    9.75   0
   3   1  -8   17.62    6.84   0
   3  -1  -8   14.01    6.88   0
  -3  -1   8    3.04    9.70   0
  -3  -1   8   20.83    7.11   0
  -3   1   8    9.26    6.59   0
   3   1  -8   10.01   10.55   0
   3  -1  -8    8.35    9.41   0
  -3   1   8    8.31    8.99   0
  -2  -1   8   80.87    8.64   0
  -2   1   8   86.51    7.07   0
  -2   1   8   76.38    9.37   0
   2  -1  -8   75.33    9.69   0
  -2  -1   8   69.25   10.52   0
   2   1  -8   77.59    7.45   0
   2  -1  -8   65.83    7.53   0
  -1  -1   8 1184.53   10.32   0
  -1   1   8 1217.94   10.70   0
  -1   1   8 1118.82   13.89   0
  -1  -1   8 1116.88   15.20   0
   1   1  -8 1083.81   10.19   0
   1  -1  -8 1061.83   10.52   0
   0   1   8  602.60   10.82   0
   0  -1   8  603.95   12.65   0
   0  -1   8  647.51    8.74   0
   0   1   8  679.82    9.06   0
   0   1  -8  581.86    8.86   0
   0  -1  -8  616.88   10.71   0
   1  -1   8   75.38    6.98   0
   1   1   8   94.09    7.20   0
   1  -1   8   87.94    9.23   0
  -1   1  -8   92.30    6.93   0
  -1  -1  -8   73.75    7.69   0
   1  -1   8   84.65    9.32   0
   1   1   8   78.63    8.02   0
   2  -1   8   15.74    6.93   0
   2   1   8   21.31    7.18   0
   2  -1   8    3.14    7.08   0
   2  -1   8   14.14    9.16   0
  -2   1  -8   13.87    6.85   0
  -2  -1  -8   19.69    7.22   0
   2   1   8    8.98    8.63   0
   3  -1   8  120.51    7.69   0
   3   1   8  160.20    9.51   0
   3   1   8  145.57    7.74   0
   3  -1   8  136.96    7.94   0
   3   1   8  135.16    7.87   0
  -3   1  -8  135.50    7.75   0
  -3  -1  -8  136.05    7.99   0
   3  -1   8  149.75    9.46   0
   4  -1   8    9.31    7.10   0
   4  -1   8    8.08    7.77   0
   4   1   8   21.12    7.49   0
  -4   1  -8    9.06    7.84   0
  -4  -1  -8   11.86    7.76   0
   4   1   8   -2.69    9.05   0
   4  -1   8   14.20    7.39   0
   4   1   8   12.29    7.27   0
   5   1   8   35.09    9.26   0
   5  -1   8   39.11    7.72   0
   5  -1   8   39.69    9.29   0
   5   1   8   48.70    7.81   0
  -5   1  -8   45.35    8.21   0
  -5  -1  -8   41.29    9.05   0
   5  -1   8   49.44    7.46   0
   5   1   8   44.74    7.83   0
   6  -1   8   -2.03    9.67   0
   6   1   8    3.04    9.10   0
   6   1   8   -1.74    9.36   0
  -6   1  -8   -4.75    8.09   0
  -6  -1  -8   22.26    8.76   0
   6  -1   8   -2.69    7.77   0
   6  -1   8    5.89    7.68   0
   6   1   8   -5.18    8.05   0
   8   2  -8   85.91    7.97   0
   8  -2  -8  101.55    8.27   0
  -8  -2   8  112.75    9.73   0
   8  -2  -8  117.13    7.90   0
  -8   2   8   99.04    8.27   0
   8   2  -8   80.79    9.99   0
   8   2  -8   92.86    8.08   0
   8  -2  -8   83.60    8.12   0
   7  -2  -8   46.57    9.49   0
   7   2  -8   50.18    7.44   0
   7  -2  -8   59.66    7.50   0
   7   2  -8   48.39    9.38   0
   7   2  -8   57.23    9.04   0
   7  -2  -8   33.20    7.51   0
  -7  -2   8   51.76    9.17   0
  -7   2   8   45.81    9.24   0
   6  -2  -8  611.83   11.74   0
   6   2  -8  626.56    9.37   0
   6   2  -8  622.58   12.52   0
   6  -2  -8  621.78    9.12   0
   6   2  -8  618.95    9.31   0
   6  -2  -8  605.00    9.19   0
  -6   2   8  582.56    9.76   0
  -6  -2   8  635.11   12.14   0
  -5  -2   8   77.67   10.40   0
   5   2  -8   81.60    7.40   0
   5  -2  -8   71.97    7.15   0
  -5   2   8   71.14    7.39   0
  -5  -2   8   80.84    7.59   0
   5   2  -8   79.05   11.41   0
   5  -2  -8   74.65    7.90   0
   4   2  -8  466.74    8.71   0
   4  -2  -8  511.05    8.63   0
  -4  -2   8  495.32    8.76   0
  -4   2   8  495.29    8.71   0
  -4  -2   8  472.67   14.05   0
   4   2  -8  479.52   14.06   0
   4  -2  -8  463.32   10.88   0
  -4   2   8  467.97   10.36   0
   3  -2  -8   93.01    7.35   0
  -3  -2   8   92.26    7.40   0
  -3   2   8  112.38    7.16   0
   3   2  -8   93.67   12.88   0
  -3   2   8   86.73    7.76   0
   3  -2  -8   91.52    8.18   0
  -3  -2   8   88.11   12.04   0
   3   2  -8   93.20    7.56   0
  -2  -2   8   44.61   12.48   0
  -2  -2   8   41.96    7.29   0
  -2   2   8   43.58    7.44   0
  -2   2   8   39.54    8.99   0
   2  -2  -8   35.69    9.37   0
   2   2  -8   45.34    7.04   0
   2  -2  -8   48.96    7.67   0
  -1  -2   8  112.76    7.28   0
  -1   2   8   97.18    7.53   0
  -1   2   8   91.08    9.68   0
   1  -2  -8  116.07    8.12   0
  -1  -2   8   92.47   12.10   0
   1   2  -8  101.99    7.45   0
   1  -2  -8  117.02    9.37   0
   0   2   8  469.32   10.89   0
   0  -2   8  475.09   13.59   0
   0  -2   8  503.38    9.75   0
   0   2   8  517.70    8.91   0
   0  -2   8  512.98   13.22   0
   0   2  -8  475.60    8.43   0
   0  -2  -8  455.05    8.96   0
   1  -2   8   36.75    6.94   0
   1   2   8   32.00    7.40   0
   1  -2   8   36.70   10.14   0
  -1   2  -8   44.24    6.71   0
  -1  -2  -8   36.30    7.38   0
   1  -2   8   36.45    9.42   0
   1   2   8   36.33    9.34   0
   2  -2   8   27.88    6.94   0
   2   2   8   37.70    7.14   0
   2  -2   8   24.47    8.69   0
   2  -2   8   26.85    8.97   0
  -2   2  -8   25.46    7.00   0
  -2  -2  -8   22.68    7.46   0
   2   2   8    8.37    8.89   0
   3   2   8    7.02    7.24   0
   3  -2   8    8.20    8.48   0
   3  -2   8   -5.88    8.80   0
  -3   2  -8   -1.09    7.14   0
   3   2   8    6.57    7.49   0
  -3  -2  -8    5.04    7.80   0
   3  -2   8  -10.14    6.92   0
   4   2   8   16.69    7.04   0
   4  -2   8    2.81    7.30   0
   4  -2   8    8.55    9.15   0
  -4   2  -8   16.44    7.68   0
   4   2   8    7.74    7.22   0
  -4  -2  -8    8.41    7.74   0
   4   2   8   13.02    7.33   0
   4  -2   8   11.40    7.40   0
   5   2   8   -2.03    7.41   0
   5  -2   8    7.53    7.50   0
   5   2   8    6.58    7.55   0
  -5   2  -8   13.80    8.03   0
  -5  -2  -8    5.37    8.77   0
   5  -2   8    1.41    9.09   0
   5  -2   8   17.44    7.49   0
   5   2   8    7.57    9.00   0
   6  -2   8    4.27    7.69   0
  -6   2  -8   -4.95    8.46   0
   6   2   8    7.86    7.60   0
  -6  -2  -8   12.35   10.57   0
   6  -2   8    8.09    7.77   0
   6   2   8   10.28    7.44   0
   6  -2   8   13.50    7.85   0
   6   2   8    7.75    7.93   0
   8   3  -8    3.84    7.46   0
   8  -3  -8    4.41    7.81   0
   8  -3  -8    1.89    9.04   0
   8   3  -8    2.31    9.53   0
   8   3  -8    2.52    7.66   0
   8  -3  -8   12.04    7.49   0
  -8   3   8    7.29    7.50   0
   7  -3  -8   19.44    7.80   0
   7   3  -8    6.20    7.29   0
   7  -3  -8    5.63    7.13   0
   7   3  -8   -4.17    9.25   0
   7   3  -8    6.87    7.30   0
   7  -3  -8   26.10    7.39   0
  -7   3   8   10.44    9.15   0
   6  -3  -8   15.30    7.43   0
   6   3  -8   24.01    6.90   0
   6   3  -8   15.64   10.69   0
   6  -3  -8    9.96    7.06   0
   6   3  -8    7.51    7.10   0
  -6   3   8   13.60    6.99   0
   6  -3  -8   10.29    7.12   0
   5   3  -8  370.51    8.41   0
  -5   3   8  337.67    8.52   0
   5  -3  -8  391.20    8.53   0
   5  -3  -8  346.46    8.38   0
  -5  -3   8  378.02    9.75   0
   5   3  -8  353.53   14.51   0
   5  -3  -8  350.35    8.90   0
   4   3  -8   47.02    8.73   0
   4  -3  -8   38.46    7.20   0
  -4  -3   8   45.50    7.05   0
  -4   3   8   45.28    7.19   0
   4   3  -8   46.53   14.72   0
  -4   3   8   37.97    6.92   0
   4  -3  -8   30.82    8.90   0
   3  -3  -8   43.76    7.20   0
  -3  -3   8   43.12    8.72   0
  -3   3   8   55.13    7.40   0
  -3   3   8   37.38    7.32   0
   3  -3  -8   40.32    7.79   0
   3   3  -8   40.86    7.27   0
  -2  -3   8  420.64    9.51   0
  -2   3   8  437.38    8.61   0
  -2   3   8  391.66   10.17   0
   2  -3  -8  401.57   10.55   0
   2   3  -8  367.57    8.65   0
   2  -3  -8  380.54    8.57   0
  -1  -3   8  105.39    7.42   0
  -1   3   8   92.87    7.91   0
  -1   3   8  106.81    7.81   0
   1  -3  -8  103.73    7.74   0
   1   3  -8   99.82    9.09   0
   1  -3  -8   94.38    7.86   0
   0   3   8   52.71    7.74   0
   0  -3   8   63.74    7.18   0
   0  -3   8   59.21   12.67   0
   0   3   8   65.12    7.53   0
   0  -3   8   64.34   14.15   0
   0   3  -8   50.32    7.34   0
   0  -3  -8   53.75    7.73   0
   1  -3   8  674.91    8.97   0
   1  -3   8  677.17   13.95   0
   1   3   8  735.46    9.40   0
  -1   3  -8  659.72    9.02   0
  -1  -3  -8  666.90   10.76   0
   1  -3   8  695.80   14.48   0
   1   3   8  684.61    9.85   0
   2  -3   8  245.51    7.88   0
   2   3   8  266.90    8.12   0
   2  -3   8  248.30    9.93   0
  -2   3  -8  253.65    7.74   0
  -2  -3  -8  251.24    8.08   0
   2   3   8  254.41    8.25   0
   2  -3   8  241.76    9.92   0
   3   3   8  193.27    7.93   0
   3  -3   8  182.64    8.29   0
  -3   3  -8  152.35    7.58   0
  -3  -3  -8  197.29    8.28   0
   3   3   8  169.01    7.91   0
   3  -3   8  180.99    9.55   0
   3  -3   8  196.51    7.66   0
   4   3   8   13.92    6.86   0
   4  -3   8   23.39    9.10   0
  -4   3  -8   -0.61    7.56   0
  -4  -3  -8    7.96    8.02   0
   4  -3   8   -3.60    7.31   0
   4   3   8    0.87    7.38   0
   4  -3   8   -0.24    7.27   0
   5   3   8  195.91    9.90   0
   5   3   8  199.11    8.14   0
   5  -3   8  196.57   10.22   0
   5  -3   8  187.19   10.29   0
  -5   3  -8  194.53    8.45   0
  -5  -3  -8  192.18    9.49   0
   5   3   8  195.46    8.32   0
   5  -3   8  167.29    8.48   0
   8   4  -8   11.94    7.42   0
   8  -4  -8   22.85    7.94   0
   8  -4  -8   15.03    7.43   0
   8   4  -8    9.69    9.75   0
   8   4  -8   20.93    7.66   0
   8  -4  -8   32.47    7.55   0
  -8   4   8   15.57    7.58   0
   7  -4  -8    5.43    7.67   0
   7   4  -8    2.88    7.31   0
   7  -4  -8    4.73    7.15   0
   7   4  -8   -1.13   10.53   0
   7   4  -8    6.01    7.37   0
   7  -4  -8   13.21    7.25   0
  -7   4   8   -3.71    7.31   0
   6  -4  -8  104.48    9.68   0
   6   4  -8   85.02    7.39   0
   6   4  -8   94.70   11.28   0
   6  -4  -8   94.36    7.62   0
  -6   4   8   89.44    7.46   0
   6   4  -8   98.82    7.63   0
   6  -4  -8   92.67    7.55   0
  -5   4   8   85.64    7.49   0
   5   4  -8   74.93    7.23   0
   5  -4  -8   77.72    7.56   0
   5  -4  -8   88.25    7.58   0
  -5  -4   8   94.80    7.23   0
   5   4  -8   86.89   15.71   0
   5  -4  -8   85.55    7.66   0
   4   4  -8   13.54    7.17   0
   4  -4  -8    5.66    7.37   0
  -4  -4   8    5.27    7.06   0
  -4   4   8   -2.31    7.17   0
  -4   4   8   11.73    9.31   0
   4  -4  -8   -4.04    7.25   0
   3  -4  -8   17.83    7.20   0
  -3  -4   8   27.97    6.98   0
  -3   4   8   28.46    7.12   0
  -3   4   8   21.24    7.35   0
   3  -4  -8   17.00    8.97   0
   3   4  -8   28.97    7.12   0
  -2  -4   8  229.92    7.79   0
  -2   4   8  224.83    7.86   0
  -2   4   8  201.22    9.82   0
   2  -4  -8  211.65    8.33   0
   2   4  -8  191.51    7.76   0
   2  -4  -8  220.44    7.95   0
  -1  -4   8   37.12    7.00   0
  -1   4   8   21.34    7.73   0
  -1   4   8   26.36    7.22   0
   1  -4  -8   23.01    7.51   0
   1   4  -8   16.27    7.21   0
   1  -4  -8   25.94    7.52   0
   0   4   8  376.63    8.78   0
   0  -4   8  394.01    8.52   0
   0   4   8  397.81    8.58   0
   0   4  -8  358.56    8.32   0
   0  -4  -8  370.06    8.60   0
   1  -4   8  111.50    7.38   0
   1   4   8  106.75    7.60   0
   1  -4   8  101.23   11.71   0
  -1   4  -8  100.41    7.06   0
  -1  -4  -8  111.33    9.59   0
   1  -4   8   99.83   12.48   0
   1   4   8  107.98    8.13   0
   2  -4   8  146.97    7.75   0
   2   4   8  170.77    8.10   0
   2  -4   8  156.77   10.67   0
   2  -4   8  169.37   11.14   0
  -2   4  -8  167.33    7.58   0
  -2  -4  -8  169.86    8.46   0
   2   4   8  162.12    8.07   0
   3   4   8   33.79    7.27   0
   3  -4   8   39.40    8.68   0
   3  -4   8   37.60    9.06   0
  -3   4  -8   43.10    7.37   0
  -3  -4  -8   48.67    7.93   0
   3   4   8   29.79    7.32   0
   3  -4   8   40.40    7.40   0
   4   4   8  313.89   10.09   0
   4  -4   8  274.16   10.27   0
   4  -4   8  315.00   10.62   0
  -4   4  -8  293.66    8.85   0
  -4  -4  -8  297.10    9.51   0
   4   4   8  311.08    8.48   0
   4  -4   8  286.96    8.47   0
   5   4   8    9.20    7.29   0
   5   4   8   -2.79    7.31   0
   5  -4   8    5.22    9.39   0
   5  -4   8    6.18    9.52   0
  -5   4  -8   -6.44    8.03   0
  -5  -4  -8   -4.61    9.02   0
   5   4   8    9.11    9.25   0
   5  -4   8    1.78    9.80   0
   7  -5  -8  135.01    8.21   0
   7   5  -8  149.80    8.29   0
   7  -5  -8  144.47    7.98   0
   7   5  -8  135.74   12.09   0
   7   5  -8  132.05    8.15   0
   7  -5  -8  120.53    8.18   0
  -7   5   8  122.28    9.64   0
   6   5  -8    2.43   12.90   0
   6   5  -8    3.41    7.20   0
   6  -5  -8    1.14    7.22   0
  -6   5   8    7.37    8.74   0
   6   5  -8   -4.05    7.34   0
   6  -5  -8    4.75    7.11   0
   6  -5  -8   14.55    7.66   0
   5   5  -8  354.47    8.41   0
   5  -5  -8  423.01    8.62   0
   5  -5  -8  417.08    8.65   0
  -5  -5   8  415.50    8.67   0
   5  -5  -8  401.83    9.23   0
  -5   5   8  373.01    8.70   0
   4  -5  -8   24.71    7.46   0
  -4  -5   8   21.61    7.02   0
  -4   5   8   17.77    8.95   0
   4  -5  -8   19.86    9.04   0
   4   5  -8   32.76    7.21   0
   3  -5  -8  138.46    9.08   0
  -3  -5   8  169.50    7.49   0
  -3   5   8  151.61    7.18   0
  -3   5   8  132.00    7.72   0
   3  -5  -8  147.77    9.90   0
   3   5  -8  133.22    7.44   0
   2  -5  -8   14.92    8.85   0
  -2  -5   8    2.43    7.12   0
  -2   5   8    5.03    6.99   0
  -2   5   8   12.83    7.08   0
   2  -5  -8    6.64    9.21   0
   2   5  -8   -1.28    6.80   0
  -1  -5   8   35.74    7.08   0
  -1   5   8   36.85    7.87   0
  -1   5   8   45.00    7.29   0
   1  -5  -8   54.23    8.76   0
   1   5  -8   30.64    7.02   0
   1  -5  -8   28.35    7.34   0
   0   5   8   28.72    7.75   0
   0  -5   8   28.99    6.96   0
   0   5   8   32.33    7.18   0
   0  -5  -8   27.73    7.43   0
   0   5  -8   31.42    6.68   0
   0  -5  -8   22.50    7.54   0
   1  -5   8  550.54    9.00   0
   1   5   8  597.84    9.39   0
   1  -5   8  537.15   19.12   0
  -1   5  -8  523.34    9.91   0
  -1  -5  -8  527.11    9.54   0
   1  -5   8  535.34   18.89   0
   1   5   8  521.75   10.94   0
   2  -5   8   37.84   10.03   0
   2  -5   8   35.65    7.38   0
   2   5   8   54.96    7.27   0
   2  -5   8   40.97   10.15   0
  -2   5  -8   41.10    7.12   0
  -2  -5  -8   54.59    9.44   0
   2   5   8   55.62    7.44   0
   3   5   8    4.66    7.03   0
   3  -5   8    4.57    8.77   0
   3  -5   8   13.14    8.90   0
  -3   5  -8    0.78    7.40   0
  -3  -5  -8    9.37    8.01   0
   3   5   8    5.77    7.07   0
   3  -5   8   22.26    7.19   0
   4   5   8   28.98    8.89   0
   4  -5   8   11.06    8.77   0
   4  -5   8   10.33    9.20   0
  -4   5  -8   11.83    7.89   0
  -4  -5  -8    7.54    8.85   0
   4   5   8    2.56    9.36   0
   4  -5   8   12.76    7.68   0
   5   5   8    6.35    7.68   0
   5  -5   8    2.11    8.93   0
   5   5   8   13.42    7.59   0
  -5   5  -8   -7.32    8.01   0
  -5  -5  -8    1.15    9.01   0
   5   5   8   -0.70    7.78   0
   5  -5   8    4.55    8.01   0
   7  -6  -8   25.30    7.68   0
   7   6  -8   36.88    9.59   0
   7  -6  -8   16.05    7.29   0
   7   6  -8   20.09   12.51   0
  -7   6   8   25.62    9.21   0
   7   6  -8   27.55    7.93   0
   7  -6  -8   14.79    7.83   0
   7   6  -8   20.82   13.53   0
   6   6  -8  137.13    8.26   0
  -6   6   8  141.17    9.54   0
   6  -6  -8  137.65    7.49   0
   6   6  -8  135.44    8.17   0
   6  -6  -8  151.04    7.91   0
   6  -6  -8  155.71    8.33   0
   5  -6  -8   13.47    7.18   0
   5  -6  -8   14.30    7.17   0
  -5  -6   8   20.44    7.08   0
  -5   6   8    5.53    7.36   0
   5  -6  -8   22.55    9.02   0
   5   6  -8   -4.36    7.20   0
   4  -6  -8  148.47    9.20   0
   4  -6  -8  163.94    9.09   0
  -4  -6   8  142.60    9.22   0
  -4   6   8  131.88    7.86   0
   4  -6  -8  134.30    7.84   0
   4   6  -8  120.79    9.10   0
   3  -6  -8  322.64    9.98   0
  -3  -6   8  343.53    8.49   0
  -3   6   8  337.57    8.64   0
  -3   6   8  314.54    8.59   0
   3  -6  -8  321.63    8.86   0
   3   6  -8  305.00    8.38   0
  -2  -6   8  161.62    7.43   0
  -2   6   8  110.24    7.93   0
  -2   6   8  141.49    7.81   0
   2  -6  -8  137.91    7.77   0
   2   6  -8  122.00    7.26   0
   2  -6  -8  133.73    7.65   0
  -1  -6   8   -1.58    6.64   0
  -1   6   8   12.33    7.83   0
  -1   6   8   15.99    8.73   0
   1  -6  -8   11.61    7.73   0
   1   6  -8   21.34    8.11   0
   1  -6  -8    1.83    7.81   0
   0   6   8  350.44    9.07   0
   0  -6   8  383.66    8.35   0
   0   6   8  394.16   10.46   0
   0  -6  -8  391.88    9.08   0
   0   6  -8  380.57    8.08   0
   0  -6  -8  365.66    9.02   0
   1   6   8   45.53    7.76   0
   1  -6   8   48.11    7.47   0
   1   6   8   64.86    7.57   0
  -1   6  -8   52.99    7.19   0
  -1  -6  -8   53.82    7.77   0
   2  -6   8  141.60    7.80   0
   2   6   8  157.24    7.96   0
   2  -6   8  140.69   12.39   0
   2  -6   8  136.84   12.37   0
  -2   6  -8  131.95    7.58   0
  -2  -6  -8  137.82    8.56   0
   2   6   8  136.21    7.93   0
   3   6   8   37.50    8.96   0
   3  -6   8   33.19    9.05   0
  -3   6  -8   23.78    7.56   0
  -3  -6  -8   25.89    8.42   0
   3  -6   8   29.77    9.08   0
   3   6   8   40.69    7.38   0
   3  -6   8   33.38    7.67   0
   4   6   8   25.80    7.64   0
  -4   6  -8   17.59    9.72   0
  -4  -6  -8   22.21    9.44   0
   4   6   8   19.94    7.46   0
   4  -6   8   22.23    8.85   0
   4  -6   8   13.72    7.84   0
   5   6   8   -1.74    7.76   0
  -5   6  -8   -0.01    8.19   0
  -5  -6  -8   15.75    9.28   0
   5   6   8   28.64    7.44   0
   5  -6   8    7.85    9.43   0
   5  -6   8   16.09    8.24   0
   7   7  -8   -2.03    7.82   0
   7  -7  -8   14.33    7.33   0
   7   7  -8    8.12   16.53   0
  -7   7   8    5.43    7.54   0
   7   7  -8    5.81    7.66   0
   7  -7  -8   17.26    7.74   0
   7   7  -8    5.61   16.77   0
   7  -7  -8    2.96    7.59   0
   6   7  -8   11.99    7.54   0
  -6   7   8    2.59    7.51   0
   6  -7  -8  -12.16    7.76   0
   6   7  -8   13.59    9.01   0
   6  -7  -8    9.03    7.63   0
   6  -7  -8    9.48    9.46   0
   5  -7  -8   13.48    6.93   0
   5  -7  -8    1.46    7.49   0
  -5  -7   8    6.51    9.11   0
  -5   7   8    8.51    7.46   0
   5  -7  -8    2.34    7.59   0
   5   7  -8    7.59    7.18   0
   4  -7  -8   11.70    7.18   0
   4  -7  -8   -3.83    9.15   0
  -4  -7   8   -5.20    6.86   0
  -4   7   8   -7.18    8.84   0
   4  -7  -8    3.22    7.20   0
   4   7  -8    3.37    6.98   0
   3  -7  -8   66.60    7.49   0
  -3  -7   8   48.51    8.75   0
  -3   7   8   43.40    7.40   0
   3  -7  -8   68.12    9.33   0
   3   7  -8   58.07    7.22   0
  -2  -7   8   34.32    7.27   0
  -2   7   8   40.28    7.62   0
  -2   7   8   39.52    7.12   0
   2  -7  -8   33.41    7.66   0
   2   7  -8   37.14    7.08   0
   2  -7  -8   24.39    7.45   0
  -1  -7   8  255.08    9.16   0
  -1   7   8  225.98    8.32   0
  -1   7   8  228.90    8.12   0
   1  -7  -8  252.72    8.37   0
   1   7  -8  222.14    7.45   0
   1  -7  -8  215.77    8.23   0
   0  -7   8   19.81    7.26   0
   0   7   8   30.62    8.89   0
   0   7   8   25.23    8.62   0
   0  -7  -8   -0.18    8.71   0
   0   7  -8    9.81    6.81   0
   0  -7  -8   22.98    7.62   0
   1   7   8  349.78    8.75   0
   1  -7   8  360.60    8.60   0
   1   7   8  372.15    8.57   0
  -1   7  -8  344.83    8.39   0
  -1  -7  -8  344.41    8.90   0
   2  -7   8    5.73    6.86   0
   2   7   8    3.00    7.38   0
   2  -7   8   -4.01   12.44   0
   2  -7   8   -2.16   12.38   0
  -2   7  -8    2.16    6.90   0
  -2  -7  -8    1.44   10.04   0
   2   7   8   16.59    7.13   0
   3   7   8  209.37   10.09   0
   3  -7   8  177.62   11.81   0
   3  -7   8  166.92   11.71   0
  -3   7  -8  185.84    8.29   0
  -3  -7  -8  192.14   11.98   0
   3   7   8  183.99    8.53   0
   3  -7   8  173.51    8.18   0
   4   7   8   21.09    7.84   0
  -4   7  -8   15.37    7.56   0
  -4  -7  -8   26.09    9.73   0
   4  -7   8   31.85   10.85   0
   4   7   8   23.86    7.85   0
   4  -7   8   25.11    7.97   0
  -6   8   8   14.11    7.71   0
   6  -8  -8    8.55    7.52   0
   6   8  -8    2.29    7.50   0
   6  -8  -8    3.54    7.65   0
   6  -8  -8   19.00    7.78   0
   6   8  -8   12.59    7.46   0
   5  -8  -8   31.85    9.05   0
   5  -8  -8   28.37    9.08   0
  -5  -8   8   39.45    9.10   0
  -5   8   8   34.93    7.49   0
   5  -8  -8   13.44    7.97   0
   5   8  -8   24.99    9.15   0
   4  -8  -8  285.35    9.98   0
   4  -8  -8  321.29    8.75   0
  -4  -8   8  294.23    8.83   0
  -4   8   8  297.20    8.33   0
   4  -8  -8  315.15    8.43   0
   4   8  -8  291.60    8.43   0
   3  -8  -8   62.23    7.55   0
  -3  -8   8   80.15    9.13   0
   3  -8  -8   82.26    7.60   0
  -3   8   8   52.06    7.51   0
   3  -8  -8   77.69    7.69   0
   3   8  -8   76.33    7.42   0
  -2  -8   8   11.36    7.06   0
  -2   8   8   20.10    7.29   0
  -2   8   8   18.45    7.36   0
   2  -8  -8   17.52    7.36   0
   2   8  -8   13.13    6.91   0
   2  -8  -8   10.64    7.52   0
  -1  -8   8  170.33    7.96   0
  -1   8   8  156.09    7.89   0
  -1   8   8  180.85    9.65   0
   1  -8  -8  172.80    7.90   0
   1   8  -8  165.78    7.57   0
   1  -8  -8  157.86    9.76   0
   0  -8   8  100.91    7.52   0
   0   8   8  104.94    7.55   0
   0   8   8  106.38    7.88   0
   0  -8  -8  107.65    7.49   0
   0   8  -8   97.97    8.85   0
   0  -8  -8   89.89   10.08   0
   1   8   8   14.09    7.65   0
   1  -8   8    2.99    7.24   0
   1   8   8    6.61    7.46   0
  -1   8  -8   -1.66    7.06   0
  -1  -8  -8   11.79    9.74   0
   2  -8   8   70.57    9.51   0
   2  -8   8   21.44   15.15   0
   2   8   8   76.19    9.43   0
  -2   8  -8   52.58    7.93   0
   2  -8   8    3.61   14.86   0
  -2  -8  -8   64.14    9.10   0
   2   8   8   42.97    7.70   0
   3   8   8   24.24    7.80   0
   3  -8   8   22.90   10.67   0
   3  -8   8   11.49   10.55   0
  -3   8  -8   27.47    7.60   0
[truncated: 45,117 more chars]
