# Supplementary material for: Synthesis, crystal structure and thermal properties of poly[bis­[μ-3-(amino­meth­yl)pyridine-κ2 N:N′]bis(thio­cyanato-κN)manganese(II)]
Source: Acta Crystallogr E Crystallogr Commun. 2021 Jul 2;77(Pt 8):765–9. doi: 10.1107/S2056989021006733 (PMC8340975; doi:10.1107/S2056989021006733)
Supplement: Supplementary file 2 [file e-77-00765-Isup2.hkl]

data_I                                                                          
_shelx_title ' [Mn(NCS)2(3-(aminomethyl)pyridine)2]n (kw211) in P2(1)/n'        
_shelx_refln_list_code          4                                               
_shelx_F_calc_maximum       92.23                                               
_exptl_crystal_F_000       398.00                                               
_reflns_d_resolution_high  0.7827                                               
                                                                                
loop_                                                                           
 _space_group_symop_operation_xyz                                               
 'x, y, z'                                                                      
 '-x+1/2, y+1/2, -z+1/2'                                                        
 '-x, -y, -z'                                                                   
 'x-1/2, -y-1/2, z-1/2'                                                         
                                                                                
_cell_length_a     8.2157                                                       
_cell_length_b    12.2356                                                       
_cell_length_c     8.9601                                                       
_cell_angle_alpha  90.000                                                       
_cell_angle_beta   99.736                                                       
_cell_angle_gamma  90.000                                                       
                                                                                
_shelx_F_squared_multiplier     1.000                                           
                                                                                
loop_                                                                           
 _refln_index_h                                                                 
 _refln_index_k                                                                 
 _refln_index_l                                                                 
 _refln_F_squared_calc                                                          
 _refln_F_squared_meas                                                          
 _refln_F_squared_sigma                                                         
 _refln_observed_status                                                         
   2   0   0        281.58        284.18         7.06 o                         
   4   0   0       1262.83       1151.12        34.34 o                         
   6   0   0       1084.31       1118.35        34.83 o                         
   8   0   0        113.06        115.08         4.01 o                         
  10   0   0          7.36          4.32         4.01 o                         
   1   1   0       3567.13       3907.56        23.46 o                         
   2   1   0       6765.63       7128.81        83.51 o                         
   3   1   0        113.19         91.49         3.77 o                         
   4   1   0        698.10        644.43         8.06 o                         
   5   1   0        394.95        370.80         4.46 o                         
   6   1   0        462.41        439.69         5.07 o                         
   7   1   0        230.93        232.86         4.68 o                         
   8   1   0        312.03        324.99         4.76 o                         
   9   1   0        417.23        425.53         5.61 o                         
  10   1   0         40.84         40.23         2.97 o                         
   0   2   0       2149.46       2372.32        15.73 o                         
   1   2   0       4654.44       4918.63        43.34 o                         
   2   2   0       3406.94       3487.92        15.12 o                         
   3   2   0        517.91        540.49         4.55 o                         
   4   2   0         50.01         58.97         3.35 o                         
   5   2   0         24.17         27.60         2.86 o                         
   6   2   0        705.38        720.25         4.68 o                         
   7   2   0        364.77        370.46         3.23 o                         
   8   2   0        400.14        411.47         5.29 o                         
   9   2   0         17.35         20.94         2.62 o                         
  10   2   0        174.40        156.56         6.26 o                         
   1   3   0       8506.03       9378.43        36.05 o                         
   2   3   0          0.43          2.93         4.71 o                         
   3   3   0        340.97        307.75         4.12 o                         
   4   3   0       1330.32       1315.44        13.35 o                         
   5   3   0       2343.10       2316.50        22.47 o                         
   6   3   0        553.70        516.45         4.63 o                         
   7   3   0        318.68        337.25         3.87 o                         
   8   3   0         68.83         73.28         3.33 o                         
   9   3   0         14.87         15.24         2.56 o                         
  10   3   0         47.26         46.26         3.01 o                         
   0   4   0       4187.75       4125.98        19.28 o                         
   1   4   0        804.88        861.07         7.77 o                         
   2   4   0       6995.45       6718.66        60.68 o                         
   3   4   0        248.37        222.36         3.93 o                         
   4   4   0       1423.74       1314.29        18.35 o                         
   5   4   0        552.64        540.90         6.86 o                         
   6   4   0        368.48        375.23         3.44 o                         
   7   4   0        181.01        173.81         3.02 o                         
   8   4   0         74.93         83.15         2.63 o                         
   9   4   0         99.41        102.51         2.74 o                         
  10   4   0          2.60          6.78         2.87 o                         
   1   5   0        539.08        535.86         5.53 o                         
   2   5   0         75.46        105.89         5.14 o                         
   3   5   0        530.41        597.25         5.44 o                         
   4   5   0        772.57        742.91        10.54 o                         
   5   5   0        175.72        180.61         3.22 o                         
   6   5   0        218.02        209.78         4.44 o                         
   7   5   0        401.81        415.97         3.16 o                         
   8   5   0         67.93         75.16         3.42 o                         
   9   5   0        214.92        198.26         2.92 o                         
   0   6   0        508.22        533.74         6.46 o                         
   1   6   0        155.45        167.55         3.89 o                         
   2   6   0        359.65        351.34         5.32 o                         
   3   6   0        546.38        548.23         7.22 o                         
   4   6   0          9.55         11.24         3.10 o                         
   5   6   0        334.82        334.32         7.32 o                         
   6   6   0        270.84        278.06         3.45 o                         
   7   6   0        364.52        368.07         3.59 o                         
   8   6   0        435.11        445.23         7.17 o                         
   9   6   0         28.81         33.46         2.66 o                         
   1   7   0       3701.46       3597.49        30.10 o                         
   2   7   0          0.76          5.66         3.56 o                         
   3   7   0       2519.73       2456.22        29.11 o                         
   4   7   0          0.06          1.85         3.06 o                         
   5   7   0        368.83        373.15         3.50 o                         
   6   7   0        115.57        116.38         2.87 o                         
   7   7   0        152.41        170.24         3.24 o                         
   8   7   0         41.28         43.20         2.64 o                         
   9   7   0         13.62         16.56         2.46 o                         
   0   8   0        745.05        774.90        14.63 o                         
   1   8   0        300.61        287.38         3.94 o                         
   2   8   0        425.35        392.07         4.84 o                         
   3   8   0        200.54        178.99         3.76 o                         
   4   8   0        613.50        607.36         9.43 o                         
   5   8   0        641.15        617.30        10.70 o                         
   6   8   0        149.07        159.38         3.63 o                         
   7   8   0         46.66         61.64         2.91 o                         
   8   8   0         55.56         49.54         2.71 o                         
   1   9   0        128.33        123.74         3.96 o                         
   2   9   0         32.34         35.91         3.34 o                         
   3   9   0        129.13        134.76         3.70 o                         
   4   9   0         54.28         62.36         3.23 o                         
   5   9   0        123.28        115.30         3.35 o                         
   6   9   0         12.10         14.48         2.93 o                         
   7   9   0        201.82        200.04         2.87 o                         
   8   9   0          9.48         11.50         2.55 o                         
   0  10   0        205.08        207.41         5.57 o                         
   1  10   0        112.16        111.67         3.72 o                         
   2  10   0        702.13        704.60         8.78 o                         
   3  10   0        351.57        334.12         4.10 o                         
   4  10   0        845.52        811.18         7.56 o                         
   5  10   0         69.19         75.63         4.19 o                         
   6  10   0         53.62         58.31         3.04 o                         
   7  10   0         70.66         71.95         2.80 o                         
   1  11   0       1366.87       1375.08        18.24 o                         
   2  11   0          0.17         -0.64         3.45 o                         
   3  11   0        414.83        422.72         9.76 o                         
   4  11   0          2.08          2.04         3.21 o                         
   5  11   0        243.68        253.92         6.81 o                         
   6  11   0        176.48        175.41         3.47 o                         
   7  11   0         35.05         38.25         3.12 o                         
   0  12   0          7.51         11.36         4.86 o                         
   1  12   0        171.19        172.57         3.46 o                         
   2  12   0        140.85        149.55         3.49 o                         
   3  12   0         67.93         65.52         3.50 o                         
   4  12   0         55.06         53.25         3.44 o                         
   5  12   0         37.66         41.43         3.48 o                         
   6  12   0          8.90         12.55         3.30 o                         
   1  13   0          2.26          9.43         3.62 o                         
   2  13   0         34.56         37.35         3.26 o                         
   3  13   0        110.55        115.19         4.21 o                         
   4  13   0          0.22          3.65         3.52 o                         
   5  13   0        151.78        133.46         4.98 o                         
   0  14   0        264.58        267.47        10.56 o                         
   1  14   0         76.59         81.98         4.64 o                         
   2  14   0        322.72        316.26         6.08 o                         
   3  14   0         56.90         55.17         3.69 o                         
   4  14   0        250.38        240.97         9.90 o                         
   1  15   0         14.81         14.16         3.65 o                         
   2  15   0          1.62          5.82         3.66 o                         
  -9   0   1        387.61        365.34         4.60 o                         
  -7   0   1         37.76         34.96         3.47 o                         
  -5   0   1         60.54         73.44         4.08 o                         
  -3   0   1         23.40         25.75         5.32 o                         
  -1   0   1       6812.15       7497.82       188.00 o                         
   1   0   1        656.25        667.90        11.63 o                         
   3   0   1         37.18         27.58         5.17 o                         
   5   0   1       1054.61        964.78         6.21 o                         
   7   0   1       1282.66       1248.67        13.10 o                         
   9   0   1         38.58         34.13         3.94 o                         
 -10   1   1        165.60        154.25         3.17 o                         
  -9   1   1         43.01         44.84         2.58 o                         
  -8   1   1        360.46        365.14         5.18 o                         
  -7   1   1        264.43        251.87         3.48 o                         
  -6   1   1         81.73         81.50         2.66 o                         
  -5   1   1        361.56        344.81         3.31 o                         
  -4   1   1       1510.81       1457.41        11.91 o                         
  -3   1   1        455.00        477.11         4.22 o                         
  -2   1   1       7980.84       8148.21        32.34 o                         
  -1   1   1        716.53        786.03         7.97 o                         
   0   1   1        827.92       1112.43         9.03 o                         
   1   1   1        222.23        233.76         5.98 o                         
   2   1   1        591.44        602.92         6.63 o                         
   3   1   1         37.70         32.56         3.38 o                         
   4   1   1       1361.13       1323.44        21.01 o                         
   5   1   1        587.76        574.84        10.69 o                         
   6   1   1        567.26        554.75         6.38 o                         
   7   1   1        184.10        182.55         3.00 o                         
   8   1   1          4.49          8.07         2.64 o                         
   9   1   1          4.23          5.66         2.79 o                         
  10   1   1        138.63        125.02         4.96 o                         
 -10   2   1          3.44          6.36         2.68 o                         
  -9   2   1        152.60        163.51         4.37 o                         
  -8   2   1         51.39         58.29         2.59 o                         
  -7   2   1        473.92        489.53         4.91 o                         
  -6   2   1         15.22         16.93         2.80 o                         
  -5   2   1       1448.38       1383.73         8.40 o                         
  -4   2   1        484.86        475.12         4.10 o                         
  -3   2   1       5879.08       5772.21        26.98 o                         
  -2   2   1        501.00        535.19         5.41 o                         
  -1   2   1       4787.48       5328.22        74.33 o                         
   0   2   1         13.10         22.96         5.31 o                         
   1   2   1        685.54        671.48         5.98 o                         
   2   2   1        226.86        217.04         4.91 o                         
   3   2   1        591.36        560.45         4.30 o                         
   4   2   1        486.46        499.62         5.22 o                         
   5   2   1       1456.09       1466.73        18.57 o                         
   6   2   1         52.96         60.24         2.74 o                         
   7   2   1         69.15         74.01         2.68 o                         
   8   2   1         51.07         56.53         2.72 o                         
   9   2   1         37.99         39.51         2.82 o                         
  10   2   1         32.79         27.73         2.98 o                         
 -10   3   1         34.71         30.07         2.74 o                         
  -9   3   1         42.31         48.45         2.65 o                         
  -8   3   1        164.44        163.69         2.79 o                         
  -7   3   1        186.35        186.36         4.02 o                         
  -6   3   1         20.88         24.30         2.81 o                         
  -5   3   1          0.41          9.17         2.80 o                         
  -4   3   1        251.22        233.37         3.45 o                         
  -3   3   1        119.89        145.58         3.61 o                         
  -2   3   1       3206.49       3233.12        34.55 o                         
  -1   3   1        853.97        895.30         8.67 o                         
   0   3   1        536.64        573.39         8.13 o                         
   1   3   1         17.59         15.56         4.41 o                         
   2   3   1        235.86        191.49         4.15 o                         
   3   3   1        796.80        742.91         9.31 o                         
   4   3   1       1533.98       1499.45        18.77 o                         
   5   3   1         50.95         58.11         3.06 o                         
   6   3   1       1376.47       1339.20        16.88 o                         
   7   3   1         28.53         33.35         2.84 o                         
   8   3   1        105.86        104.51         4.48 o                         
   9   3   1         45.39         52.39         2.81 o                         
 -10   4   1         94.81         83.86         3.18 o                         
  -9   4   1         21.60         21.77         3.03 o                         
  -8   4   1          5.19         12.51         3.16 o                         
  -7   4   1        187.63        185.12         3.48 o                         
  -6   4   1         84.24         83.65         2.83 o                         
  -5   4   1          8.33         11.75         2.89 o                         
  -4   4   1        124.77        126.10         3.44 o                         
  -3   4   1       1998.16       2040.70        17.21 o                         
  -2   4   1       1206.68       1182.75         8.64 o                         
  -1   4   1        261.27        277.56         5.13 o                         
   0   4   1         36.09         35.31         4.51 o                         
   1   4   1        237.21        228.13         4.50 o                         
   2   4   1       4202.29       4189.07        47.51 o                         
   3   4   1        944.35        950.01        12.68 o                         
   4   4   1         31.46         20.42         3.13 o                         
   5   4   1       1821.61       1781.71        20.98 o                         
   6   4   1        150.86        158.63         4.94 o                         
   7   4   1        162.33        163.02         3.49 o                         
   8   4   1          2.66          4.13         2.55 o                         
   9   4   1        161.38        158.90         3.82 o                         
  -9   5   1         86.97         85.63         2.88 o                         
  -8   5   1        418.60        425.50         4.59 o                         
  -7   5   1         86.39         84.66         2.89 o                         
  -6   5   1        717.29        729.38         5.55 o                         
  -5   5   1         24.01         22.88         2.91 o                         
  -4   5   1        722.85        671.07        10.13 o                         
  -3   5   1         35.06         46.09         3.26 o                         
  -2   5   1       6128.01       6031.45        26.04 o                         
  -1   5   1        371.81        420.11         4.67 o                         
   0   5   1       3193.57       3064.87        28.85 o                         
   1   5   1       1185.50       1203.89        13.85 o                         
   2   5   1       1772.49       1607.09        15.39 o                         
   3   5   1         53.32         44.75         3.16 o                         
   4   5   1        309.14        297.22         3.69 o                         
   5   5   1          4.03          2.72         3.04 o                         
   6   5   1        198.20        209.66         2.92 o                         
   7   5   1          2.17          3.29         2.51 o                         
   8   5   1         28.18         29.71         2.62 o                         
   9   5   1          0.07          6.89         3.40 o                         
  -9   6   1         87.24         83.05         3.95 o                         
  -8   6   1         60.04         65.60         2.67 o                         
  -7   6   1        488.42        498.20        10.76 o                         
  -6   6   1         71.04         74.97         2.81 o                         
  -5   6   1          1.25          2.94         2.68 o                         
  -4   6   1        163.14        156.76         3.99 o                         
  -3   6   1       1281.71       1249.60        14.02 o                         
  -2   6   1         68.96         72.06         3.65 o                         
  -1   6   1       2235.11       2172.68        25.66 o                         
   0   6   1        689.49        654.56         6.76 o                         
   1   6   1        530.33        443.57         4.99 o                         
   2   6   1         16.19          8.50         3.50 o                         
   3   6   1        772.22        734.45         6.90 o                         
   4   6   1       1504.76       1458.81        13.64 o                         
   5   6   1         88.99         92.04         2.92 o                         
   6   6   1          0.39          4.80         2.65 o                         
   7   6   1        167.72        178.75         3.42 o                         
   8   6   1        154.93        163.15         2.94 o                         
   9   6   1         70.36         70.17         2.63 o                         
  -9   7   1         21.20         17.84         2.75 o                         
  -8   7   1          8.66         12.30         2.46 o                         
  -7   7   1          6.15          8.90         2.46 o                         
  -6   7   1        125.24        121.77         2.65 o                         
  -5   7   1          6.77          8.55         2.66 o                         
  -4   7   1         56.85         50.70         3.02 o                         
  -3   7   1         61.54         56.58         3.50 o                         
  -2   7   1        160.47        189.86         4.03 o                         
  -1   7   1          1.23          5.00         3.17 o                         
   0   7   1         94.36        103.16         3.56 o                         
   1   7   1         44.82         63.72         3.56 o                         
   2   7   1        438.91        451.60         4.55 o                         
   3   7   1         88.00         87.04         3.36 o                         
   4   7   1        408.66        415.42         4.75 o                         
   5   7   1         19.60         20.83         2.96 o                         
   6   7   1        433.67        461.20         7.83 o                         
   7   7   1         15.75         18.84         2.47 o                         
   8   7   1        297.73        314.82         5.22 o                         
   9   7   1          6.98         11.06         2.63 o                         
  -8   8   1        110.57        114.71         3.37 o                         
  -7   8   1        322.64        321.78         2.99 o                         
  -6   8   1         14.97         24.38         2.53 o                         
  -5   8   1        287.81        306.27         4.90 o                         
  -4   8   1         22.19         24.63         3.01 o                         
  -3   8   1       1251.25       1224.84        14.67 o                         
  -2   8   1         27.72         28.06         3.65 o                         
  -1   8   1       1119.15       1157.77        12.73 o                         
   0   8   1        310.98        299.05         4.89 o                         
   1   8   1        104.58        109.43         4.87 o                         
   2   8   1        363.60        361.03         4.12 o                         
   3   8   1       1757.49       1750.05        15.80 o                         
   4   8   1         38.32         44.51         3.26 o                         
   5   8   1         63.60         72.19         3.39 o                         
   6   8   1        250.37        251.31         3.62 o                         
   7   8   1        344.71        338.22         3.69 o                         
   8   8   1          5.57          4.78         2.65 o                         
  -8   9   1         35.87         35.54         2.72 o                         
  -7   9   1         15.27         16.74         2.64 o                         
  -6   9   1        916.96        909.58        12.72 o                         
  -5   9   1         55.25         60.56         3.01 o                         
  -4   9   1        782.68        795.30        11.99 o                         
  -3   9   1          2.25          1.69         3.47 o                         
  -2   9   1       1398.78       1370.97        17.93 o                         
  -1   9   1        129.48        138.31         3.59 o                         
   0   9   1        703.21        673.47         7.75 o                         
   1   9   1          2.41          3.51         3.51 o                         
   2   9   1        744.71        735.51         5.56 o                         
   3   9   1        153.55        137.03         4.20 o                         
   4   9   1        242.06        233.24         6.70 o                         
   5   9   1         17.80         29.11         2.90 o                         
   6   9   1         96.55         96.50         2.96 o                         
   7   9   1         55.18         62.54         2.70 o                         
   8   9   1          1.07          2.84         2.70 o                         
  -8  10   1         76.23         74.91         2.99 o                         
  -7  10   1         28.33         23.65         2.81 o                         
  -6  10   1        203.27        212.47         4.01 o                         
  -5  10   1         74.74         70.73         3.36 o                         
  -4  10   1          0.42         -1.33         3.19 o                         
  -3  10   1         31.38         36.53         3.40 o                         
  -2  10   1        194.94        195.79         4.42 o                         
  -1  10   1         33.76         37.75         3.44 o                         
   0  10   1          0.17          2.92         3.61 o                         
   1  10   1         39.69         39.14         3.54 o                         
   2  10   1        160.59        166.54         4.03 o                         
   3  10   1        597.86        564.22         9.01 o                         
   4  10   1         17.98         17.29         3.27 o                         
   5  10   1         19.80         24.76         3.17 o                         
   6  10   1        155.52        159.83         5.34 o                         
   7  10   1        200.61        188.83         3.11 o                         
  -7  11   1         18.25         26.60         2.99 o                         
  -6  11   1         78.03         81.61         2.92 o                         
  -5  11   1         11.96         17.32         3.65 o                         
  -4  11   1          0.64          5.98         3.33 o                         
  -3  11   1         47.36         47.14         3.85 o                         
  -2  11   1         34.42         35.05         3.04 o                         
  -1  11   1          5.37         13.41         4.31 o                         
   0  11   1        301.74        303.58         3.79 o                         
   1  11   1        437.68        432.73         8.32 o                         
   2  11   1        378.51        389.75         3.65 o                         
   3  11   1         81.35         89.34         3.67 o                         
   4  11   1         38.80         51.76         3.62 o                         
   5  11   1         57.70         56.82         3.32 o                         
   6  11   1        182.92        191.24         3.94 o                         
   7  11   1         26.48         33.59         3.40 o                         
  -6  12   1         12.19         19.43         4.34 o                         
  -5  12   1        411.83        401.00         3.94 o                         
  -4  12   1          2.67          8.04         4.08 o                         
  -3  12   1        333.35        339.73         5.23 o                         
  -2  12   1          1.02          3.92         3.48 o                         
  -1  12   1        640.64        653.57        12.02 o                         
   0  12   1        123.94        127.96         3.87 o                         
   1  12   1       1181.31       1217.40        17.11 o                         
   2  12   1         33.77         35.84         3.34 o                         
   3  12   1        142.31        144.73         3.68 o                         
   4  12   1         83.52         84.75         3.49 o                         
   5  12   1         26.58         28.51         3.88 o                         
   6  12   1          2.01         11.51         3.50 o                         
  -5  13   1         40.88         43.34         3.76 o                         
  -4  13   1        224.67        221.80         6.92 o                         
  -3  13   1          0.30         -0.53         3.56 o                         
  -2  13   1         71.23         83.15         3.61 o                         
  -1  13   1         17.68         25.65         3.76 o                         
   0  13   1        216.14        223.87         6.81 o                         
   1  13   1         36.09         45.89         3.61 o                         
   2  13   1        307.51        289.82         4.30 o                         
   3  13   1        252.46        261.64         6.75 o                         
   4  13   1         27.28         30.75         3.55 o                         
   5  13   1         95.33         92.65         3.68 o                         
  -4  14   1          0.24          4.37         3.82 o                         
  -3  14   1          9.38         10.21         3.57 o                         
  -2  14   1          2.05          5.41         3.65 o                         
  -1  14   1         15.51         19.38         3.67 o                         
   0  14   1          2.75          9.35         3.56 o                         
   1  14   1        183.00        180.21         3.77 o                         
   2  14   1         13.57         14.79         3.75 o                         
   3  14   1          2.91          0.08         3.46 o                         
   4  14   1          5.37         10.44         3.62 o                         
  -2  15   1         21.64         18.36         5.74 o                         
  -1  15   1          6.82          7.96         3.98 o                         
   0  15   1        100.52         98.68         3.94 o                         
   1  15   1         71.88         74.24         6.10 o                         
   2  15   1        215.88        162.78        37.15 o                         
 -10   0   2        194.11        188.11         6.00 o                         
  -8   0   2        713.48        726.14         9.76 o                         
  -6   0   2       2456.14       2439.35        41.12 o                         
  -4   0   2       3452.64       3334.77        33.24 o                         
  -2   0   2       4375.08       4589.04       124.77 o                         
   2   0   2        770.99        691.53        19.05 o                         
   4   0   2         15.73         11.36         4.39 o                         
   6   0   2          5.07          5.29         4.76 o                         
   8   0   2        175.17        169.15         4.14 o                         
 -10   1   2         94.95         88.44         4.85 o                         
  -9   1   2        332.23        328.01         5.35 o                         
  -8   1   2        258.48        258.29         3.79 o                         
  -7   1   2          9.30          7.77         2.57 o                         
  -6   1   2         43.62         40.38         2.61 o                         
  -5   1   2        739.51        742.14         6.54 o                         
  -4   1   2        359.76        323.61         3.44 o                         
  -3   1   2       2192.24       2282.53        22.43 o                         
  -2   1   2         81.41         93.33         4.68 o                         
  -1   1   2        435.92        502.71         8.67 o                         
   0   1   2       7762.30       7954.76        34.79 o                         
   1   1   2       4355.91       4583.23        63.47 o                         
   2   1   2       3957.18       3786.89        39.06 o                         
   3   1   2       2223.74       2165.42        27.00 o                         
   4   1   2        741.53        655.97         8.02 o                         
   5   1   2        527.42        480.03         5.81 o                         
   6   1   2         71.95         72.13         2.85 o                         
   7   1   2         57.63         55.68         2.73 o                         
   8   1   2          6.22          6.96         3.08 o                         
   9   1   2        429.96        421.45         7.28 o                         
 -10   2   2         34.79         33.86         3.96 o                         
  -9   2   2         11.20         12.11         2.75 o                         
  -8   2   2         16.69         23.65         2.80 o                         
  -7   2   2         69.82         72.67         3.05 o                         
  -6   2   2         31.82         30.98         3.08 o                         
  -5   2   2         73.98         89.70         3.17 o                         
  -4   2   2        603.74        629.91         9.05 o                         
  -3   2   2         27.80         22.17         3.27 o                         
  -2   2   2       1587.82       1674.38        22.16 o                         
  -1   2   2       2551.25       2706.11        34.91 o                         
   0   2   2        143.09        152.66         5.28 o                         
   1   2   2        440.77        453.08         4.82 o                         
   2   2   2       2077.67       1959.98        28.23 o                         
   3   2   2          6.16         -4.75         5.18 o                         
   4   2   2       3403.36       3312.90        59.58 o                         
   5   2   2         20.03         18.49         2.70 o                         
   6   2   2       1371.29       1371.98        30.11 o                         
   7   2   2        399.08        410.37         3.23 o                         
   8   2   2        436.92        434.74         4.89 o                         
   9   2   2         61.55         62.30         2.85 o                         
 -10   3   2        169.83        153.41         6.96 o                         
  -9   3   2        181.56        190.26         3.61 o                         
  -8   3   2          0.09         -0.07         2.71 o                         
  -7   3   2        535.88        522.70         4.99 o                         
  -6   3   2         71.09         72.72         2.81 o                         
  -5   3   2       2269.49       2232.12        16.07 o                         
  -4   3   2        203.11        215.86         3.37 o                         
  -3   3   2       4256.60       4208.34        47.29 o                         
  -2   3   2       5179.55       5350.30        74.57 o                         
  -1   3   2       1972.53       1984.62        29.69 o                         
   0   3   2        798.67        738.12         8.57 o                         
   1   3   2        136.63        124.45         3.84 o                         
   2   3   2       1978.53       1895.69        19.08 o                         
   3   3   2       1151.42       1119.61        14.91 o                         
   4   3   2        555.27        532.80         5.81 o                         
   5   3   2        748.95        748.05        12.39 o                         
   6   3   2         56.57         53.93         2.70 o                         
   7   3   2         48.48         47.74         2.60 o                         
   8   3   2          7.41         10.79         2.68 o                         
   9   3   2         13.81         15.21         2.87 o                         
 -10   4   2        104.11         97.65         5.14 o                         
  -9   4   2         89.10         89.40         2.74 o                         
  -8   4   2        314.78        328.43         4.14 o                         
  -7   4   2        130.51        129.71         2.78 o                         
  -6   4   2        589.11        573.71         4.35 o                         
  -5   4   2         52.31         52.92         2.93 o                         
  -4   4   2       8106.44       8179.87        89.46 o                         
  -3   4   2        229.04        221.44         3.94 o                         
  -2   4   2        785.91        777.06         7.93 o                         
  -1   4   2       1678.74       1674.14        16.90 o                         
   0   4   2       1807.82       1738.96        13.90 o                         
   1   4   2        633.79        595.07         5.92 o                         
   2   4   2       1242.88       1217.65        10.59 o                         
   3   4   2         20.90         16.08         2.99 o                         
   4   4   2        476.17        469.08         6.98 o                         
   5   4   2        530.15        536.07         8.70 o                         
   6   4   2        122.67        124.49         3.81 o                         
   7   4   2          1.64          5.11         2.46 o                         
   8   4   2         29.17         36.84         3.10 o                         
   9   4   2          3.39          3.65         2.91 o                         
  -9   5   2          8.87          7.23         2.68 o                         
  -8   5   2        161.26        171.59         3.23 o                         
  -7   5   2          4.42          8.62         2.48 o                         
  -6   5   2        346.95        352.07         3.28 o                         
  -5   5   2          2.80          4.74         2.87 o                         
  -4   5   2        755.68        727.02         7.91 o                         
  -3   5   2        123.55        124.22         3.83 o                         
  -2   5   2        310.47        306.22         4.17 o                         
  -1   5   2       1019.31       1007.10         9.27 o                         
   0   5   2         46.32         44.92         3.63 o                         
   1   5   2        501.81        453.28         8.88 o                         
   2   5   2        578.18        564.03         6.75 o                         
   3   5   2       1597.69       1503.94         8.40 o                         
   4   5   2        399.47        369.29         4.31 o                         
   5   5   2       1101.32       1047.00         6.87 o                         
   6   5   2          0.54          7.16         2.83 o                         
   7   5   2        391.55        410.90         7.15 o                         
   8   5   2          0.20          6.05         2.51 o                         
   9   5   2        378.62        364.29         9.71 o                         
  -9   6   2         23.26         22.77         3.36 o                         
  -8   6   2        185.42        188.11         4.21 o                         
  -7   6   2          2.04          5.85         2.60 o                         
  -6   6   2          6.39          8.34         2.77 o                         
  -5   6   2        355.14        357.41         5.05 o                         
  -4   6   2         12.20         17.67         2.84 o                         
  -3   6   2       1178.35       1147.33        11.14 o                         
  -2   6   2        513.14        508.67         8.73 o                         
  -1   6   2        910.46        888.94         7.48 o                         
   0   6   2       1005.07        974.48         6.67 o                         
   1   6   2        518.14        481.90         8.65 o                         
   2   6   2        506.25        479.37         4.74 o                         
   3   6   2        699.40        656.93         4.12 o                         
   4   6   2       1417.90       1348.24        14.54 o                         
   5   6   2         76.39         86.51         2.74 o                         
   6   6   2        118.10        121.88         2.68 o                         
   7   6   2         13.60         14.66         2.47 o                         
   8   6   2        372.40        386.79         9.31 o                         
   9   6   2          0.15          4.27         2.60 o                         
  -9   7   2        193.57        182.52         4.85 o                         
  -8   7   2         13.83         16.54         2.60 o                         
  -7   7   2        438.06        467.88         5.89 o                         
  -6   7   2          7.48         12.62         2.52 o                         
  -5   7   2       2243.50       2252.58        38.32 o                         
  -4   7   2        152.68        150.26         3.14 o                         
  -3   7   2       1664.54       1662.63        15.60 o                         
  -2   7   2        309.28        288.90         5.94 o                         
  -1   7   2       1659.74       1641.06        21.23 o                         
   0   7   2        619.54        634.26         5.96 o                         
   1   7   2       1310.37       1327.26        15.25 o                         
   2   7   2        168.61        192.12         3.25 o                         
   3   7   2        251.16        250.10         3.44 o                         
   4   7   2          0.03          4.52         3.01 o                         
   5   7   2         28.52         23.92         3.14 o                         
   6   7   2         42.24         45.39         2.68 o                         
   7   7   2          0.36         -1.56         2.45 o                         
   8   7   2          0.69          1.12         2.58 o                         
  -9   8   2         51.57         55.67         2.74 o                         
  -8   8   2         49.21         49.81         2.74 o                         
  -7   8   2        131.98        128.30         2.72 o                         
  -6   8   2        421.07        435.02         5.41 o                         
  -5   8   2         46.37         48.94         2.75 o                         
  -4   8   2         82.05         89.67         3.39 o                         
  -3   8   2        304.00        299.19         3.60 o                         
  -2   8   2       2251.02       2196.23        28.00 o                         
  -1   8   2          7.53          9.98         3.27 o                         
   0   8   2        146.10        141.67         3.62 o                         
   1   8   2        975.63        936.79         6.26 o                         
   2   8   2        102.22        104.73         3.39 o                         
   3   8   2       1141.66       1116.57        15.21 o                         
   4   8   2        826.35        847.93         5.32 o                         
   5   8   2         55.11         61.65         3.15 o                         
   6   8   2         98.41        109.27         2.82 o                         
   7   8   2          4.48          1.90         2.56 o                         
   8   8   2         26.44         23.69         2.63 o                         
  -8   9   2         33.02         32.04         2.66 o                         
  -7   9   2          4.81          8.63         2.66 o                         
  -6   9   2          2.22          4.50         2.50 o                         
  -5   9   2         13.18         17.12         2.80 o                         
  -4   9   2          3.38          7.65         3.35 o                         
  -3   9   2          0.77          8.12         3.02 o                         
  -2   9   2        136.11        128.44         3.73 o                         
  -1   9   2         15.76         15.18         3.13 o                         
   0   9   2          0.13          4.92         3.14 o                         
   1   9   2        224.02        217.54         3.74 o                         
   2   9   2         10.74          9.58         3.35 o                         
   3   9   2        625.25        612.36         5.44 o                         
   4   9   2         78.35         77.16         3.75 o                         
   5   9   2        932.12        932.98         8.50 o                         
   6   9   2          9.39         11.42         2.88 o                         
   7   9   2        481.21        475.44         8.52 o                         
  -8  10   2         77.96         77.96         3.24 o                         
  -7  10   2          2.71          8.27         2.92 o                         
  -6  10   2        310.98        308.37         5.47 o                         
  -5  10   2         54.86         61.83         3.55 o                         
  -4  10   2        264.54        277.89         6.00 o                         
  -3  10   2        272.48        256.63         6.61 o                         
  -2  10   2        640.77        652.14        10.27 o                         
  -1  10   2       1176.34       1175.55        14.38 o                         
   0  10   2        177.37        177.76         3.63 o                         
   1  10   2        297.99        285.39         3.84 o                         
   2  10   2        382.71        393.36         4.39 o                         
   3  10   2        128.68        123.30         5.74 o                         
   4  10   2        157.58        152.60         3.47 o                         
   5  10   2         97.56        102.59         3.34 o                         
   6  10   2         57.80         64.26         3.24 o                         
   7  10   2          0.28         -2.10         2.87 o                         
  -7  11   2        388.20        385.68         9.39 o                         
  -6  11   2          2.80          8.16         2.89 o                         
  -5  11   2        249.11        266.16         3.83 o                         
  -4  11   2         77.68         72.53         3.52 o                         
  -3  11   2        409.51        421.07         7.10 o                         
  -2  11   2         51.61         58.67         3.73 o                         
  -1  11   2       1659.96       1673.18        21.53 o                         
   0  11   2         28.78         37.33         3.50 o                         
   1  11   2        225.73        235.36         3.62 o                         
   2  11   2         49.07         53.78         3.09 o                         
   3  11   2          1.59          5.99         3.61 o                         
   4  11   2         12.31         16.64         3.30 o                         
   5  11   2         37.89         41.06         3.28 o                         
   6  11   2         42.26         51.71         5.75 o                         
  -6  12   2          3.57          3.25         2.95 o                         
  -5  12   2          5.23          5.64         3.25 o                         
  -4  12   2         37.08         39.25         3.32 o                         
  -3  12   2         85.27         84.53         4.14 o                         
  -2  12   2         13.87          9.91         3.63 o                         
  -1  12   2         60.82         62.48         3.66 o                         
   0  12   2        451.65        460.81         7.60 o                         
   1  12   2        586.55        599.05        11.37 o                         
   2  12   2        233.33        238.43         3.45 o                         
   3  12   2         42.77         52.89         3.73 o                         
   4  12   2         63.74         69.40         3.65 o                         
   5  12   2          1.67          3.41         3.51 o                         
   6  12   2        191.06        179.97         7.83 o                         
  -5  13   2          0.76          5.14         3.57 o                         
  -4  13   2          7.17          6.79         3.88 o                         
  -3  13   2          9.55         14.38         3.53 o                         
  -2  13   2         50.75         45.63         4.32 o                         
  -1  13   2        160.58        165.10         4.20 o                         
   0  13   2        303.53        315.13         4.31 o                         
   1  13   2         97.35         95.37         3.50 o                         
   2  13   2          0.49          2.51         3.45 o                         
   3  13   2        127.74        128.84         3.91 o                         
   4  13   2          7.21         14.88         4.63 o                         
   5  13   2        198.28        175.52         5.26 o                         
  -4  14   2        256.39        239.67         7.28 o                         
  -3  14   2         15.81         18.87         3.70 o                         
  -2  14   2        193.14        200.93         7.20 o                         
  -1  14   2         88.53         93.14         3.93 o                         
   0  14   2        388.07        371.58         9.41 o                         
   1  14   2         11.07         13.62         3.22 o                         
   2  14   2          0.54          2.71         3.43 o                         
   3  14   2         25.12         28.02         3.58 o                         
  -2  15   2         33.38         23.07         7.43 o                         
  -1  15   2         44.68         36.01         4.08 o                         
   0  15   2         40.79         34.16         4.08 o                         
   1  15   2        114.02        104.58        11.98 o                         
  -9   0   3          5.04          9.76         4.75 o                         
  -7   0   3         66.24         66.22         3.49 o                         
  -5   0   3         18.72         21.85         3.73 o                         
  -3   0   3       1457.69       1496.17        29.84 o                         
  -1   0   3        499.95        469.63         7.30 o                         
   3   0   3        422.92        372.26         5.28 o                         
   5   0   3        866.34        820.92        21.23 o                         
   7   0   3        952.42        987.38         8.59 o                         
   9   0   3         67.92         65.52         4.03 o                         
 -10   1   3         44.43         45.78         2.65 o                         
  -9   1   3          0.05          2.22         3.27 o                         
  -8   1   3        459.28        485.65         7.01 o                         
  -7   1   3          4.52          4.32         2.48 o                         
  -6   1   3        349.25        349.63         5.38 o                         
  -5   1   3        117.95        114.95         2.80 o                         
  -4   1   3        588.34        570.56         8.53 o                         
  -3   1   3       1564.21       1593.77        23.65 o                         
  -2   1   3       1822.88       1830.74        23.63 o                         
  -1   1   3       1948.71       1984.30        18.03 o                         
   0   1   3        657.41        634.90         9.80 o                         
   1   1   3          0.27          7.39         3.94 o                         
   2   1   3       3392.11       3410.82        46.01 o                         
   3   1   3          0.08         33.80         6.47 o                         
   4   1   3          7.66          7.97         2.96 o                         
   5   1   3         11.25         13.68         3.12 o                         
   6   1   3         71.87         73.25         3.96 o                         
   7   1   3         77.64         71.87         2.94 o                         
   8   1   3        292.21        296.47         5.67 o                         
   9   1   3         20.85         24.70         3.29 o                         
 -10   2   3          5.79          5.38         4.55 o                         
  -9   2   3        187.07        197.37         3.60 o                         
  -8   2   3          1.70          2.03         2.85 o                         
  -7   2   3        958.34        959.73        19.33 o                         
  -6   2   3        129.51        132.84         4.14 o                         
  -5   2   3       1292.98       1296.58        18.91 o                         
  -4   2   3        171.63        162.79         3.38 o                         
  -3   2   3       1807.13       1820.08        22.84 o                         
  -2   2   3        883.75        978.10        11.34 o                         
  -1   2   3         29.16         41.32         4.26 o                         
   0   2   3       2458.80       2474.03        22.20 o                         
   1   2   3       1559.93       1568.03        15.09 o                         
   2   2   3         44.76        105.14        14.10 o                         
   3   2   3          9.18         11.43         3.39 o                         
   4   2   3        372.44        392.75         8.14 o                         
   5   2   3          0.70         13.35         2.92 o                         
   6   2   3         88.08         88.58         2.92 o                         
   7   2   3        240.69        253.55         3.45 o                         
   8   2   3         37.00         40.53         2.94 o                         
   9   2   3         13.12         13.76         2.97 o                         
 -10   3   3          4.26          4.70         2.72 o                         
  -9   3   3          3.16          8.54         3.08 o                         
  -8   3   3         25.08         27.28         2.75 o                         
  -7   3   3          4.05          7.04         2.73 o                         
  -6   3   3         65.68         73.90         3.07 o                         
  -5   3   3        455.02        441.84         5.52 o                         
  -4   3   3        847.84        874.00         9.56 o                         
  -3   3   3         20.14         11.73         3.14 o                         
  -2   3   3       1708.23       1741.47        22.91 o                         
  -1   3   3        221.21        206.61         4.15 o                         
   0   3   3        402.37        347.37         4.25 o                         
   1   3   3        925.11        879.65        16.22 o                         
   2   3   3       3279.34       3117.81        48.01 o                         
   3   3   3          0.11          2.75         2.94 o                         
   4   3   3        768.64        739.77        11.42 o                         
   5   3   3        148.71        134.42         2.85 o                         
   6   3   3       1128.60       1116.08        18.25 o                         
   7   3   3          2.29         10.06         4.05 o                         
   8   3   3        135.97        133.26         3.00 o                         
   9   3   3         16.53         15.82         2.93 o                         
 -10   4   3          0.71          3.10         2.78 o                         
  -9   4   3          2.29          7.72         3.59 o                         
  -8   4   3         12.46         17.38         3.15 o                         
  -7   4   3         74.75         77.20         2.90 o                         
  -6   4   3         14.94         16.73         3.04 o                         
  -5   4   3        459.37        470.21         6.14 o                         
  -4   4   3        616.45        608.42         6.34 o                         
  -3   4   3        400.75        385.84         3.98 o                         
  -2   4   3        835.47        864.32         6.74 o                         
  -1   4   3       1743.77       1647.09        20.32 o                         
   0   4   3        357.44        431.77         4.63 o                         
   1   4   3       1217.79       1121.61        13.87 o                         
   2   4   3       1150.01       1131.02        17.00 o                         
   3   4   3       2959.84       2828.71        37.54 o                         
   4   4   3         42.14         34.56         2.88 o                         
   5   4   3        163.20        151.67         3.73 o                         
   6   4   3         50.93         54.87         3.31 o                         
   7   4   3        496.44        507.89         5.47 o                         
   8   4   3         48.14         45.70         3.01 o                         
   9   4   3        102.90         97.61         4.68 o                         
  -9   5   3          0.21         -0.32         2.90 o                         
  -8   5   3        384.07        395.23         5.96 o                         
  -7   5   3        124.97        124.56         3.04 o                         
  -6   5   3       1023.90       1000.64         9.94 o                         
  -5   5   3         28.33         29.18         2.97 o                         
  -4   5   3        448.14        437.69         4.05 o                         
  -3   5   3        399.31        395.42         3.73 o                         
  -2   5   3        592.95        580.94         8.63 o                         
  -1   5   3         11.97          7.61         3.31 o                         
   0   5   3        434.38        392.48         5.31 o                         
   1   5   3         22.43         34.40         3.27 o                         
   2   5   3        415.54        420.69         4.08 o                         
   3   5   3         62.84         72.50         3.04 o                         
   4   5   3         71.46         76.18         2.98 o                         
   5   5   3          3.04          4.93         2.90 o                         
   6   5   3         50.17         55.89         2.47 o                         
   7   5   3         31.66         30.03         2.40 o                         
   8   5   3         31.80         29.97         2.76 o                         
  -9   6   3        172.81        173.59         3.62 o                         
  -8   6   3          4.57          7.13         3.03 o                         
  -7   6   3        307.28        310.95         5.73 o                         
  -6   6   3        533.34        539.18         9.13 o                         
  -5   6   3        166.65        175.13         3.13 o                         
  -4   6   3          0.05          3.27         2.75 o                         
  -3   6   3        210.54        215.59         3.28 o                         
  -2   6   3        238.96        223.02         3.48 o                         
  -1   6   3       1616.38       1624.07        15.46 o                         
   0   6   3       1037.95       1020.14         9.37 o                         
   1   6   3        203.18        191.97         3.31 o                         
   2   6   3        297.51        275.85         4.39 o                         
   3   6   3        675.77        659.90         6.94 o                         
   4   6   3         82.08         82.12         3.09 o                         
   5   6   3         21.05         33.80         2.81 o                         
   6   6   3          0.10          4.73         2.44 o                         
   7   6   3        151.38        157.98         2.69 o                         
   8   6   3          6.57         10.96         2.59 o                         
  -9   7   3         11.71          9.08         2.73 o                         
  -8   7   3         37.02         42.13         2.75 o                         
  -7   7   3         33.44         35.22         2.59 o                         
  -6   7   3        217.01        208.89         4.15 o                         
  -5   7   3        113.38        111.68         2.70 o                         
  -4   7   3         21.81         26.24         2.63 o                         
  -3   7   3        494.32        493.38         6.97 o                         
  -2   7   3        467.72        478.24         9.45 o                         
  -1   7   3         27.97         30.53         3.01 o                         
   0   7   3       1737.87       1634.54        12.94 o                         
   1   7   3        145.70        154.55         3.28 o                         
   2   7   3       1817.32       1748.91        24.15 o                         
   3   7   3         19.26         21.69         2.91 o                         
   4   7   3        914.02        905.89         6.50 o                         
   5   7   3         38.92         43.12         2.84 o                         
   6   7   3        322.68        331.57         5.64 o                         
   7   7   3         23.78         23.91         2.53 o                         
   8   7   3        357.19        355.65         8.24 o                         
  -8   8   3         14.85         13.78         2.52 o                         
  -7   8   3        194.58        191.71         2.99 o                         
  -6   8   3         21.91         21.26         2.57 o                         
  -5   8   3        222.04        226.07         4.30 o                         
  -4   8   3        519.35        515.30         9.29 o                         
  -3   8   3       1050.64       1020.66        15.10 o                         
  -2   8   3        715.66        696.27        12.28 o                         
  -1   8   3        408.00        406.16         5.10 o                         
   0   8   3        183.22        166.68         3.28 o                         
   1   8   3        127.61        113.37         3.35 o                         
   2   8   3          7.55         13.89         2.98 o                         
   3   8   3        354.54        356.14         5.20 o                         
   4   8   3         28.67         24.87         2.95 o                         
   5   8   3        242.58        253.02         3.39 o                         
   6   8   3          0.01          0.79         2.72 o                         
   7   8   3         10.52         14.22         2.82 o                         
   8   8   3         63.26         66.35         2.77 o                         
  -8   9   3         82.78         85.06         2.82 o                         
  -7   9   3         95.43         91.95         2.72 o                         
  -6   9   3        733.90        737.11        11.70 o                         
  -5   9   3          6.38         11.64         2.72 o                         
  -4   9   3        541.17        553.29         6.68 o                         
  -3   9   3         49.72         51.88         2.97 o                         
  -2   9   3        272.74        277.77         3.62 o                         
  -1   9   3        365.40        371.74         3.97 o                         
   0   9   3         36.53         40.35         3.01 o                         
   1   9   3        139.23        142.83         3.34 o                         
   2   9   3          1.00          4.22         3.19 o                         
   3   9   3         12.14         11.13         3.16 o                         
   4   9   3        132.35        132.36         3.18 o                         
   5   9   3         19.35         22.09         2.96 o                         
   6   9   3          2.16          3.43         2.91 o                         
   7   9   3         58.52         58.77         2.82 o                         
  -7  10   3         26.63         19.21         2.74 o                         
  -6  10   3         38.60         36.03         2.71 o                         
  -5  10   3         52.91         53.91         2.80 o                         
  -4  10   3         70.76         72.01         3.06 o                         
  -3  10   3        269.25        283.39         3.73 o                         
  -2  10   3        111.06        111.73         3.30 o                         
  -1  10   3        165.89        165.25         3.31 o                         
   0  10   3        226.41        235.81         3.77 o                         
   1  10   3        390.75        395.28         3.87 o                         
   2  10   3          2.78          6.32         2.96 o                         
   3  10   3        665.14        672.85        10.14 o                         
   4  10   3          7.71          9.43         3.11 o                         
   5  10   3        353.48        362.07         3.59 o                         
   6  10   3         40.16         39.43         3.10 o                         
   7  10   3        115.01        107.54         6.72 o                         
  -7  11   3          6.78          8.60         2.87 o                         
  -6  11   3          4.93          8.57         2.80 o                         
  -5  11   3         73.17         83.87         3.05 o                         
  -4  11   3         70.48         68.72         3.39 o                         
  -3  11   3        244.25        244.66         3.80 o                         
  -2  11   3        346.06        340.38         4.41 o                         
  -1  11   3          0.22          2.80         3.06 o                         
   0  11   3        548.71        552.77         4.20 o                         
   1  11   3        243.08        245.57         5.51 o                         
   2  11   3        443.70        453.28         5.32 o                         
   3  11   3         12.49         18.82         3.16 o                         
   4  11   3        339.49        360.10         5.43 o                         
   5  11   3         57.70         62.06         3.65 o                         
   6  11   3        166.88        143.88         3.74 o                         
  -6  12   3          2.61          7.63         3.04 o                         
  -5  12   3        258.15        261.89         7.25 o                         
  -4  12   3         69.02         72.57         3.63 o                         
  -3  12   3        146.69        143.93         3.71 o                         
  -2  12   3        101.35        109.18         3.81 o                         
  -1  12   3        260.70        269.59         4.13 o                         
   0  12   3          0.02          0.03         3.18 o                         
   1  12   3         44.26         43.63         3.30 o                         
   2  12   3          4.96          8.01         3.15 o                         
   3  12   3         44.92         47.71         3.55 o                         
   4  12   3          0.13          0.01         3.34 o                         
   5  12   3          5.20          8.53         4.31 o                         
  -5  13   3         47.79         40.28         3.87 o                         
  -4  13   3        171.58        176.33         8.16 o                         
  -3  13   3          0.98          6.43         3.45 o                         
  -2  13   3        117.74        111.25         3.98 o                         
  -1  13   3        163.00        163.24         3.52 o                         
   0  13   3         23.94         20.00         3.50 o                         
   1  13   3         43.86         42.64         3.21 o                         
   2  13   3         95.95         84.32         3.39 o                         
   3  13   3        112.11        111.05         3.72 o                         
   4  13   3         39.81         38.30         3.67 o                         
  -4  14   3         20.76         19.70         3.60 o                         
  -3  14   3         61.61         50.63         3.62 o                         
  -2  14   3          0.63          4.69         3.67 o                         
  -1  14   3        125.02        117.75         4.08 o                         
   0  14   3         10.05          8.57         3.43 o                         
   1  14   3        107.50        110.24         3.61 o                         
   2  14   3         12.25         14.24         3.74 o                         
   3  14   3        280.53        257.28         5.60 o                         
  -1  15   3         12.01         12.93         4.43 o                         
   0  15   3         14.31         20.71         3.93 o                         
 -10   0   4        182.04        174.33         5.65 o                         
  -8   0   4       1256.89       1313.58        27.38 o                         
  -6   0   4        319.17        302.08         3.98 o                         
  -4   0   4        931.04       1004.15        16.92 o                         
  -2   0   4        127.58        143.92         5.03 o                         
   0   0   4        378.24        423.45        15.95 o                         
   2   0   4        199.45        201.95         6.25 o                         
   4   0   4          4.63          5.91         4.10 o                         
   6   0   4          0.76         -0.28         4.19 o                         
   8   0   4         92.29         84.53         4.59 o                         
 -10   1   4          7.80          6.08         2.70 o                         
  -9   1   4         79.78         82.47         2.69 o                         
  -8   1   4        115.07        118.43         2.64 o                         
  -7   1   4        146.27        150.62         2.65 o                         
  -6   1   4        530.31        520.18         6.73 o                         
  -5   1   4        484.17        509.13         5.25 o                         
  -4   1   4        594.12        513.56         5.34 o                         
  -3   1   4        578.34        554.87         9.24 o                         
  -2   1   4        786.57        758.55        10.71 o                         
  -1   1   4       1495.07       1450.78        11.90 o                         
   0   1   4       1359.49       1322.90        17.92 o                         
   1   1   4       2417.68       2384.57        26.73 o                         
   2   1   4          1.58          7.34         5.30 o                         
   3   1   4        516.56        488.77         7.56 o                         
   4   1   4         45.90         42.74         2.94 o                         
   5   1   4        347.97        347.73         5.65 o                         
   6   1   4         80.54         78.85         2.83 o                         
   7   1   4        325.58        321.87         7.16 o                         
   8   1   4        278.51        270.36         4.01 o                         
   9   1   4         38.72         33.85         2.97 o                         
 -10   2   4         11.26         12.66         2.67 o                         
  -9   2   4         31.20         34.30         2.66 o                         
  -8   2   4          6.66         12.00         2.87 o                         
  -7   2   4        136.25        142.19         2.58 o                         
  -6   2   4         67.35         71.11         2.68 o                         
  -5   2   4          5.56          8.21         2.64 o                         
  -4   2   4       1210.00       1220.63        15.74 o                         
  -3   2   4        256.43        256.77         3.36 o                         
  -2   2   4        738.60        630.15         8.59 o                         
  -1   2   4        477.38        477.44         4.40 o                         
   0   2   4       4297.56       4211.17        49.21 o                         
   1   2   4          3.68          6.68         3.41 o                         
   2   2   4       2707.84       2461.46        30.20 o                         
   3   2   4         38.31         48.82         3.04 o                         
   4   2   4       1623.29       1626.27        30.13 o                         
   5   2   4          5.13         13.01         2.83 o                         
   6   2   4       1099.59       1139.49        16.39 o                         
   7   2   4         13.83         17.10         2.66 o                         
   8   2   4        133.60        133.96         3.70 o                         
 -10   3   4          0.95         -2.75         2.75 o                         
  -9   3   4        208.97        203.73         3.77 o                         
  -8   3   4          0.82          2.78         2.53 o                         
  -7   3   4        348.89        351.20         3.21 o                         
  -6   3   4        473.14        460.17         3.65 o                         
  -5   3   4        443.44        467.93         5.26 o                         
  -4   3   4        524.08        530.36         8.80 o                         
  -3   3   4       1450.05       1504.64        26.09 o                         
  -2   3   4        606.81        563.64         8.13 o                         
  -1   3   4        222.12        215.47         3.40 o                         
   0   3   4         46.06         33.08         3.01 o                         
   1   3   4         39.80         62.28         6.61 o                         
   2   3   4        236.77        228.57         3.54 o                         
   3   3   4        173.58        188.69         3.39 o                         
   4   3   4          1.87         26.70         6.84 o                         
   5   3   4        377.84        389.67         5.06 o                         
   6   3   4        431.46        433.94         7.50 o                         
   7   3   4         10.14          7.85         2.68 o                         
   8   3   4         12.91         13.97         3.03 o                         
  -9   4   4         66.09         61.80         2.85 o                         
  -8   4   4        102.83        109.31         2.67 o                         
  -7   4   4         47.91         45.87         2.76 o                         
  -6   4   4       1242.68       1268.25        13.04 o                         
  -5   4   4         30.43         24.58         2.82 o                         
  -4   4   4        842.33        872.62         8.14 o                         
  -3   4   4        468.32        442.06         5.33 o                         
  -2   4   4         12.93         10.99         3.22 o                         
  -1   4   4       1943.99       2022.04        35.97 o                         
   0   4   4        512.77        549.25         8.45 o                         
   1   4   4         22.07         18.26         3.13 o                         
   2   4   4         25.95         28.85         3.11 o                         
   3   4   4        788.90        737.93        11.12 o                         
   4   4   4         14.75         16.31         3.02 o                         
   5   4   4         85.30         85.25         3.37 o                         
   6   4   4        232.16        237.03         4.92 o                         
   7   4   4         26.48         33.34         2.93 o                         
   8   4   4         28.25         28.62         2.76 o                         
  -9   5   4          6.69          7.96         2.72 o                         
  -8   5   4         34.94         41.22         2.73 o                         
  -7   5   4         23.30         26.63         2.67 o                         
  -6   5   4        186.91        183.10         3.14 o                         
  -5   5   4        207.58        198.54         3.02 o                         
  -4   5   4        899.81        887.83         8.36 o                         
  -3   5   4        406.31        391.90         5.49 o                         
  -2   5   4        469.15        485.29         9.16 o                         
  -1   5   4       2467.26       2339.59        28.83 o                         
   0   5   4        120.32        117.41         3.44 o                         
   1   5   4       2627.90       2621.96        38.56 o                         
   2   5   4          1.89          5.20         2.75 o                         
   3   5   4       1112.89       1080.49        15.03 o                         
   4   5   4        139.81        151.80         3.06 o                         
   5   5   4       1040.20       1027.87        12.91 o                         
   6   5   4          0.03          3.07         2.63 o                         
   7   5   4        148.68        154.16         3.22 o                         
   8   5   4         15.17         14.09         2.69 o                         
  -9   6   4         14.34         16.95         2.73 o                         
  -8   6   4         37.44         33.65         2.76 o                         
  -7   6   4          0.11          1.94         2.56 o                         
  -6   6   4         57.37         62.37         2.97 o                         
  -5   6   4       1125.29       1121.48        14.13 o                         
  -4   6   4         42.75         49.85         3.05 o                         
  -3   6   4        585.45        578.61         8.19 o                         
  -2   6   4        809.45        800.28        11.32 o                         
  -1   6   4         13.31         10.30         3.22 o                         
   0   6   4       2077.59       2013.73        18.96 o                         
   1   6   4         54.62         62.92         3.13 o                         
   2   6   4        599.32        600.26         7.52 o                         
   3   6   4        553.40        521.73         6.19 o                         
   4   6   4        820.28        816.23        11.19 o                         
   5   6   4        869.62        887.22        12.20 o                         
   6   6   4        120.89        129.89         3.26 o                         
   7   6   4         21.78         25.45         2.78 o                         
   8   6   4         91.63         91.57         3.14 o                         
  -9   7   4        180.88        165.89         5.44 o                         
  -8   7   4        100.53         82.75         2.85 o                         
  -7   7   4        226.30        234.91         7.34 o                         
  -6   7   4        113.66        112.74         3.36 o                         
  -5   7   4       1353.67       1363.29        16.61 o                         
  -4   7   4          3.78          7.47         2.82 o                         
  -3   7   4         49.33         50.41         2.80 o                         
  -2   7   4        109.06        106.51         3.19 o                         
  -1   7   4        189.60        190.76         4.23 o                         
   0   7   4          4.49          8.39         3.00 o                         
   1   7   4        285.62        299.71         5.10 o                         
   2   7   4         13.35         14.36         3.17 o                         
   3   7   4        193.54        186.21         3.68 o                         
   4   7   4         10.55          9.99         3.04 o                         
   5   7   4          6.18          5.70         2.90 o                         
   6   7   4         31.82         30.19         2.78 o                         
   7   7   4         66.26         67.04         2.99 o                         
  -8   8   4        206.15        185.07         3.15 o                         
  -7   8   4        138.74        149.25         3.21 o                         
  -6   8   4        120.30        126.76         2.74 o                         
  -5   8   4         29.69         34.44         2.65 o                         
  -4   8   4        503.33        497.43         5.67 o                         
  -3   8   4        663.34        672.82         8.37 o                         
  -2   8   4        682.06        686.97         8.90 o                         
  -1   8   4        143.51        145.45         3.35 o                         
   0   8   4        339.19        325.00         3.73 o                         
   1   8   4        137.93        135.72         3.18 o                         
   2   8   4          8.06         13.23         2.84 o                         
   3   8   4         48.31         55.79         3.15 o                         
   4   8   4        982.11       1007.14        14.89 o                         
   5   8   4          2.57          2.70         2.78 o                         
   6   8   4         11.31         16.57         2.78 o                         
   7   8   4         91.13         84.14         2.82 o                         
  -8   9   4          7.55          6.75         2.63 o                         
  -7   9   4         12.79         13.28         2.66 o                         
  -6   9   4         22.10         22.79         2.63 o                         
  -5   9   4        519.30        498.88         6.66 o                         
  -4   9   4        311.66        304.48         4.48 o                         
  -3   9   4         97.20        103.36         2.94 o                         
  -2   9   4        135.86        140.50         3.26 o                         
  -1   9   4        877.13        889.08        10.38 o                         
   0   9   4         76.82         81.09         3.01 o                         
   1   9   4       1057.37       1034.82         9.63 o                         
   2   9   4        281.60        292.65         6.32 o                         
   3   9   4        712.43        722.74         7.85 o                         
   4   9   4          2.78          6.47         3.06 o                         
   5   9   4        592.66        592.45         8.26 o                         
   6   9   4        100.18        107.24         3.42 o                         
   7   9   4        184.35        195.24         3.13 o                         
  -7  10   4        138.22        138.82         3.12 o                         
  -6  10   4        110.15        108.02         2.87 o                         
  -5  10   4        351.54        365.06         4.05 o                         
  -4  10   4        157.09        168.06         3.02 o                         
  -3  10   4          5.93         14.04         2.90 o                         
  -2  10   4         16.19         20.34         2.88 o                         
  -1  10   4        115.52        118.29         3.19 o                         
   0  10   4        290.39        313.85         3.53 o                         
   1  10   4        124.35        128.21         3.10 o                         
   2  10   4         29.95         37.04         3.01 o                         
   3  10   4          0.27          0.48         3.00 o                         
   4  10   4        127.34        127.76         3.54 o                         
   5  10   4          6.90          5.01         3.09 o                         
   6  10   4         16.76         21.08         3.27 o                         
  -7  11   4        220.48        212.37         8.86 o                         
  -6  11   4         23.13         18.69         2.91 o                         
  -5  11   4         80.49         85.11         3.17 o                         
  -4  11   4         15.40         12.71         2.81 o                         
  -3  11   4        151.34        143.84         3.30 o                         
  -2  11   4        316.77        314.69         4.20 o                         
  -1  11   4        142.18        141.98         3.19 o                         
   0  11   4         18.29         18.80         2.97 o                         
   1  11   4          1.54          2.56         2.89 o                         
   2  11   4         90.81         94.05         3.24 o                         
   3  11   4         21.66         22.40         3.41 o                         
   4  11   4          4.54         11.31         4.00 o                         
   5  11   4          3.42          4.68         3.34 o                         
  -6  12   4        111.91        102.11         3.24 o                         
  -5  12   4          0.88          5.98         3.01 o                         
  -4  12   4         87.76         84.60         3.03 o                         
  -3  12   4         63.32         70.17         3.32 o                         
  -2  12   4        159.88        163.97         3.66 o                         
  -1  12   4        140.11        147.72         3.45 o                         
   0  12   4        670.98        676.88         6.73 o                         
   1  12   4          0.01         -0.71         3.34 o                         
   2  12   4        509.07        524.08         4.53 o                         
   3  12   4          0.94          3.72         3.62 o                         
   4  12   4         40.72         36.56         3.69 o                         
  -5  13   4          0.39          2.86         3.43 o                         
  -4  13   4         47.19         39.19         3.73 o                         
  -3  13   4        148.42        145.06         5.21 o                         
  -2  13   4         50.54         53.66         3.62 o                         
  -1  13   4        154.67        156.62         3.66 o                         
   0  13   4         44.44         49.06         3.46 o                         
   1  13   4        257.88        256.55         3.94 o                         
   2  13   4         17.34         21.70         3.73 o                         
   3  13   4        236.13        215.31         4.30 o                         
  -3  14   4         21.98         24.64         3.87 o                         
  -2  14   4         75.07         58.77        14.97 o                         
  -1  14   4         13.15         15.43         4.09 o                         
   0  14   4         11.79         14.87         3.58 o                         
   1  14   4          0.06          2.26         3.35 o                         
   2  14   4         34.46         33.01         3.83 o                         
  -9   0   5         59.40         55.11         3.51 o                         
  -7   0   5        470.20        497.68         6.33 o                         
  -5   0   5        716.95        703.37         8.24 o                         
  -3   0   5       1430.84       1410.80        31.85 o                         
  -1   0   5       4247.42       4093.02        90.20 o                         
   1   0   5       2463.05       2300.50        25.78 o                         
   3   0   5       1021.03        956.37        31.71 o                         
   5   0   5         40.66         63.58         9.51 o                         
   7   0   5        148.19        141.66         5.63 o                         
 -10   1   5          1.00          6.72         2.69 o                         
  -9   1   5         31.55         36.03         2.86 o                         
  -8   1   5        442.45        459.18         7.24 o                         
  -7   1   5        181.77        187.04         3.27 o                         
  -6   1   5        297.77        306.72         5.08 o                         
  -5   1   5        169.15        176.83         2.99 o                         
  -4   1   5         35.46         42.64         2.99 o                         
  -3   1   5          2.63          2.13         2.78 o                         
  -2   1   5       2097.16       2159.47        26.81 o                         
  -1   1   5        146.43        159.96         3.32 o                         
   0   1   5         46.58         41.86         3.29 o                         
   1   1   5        526.90        529.67         7.78 o                         
   2   1   5       1372.08       1421.91        21.30 o                         
   3   1   5        282.90        264.39         6.37 o                         
   4   1   5         59.83         64.84         3.04 o                         
   5   1   5        212.52        207.77         3.22 o                         
   6   1   5        202.24        193.59         3.06 o                         
   7   1   5         18.69         23.46         2.82 o                         
   8   1   5        113.52        108.39         4.26 o                         
  -9   2   5         25.67         30.64         3.31 o                         
  -8   2   5          0.38          2.27         2.51 o                         
  -7   2   5        314.57        332.12         3.78 o                         
  -6   2   5        223.74        231.77         4.64 o                         
  -5   2   5          9.63         15.01         2.73 o                         
  -4   2   5         11.58         10.16         2.78 o                         
  -3   2   5         40.39         42.71         2.97 o                         
  -2   2   5         13.18         15.67         3.03 o                         
  -1   2   5          0.82          8.38         3.10 o                         
   0   2   5        249.65        264.82         3.30 o                         
   1   2   5         77.59         84.94         3.08 o                         
   2   2   5         28.17         34.48         3.26 o                         
   3   2   5        250.04        269.39         3.43 o                         
   4   2   5          3.60          3.29         2.78 o                         
   5   2   5        194.00        195.65         4.24 o                         
   6   2   5         51.37         53.18         2.87 o                         
   7   2   5        442.69        446.10         5.96 o                         
   8   2   5         55.13         61.60         3.41 o                         
  -9   3   5        165.67        157.65         2.94 o                         
  -8   3   5        103.48        104.41         3.41 o                         
  -7   3   5          4.07          7.85         2.49 o                         
  -6   3   5        464.65        476.59         4.70 o                         
  -5   3   5         67.11         70.86         2.89 o                         
  -4   3   5        878.81        867.39         9.00 o                         
  -3   3   5        581.03        610.42         6.26 o                         
  -2   3   5       2516.61       2526.43        35.86 o                         
  -1   3   5        767.59        808.21        12.86 o                         
   0   3   5        588.91        531.50         5.42 o                         
   1   3   5         26.95         23.34         3.22 o                         
   2   3   5        923.32        870.12         8.20 o                         
   3   3   5        170.62        180.09         6.77 o                         
   4   3   5        765.07        746.59         8.09 o                         
   5   3   5         67.12         73.21         3.42 o                         
   6   3   5        225.33        231.75         3.34 o                         
   7   3   5         42.75         50.32         2.61 o                         
   8   3   5          4.44          7.23         2.74 o                         
  -9   4   5          2.47          4.87         2.84 o                         
  -8   4   5        110.09        118.34         2.78 o                         
  -7   4   5        707.29        729.54         8.85 o                         
  -6   4   5        251.95        255.96         5.22 o                         
  -5   4   5        249.13        249.49         3.49 o                         
  -4   4   5         14.61         14.94         2.99 o                         
  -3   4   5       1918.43       1883.28        25.48 o                         
  -2   4   5         55.65         54.86         3.11 o                         
  -1   4   5       1113.28       1090.64        16.61 o                         
   0   4   5          6.14          9.03         2.91 o                         
   1   4   5       1385.53       1304.19        14.66 o                         
   2   4   5          4.33          3.44         3.09 o                         
   3   4   5        424.59        407.55         3.66 o                         
   4   4   5        146.95        133.27         3.54 o                         
   5   4   5        138.26        142.36         3.18 o                         
   6   4   5        170.20        176.82         5.29 o                         
   7   4   5         78.25         73.95         2.72 o                         
   8   4   5          0.15          4.73         2.69 o                         
  -9   5   5          6.75          5.95         2.72 o                         
  -8   5   5         99.16        106.23         2.86 o                         
  -7   5   5        294.88        303.63         7.40 o                         
  -6   5   5        111.17        113.37         2.79 o                         
  -5   5   5          9.59         11.15         2.72 o                         
  -4   5   5          5.83          9.86         2.99 o                         
  -3   5   5        245.87        242.47         3.30 o                         
  -2   5   5          2.56          8.29         3.04 o                         
  -1   5   5         44.08         52.97         3.20 o                         
   0   5   5        284.96        309.48         4.05 o                         
   1   5   5          0.66          2.22         2.92 o                         
   2   5   5         14.48         40.11         7.41 o                         
   3   5   5        316.23        306.27         3.58 o                         
   4   5   5        119.61        125.83         6.06 o                         
   5   5   5          4.36          9.91         2.85 o                         
   6   5   5        156.72        161.71         3.89 o                         
   7   5   5          0.59          6.64         2.70 o                         
  -9   6   5        106.80         99.39         3.59 o                         
  -8   6   5        109.15        102.93         2.95 o                         
  -7   6   5        189.66        198.35         3.62 o                         
  -6   6   5          7.13         12.35         2.60 o                         
  -5   6   5          2.99          4.94         2.64 o                         
  -4   6   5        382.80        386.84         3.76 o                         
  -3   6   5        171.12        178.41         3.88 o                         
  -2   6   5          0.63          2.81         3.06 o                         
  -1   6   5        536.56        526.68         5.42 o                         
   0   6   5         74.87         81.00         3.48 o                         
   1   6   5        359.79        374.44         6.31 o                         
   2   6   5        242.72        225.43         3.60 o                         
   3   6   5        299.10        293.28         5.57 o                         
   4   6   5         10.01         15.67         3.19 o                         
   5   6   5        260.69        268.72         4.40 o                         
   6   6   5         66.58         80.61         3.01 o                         
   7   6   5         66.94         65.65         2.83 o                         
  -8   7   5         60.39         61.11         2.75 o                         
  -7   7   5          6.84         11.43         2.57 o                         
  -6   7   5        443.46        447.33         5.75 o                         
  -5   7   5         33.20         40.13         2.65 o                         
  -4   7   5        610.76        618.15         7.10 o                         
  -3   7   5          2.74          8.34         3.01 o                         
  -2   7   5       1000.93       1016.41        14.63 o                         
  -1   7   5         78.57         76.26         3.23 o                         
   0   7   5       1947.85       1886.14        30.57 o                         
   1   7   5        247.14        242.20         4.86 o                         
   2   7   5        839.44        834.25        15.04 o                         
   3   7   5        264.76        269.95         3.86 o                         
   4   7   5        106.53        109.65         3.02 o                         
   5   7   5          7.81         17.53         3.18 o                         
   6   7   5        138.03        143.37         3.10 o                         
   7   7   5         25.26         26.52         2.84 o                         
  -8   8   5        125.59        117.98         2.76 o                         
  -7   8   5         24.70         22.96         2.74 o                         
  -6   8   5        108.87        102.69         2.78 o                         
  -5   8   5        312.09        313.97         3.12 o                         
  -4   8   5          0.35          2.01         2.61 o                         
  -3   8   5        218.35        225.69         3.04 o                         
  -2   8   5         34.71         39.25         3.10 o                         
  -1   8   5        442.39        452.76         7.48 o                         
   0   8   5         13.19          8.88         2.95 o                         
   1   8   5          0.93          4.55         2.82 o                         
   2   8   5        201.31        204.39         4.87 o                         
   3   8   5        181.85        192.19         3.14 o                         
   4   8   5        461.16        476.43         8.70 o                         
   5   8   5        203.72        219.67         4.09 o                         
   6   8   5          1.26          2.26         4.53 o                         
  -7   9   5          0.55          5.60         2.74 o                         
  -6   9   5         60.00         59.68         3.14 o                         
  -5   9   5         11.68         16.90         2.76 o                         
  -4   9   5         63.16         65.63         2.98 o                         
  -3   9   5         36.70         37.33         2.86 o                         
  -2   9   5          5.72         12.85         3.03 o                         
  -1   9   5         62.66         61.93         3.07 o                         
   0   9   5          8.64         10.58         3.02 o                         
   1   9   5        119.47        117.78         3.04 o                         
   2   9   5         71.76         74.31         3.26 o                         
   3   9   5         14.74         20.51         3.30 o                         
   4   9   5         92.41         94.37         3.27 o                         
   5   9   5          0.69          4.63         2.99 o                         
   6   9   5        238.98        219.22         3.38 o                         
  -7  10   5         37.03         31.99         2.87 o                         
  -6  10   5         50.04         54.04         2.83 o                         
  -5  10   5        215.35        210.89         3.08 o                         
  -4  10   5         16.78         19.61         2.79 o                         
  -3  10   5        252.70        259.77         3.24 o                         
  -2  10   5        151.46        153.65         3.07 o                         
  -1  10   5        591.43        608.00         8.62 o                         
   0  10   5        312.22        296.95         3.31 o                         
   1  10   5        280.89        275.66         3.45 o                         
   2  10   5         59.12         59.67         3.27 o                         
   3  10   5        371.91        364.03         4.41 o                         
   4  10   5          0.84          7.73         3.27 o                         
   5  10   5        189.56        178.61         3.59 o                         
  -6  11   5         59.20         54.33         2.94 o                         
  -5  11   5         30.26         28.85         2.80 o                         
  -4  11   5        299.47        309.16         3.40 o                         
  -3  11   5         12.93         18.57         2.88 o                         
  -2  11   5        440.17        443.32         4.03 o                         
  -1  11   5          3.99          6.90         3.07 o                         
   0  11   5        416.95        424.04         5.50 o                         
   1  11   5         53.24         55.50         3.05 o                         
   2  11   5        194.15        199.82         3.70 o                         
   3  11   5         29.79         36.82         3.36 o                         
   4  11   5        106.48        102.02         7.11 o                         
   5  11   5         64.29         52.03         7.03 o                         
  -5  12   5          1.21          3.96         2.89 o                         
  -4  12   5         29.81         32.09         3.13 o                         
  -3  12   5         42.65         49.89         3.26 o                         
  -2  12   5         49.51         52.71         3.75 o                         
  -1  12   5          3.13          6.77         3.21 o                         
   0  12   5         23.03         25.82         3.06 o                         
   1  12   5         49.94         53.78         3.05 o                         
   2  12   5         44.74         53.02         3.62 o                         
   3  12   5          6.52          7.78         3.66 o                         
   4  12   5         91.55         87.32         3.85 o                         
  -4  13   5         48.74         36.59         3.33 o                         
  -3  13   5          0.80          1.82         3.18 o                         
  -2  13   5         46.44         37.96         3.35 o                         
  -1  13   5          7.10          9.27         3.28 o                         
   0  13   5         69.23         60.65         8.17 o                         
   1  13   5         52.76         51.75         3.39 o                         
   2  13   5         46.06         33.08         3.75 o                         
  -1  14   5         97.48         70.74        15.63 o                         
   0  14   5         16.68         16.07         3.98 o                         
  -8   0   6         79.19         85.32         3.73 o                         
  -6   0   6         29.33         29.43         3.57 o                         
  -4   0   6          0.75          5.25         3.78 o                         
  -2   0   6        210.68        219.49         4.45 o                         
   0   0   6         29.73         23.06         4.53 o                         
   2   0   6        467.31        464.41         9.28 o                         
   4   0   6        123.35        136.20         9.34 o                         
   6   0   6        147.10        149.38         7.35 o                         
  -9   1   6        107.72        100.99         3.16 o                         
  -8   1   6        293.70        297.65         3.49 o                         
  -7   1   6        352.37        353.39         4.78 o                         
  -6   1   6         81.16         82.66         2.58 o                         
  -5   1   6         47.54         44.65         2.88 o                         
  -4   1   6         57.07         60.24         2.94 o                         
  -3   1   6        660.70        681.37         9.36 o                         
  -2   1   6          8.57          7.96         2.97 o                         
  -1   1   6       2087.15       2050.43        31.59 o                         
   0   1   6        277.24        261.33         3.53 o                         
   1   1   6        180.64        192.02         3.28 o                         
   2   1   6        146.18        137.32         4.44 o                         
   3   1   6        282.68        300.22         3.65 o                         
   4   1   6         87.13        104.22         3.48 o                         
   5   1   6        379.84        362.20         6.23 o                         
   6   1   6        232.13        237.82         3.56 o                         
   7   1   6         10.72         11.02         2.83 o                         
  -9   2   6         71.77         71.17         2.82 o                         
  -8   2   6        104.82         98.49         2.61 o                         
  -7   2   6          0.02          1.89         2.45 o                         
  -6   2   6        369.23        358.61         4.24 o                         
  -5   2   6         13.18         13.04         2.76 o                         
  -4   2   6       1403.52       1406.43        19.31 o                         
  -3   2   6         33.26         44.04         2.92 o                         
  -2   2   6       2287.51       2255.32        27.72 o                         
  -1   2   6        370.75        360.65         4.14 o                         
   0   2   6       1209.92       1199.93        15.25 o                         
   1   2   6       1126.18       1067.57        14.38 o                         
   2   2   6        492.80        485.10         6.97 o                         
   3   2   6          0.12          8.74         3.35 o                         
   4   2   6        401.82        397.07         7.18 o                         
   5   2   6         14.79         12.89         3.03 o                         
   6   2   6         68.23         72.78         3.94 o                         
   7   2   6          9.74          8.31         2.67 o                         
  -9   3   6        146.27        138.19         2.99 o                         
  -8   3   6          2.07          4.68         2.63 o                         
  -7   3   6          2.30          5.57         3.47 o                         
  -6   3   6        344.60        358.63         3.87 o                         
  -5   3   6         59.01         73.63         2.92 o                         
  -4   3   6          2.36          9.48         3.07 o                         
  -3   3   6        565.38        591.25        10.22 o                         
  -2   3   6          1.58          3.52         3.14 o                         
  -1   3   6         32.33         38.76         3.16 o                         
   0   3   6          7.20         11.06         2.86 o                         
   1   3   6          7.58          9.01         2.88 o                         
   2   3   6        492.82        480.36         5.91 o                         
   3   3   6        642.39        636.97         3.71 o                         
   4   3   6        121.90        120.46         3.00 o                         
   5   3   6        288.27        290.18         4.11 o                         
   6   3   6         10.47         15.90         2.68 o                         
   7   3   6         98.67         88.51         2.91 o                         
  -9   4   6          9.88          8.30         3.19 o                         
  -8   4   6        109.13        110.37         2.88 o                         
  -7   4   6         85.70         88.85         2.69 o                         
  -6   4   6         46.19         51.30         2.70 o                         
  -5   4   6          0.27         -0.15         2.93 o                         
  -4   4   6         63.87         78.23         3.02 o                         
  -3   4   6         48.48         46.44         3.10 o                         
  -2   4   6          4.88          6.48         2.99 o                         
  -1   4   6        117.89        115.50         3.24 o                         
   0   4   6        474.63        472.50         5.65 o                         
   1   4   6          1.15          3.05         3.07 o                         
   2   4   6         42.71         43.53         3.13 o                         
   3   4   6        432.22        415.13         6.98 o                         
   4   4   6        552.18        531.43         4.73 o                         
   5   4   6         53.02         60.76         2.67 o                         
   6   4   6        230.65        226.06         3.84 o                         
   7   4   6          2.51          3.98         2.72 o                         
  -9   5   6        256.02        210.24         5.02 o                         
  -8   5   6          8.76         17.72         3.67 o                         
  -7   5   6         57.35         53.14         2.92 o                         
  -6   5   6          6.04         10.37         2.89 o                         
  -5   5   6        745.36        744.14         7.68 o                         
  -4   5   6        269.34        265.96         3.28 o                         
  -3   5   6       1028.29       1000.54        19.29 o                         
  -2   5   6         93.33        102.71         4.90 o                         
  -1   5   6       1227.66       1211.24        24.39 o                         
   0   5   6         38.26         37.20         3.16 o                         
   1   5   6        771.66        776.69        10.66 o                         
   2   5   6         72.81         73.38         3.47 o                         
   3   5   6        376.95        356.22         4.88 o                         
   4   5   6        537.09        531.06         4.80 o                         
   5   5   6         44.91         39.92         3.08 o                         
   6   5   6          4.51         11.96         2.77 o                         
   7   5   6         24.22         25.23         2.87 o                         
  -8   6   6        129.43        122.30         3.34 o                         
  -7   6   6         10.65         15.63         2.61 o                         
  -6   6   6         19.27         28.91         2.75 o                         
  -5   6   6         99.01         98.04         3.14 o                         
  -4   6   6        491.80        536.37         6.84 o                         
  -3   6   6          8.34         13.35         4.51 o                         
  -2   6   6        390.05        375.86         6.53 o                         
  -1   6   6         29.36         32.96         3.45 o                         
   0   6   6       1064.01       1070.40        14.84 o                         
   1   6   6        157.13        161.20         3.61 o                         
   2   6   6        186.85        202.39         5.72 o                         
   3   6   6        241.56        244.27         3.82 o                         
   4   6   6        317.76        320.10         3.66 o                         
   5   6   6         45.40         44.71         3.80 o                         
   6   6   6          7.53         10.79         2.76 o                         
  -8   7   6          6.16          7.23         3.19 o                         
  -7   7   6          5.05          7.03         2.56 o                         
  -6   7   6          0.53         -1.68         3.30 o                         
  -5   7   6         70.10         72.17         2.93 o                         
  -4   7   6          0.39          7.99         2.87 o                         
  -3   7   6        100.08        101.82         3.25 o                         
  -2   7   6        284.83        257.60         4.76 o                         
  -1   7   6         47.35         50.04         2.96 o                         
   0   7   6          4.20          6.16         2.86 o                         
   1   7   6        244.66        244.57         4.94 o                         
   2   7   6        360.31        359.82         5.33 o                         
   3   7   6          1.21          2.95         3.89 o                         
   4   7   6         45.68         48.60         3.37 o                         
   5   7   6        328.42        328.30         5.47 o                         
   6   7   6          1.16         -1.15         3.08 o                         
  -7   8   6         68.18         71.60         2.65 o                         
  -6   8   6         55.44         57.62         2.80 o                         
  -5   8   6        185.07        185.10         3.15 o                         
  -4   8   6        515.01        493.60        13.29 o                         
  -3   8   6         31.66         32.61         3.01 o                         
  -2   8   6        243.39        228.97         3.11 o                         
  -1   8   6        237.86        231.95         3.86 o                         
   0   8   6         24.75         33.88         3.12 o                         
   1   8   6          1.39          6.66         2.95 o                         
   2   8   6        221.68        215.48         6.85 o                         
   3   8   6         59.07         62.89         3.22 o                         
   4   8   6        236.74        238.51         3.68 o                         
   5   8   6        223.60        217.57         6.42 o                         
   6   8   6         44.64         41.14         3.29 o                         
  -7   9   6         57.11         56.50         2.81 o                         
  -6   9   6          0.27          1.52         2.75 o                         
  -5   9   6        741.90        736.87         7.13 o                         
  -4   9   6          0.29          2.99         2.83 o                         
  -3   9   6        533.72        571.72         7.80 o                         
  -2   9   6          9.57         13.14         2.88 o                         
  -1   9   6        347.69        352.92         8.43 o                         
   0   9   6         17.45         21.54         2.89 o                         
   1   9   6        659.42        677.11        11.97 o                         
   2   9   6          2.37          7.83         3.31 o                         
   3   9   6         55.53         59.45         3.33 o                         
   4   9   6          8.86         10.46         3.45 o                         
   5   9   6        186.97        177.87         4.86 o                         
  -6  10   6         52.09         52.15         3.04 o                         
  -5  10   6          3.55         11.75         2.87 o                         
  -4  10   6         22.08         22.56         2.96 o                         
  -3  10   6          0.14          2.33         3.05 o                         
  -2  10   6         53.60         55.13         3.05 o                         
  -1  10   6         38.56         31.56         3.04 o                         
   0  10   6        126.01        133.22         6.30 o                         
   1  10   6        336.14        357.99         3.57 o                         
   2  10   6         96.39        100.81         3.71 o                         
   3  10   6         10.24         14.58         3.43 o                         
   4  10   6        103.28        106.35         3.65 o                         
  -5  11   6         28.60         22.33         3.09 o                         
  -4  11   6          2.82          1.39         3.41 o                         
  -3  11   6         22.48         15.46         3.17 o                         
  -2  11   6         38.65         41.91         3.19 o                         
  -1  11   6          2.86          9.47         3.14 o                         
   0  11   6          1.08          0.20         3.28 o                         
   1  11   6        100.70        102.86         3.77 o                         
   2  11   6         77.28         80.12         3.35 o                         
   3  11   6        134.34        131.02         3.52 o                         
   4  11   6          6.08          6.28         3.43 o                         
  -4  12   6        117.29        100.89         3.51 o                         
  -3  12   6         24.03         24.85         3.20 o                         
  -2  12   6         96.84         94.36         3.43 o                         
  -1  12   6         54.43         52.89         3.36 o                         
   0  12   6        474.60        454.24         9.01 o                         
   1  12   6          0.44          6.45         3.14 o                         
   2  12   6         84.46         63.41         9.70 o                         
  -2  13   6         67.23         55.95         3.51 o                         
  -1  13   6        163.05        157.17        14.34 o                         
   0  13   6         64.73         53.44        11.12 o                         
  -9   0   7         40.85         34.65         3.81 o                         
  -7   0   7        549.86        575.89        14.31 o                         
  -5   0   7        842.10        858.52        19.52 o                         
  -3   0   7        892.86        929.51        12.94 o                         
  -1   0   7        150.56        144.66         4.70 o                         
   1   0   7        225.42        208.52         4.41 o                         
   3   0   7        222.96        207.07         3.92 o                         
   5   0   7         60.34         57.12         3.64 o                         
   7   0   7          0.37         10.29         3.71 o                         
  -9   1   7          1.87          5.98         2.58 o                         
  -8   1   7         40.90         40.64         2.68 o                         
  -7   1   7          0.01          3.53         2.62 o                         
  -6   1   7        115.91        114.85         3.22 o                         
  -5   1   7         93.89         92.37         2.86 o                         
  -4   1   7        130.07        132.67         2.92 o                         
  -3   1   7        165.68        167.65         3.32 o                         
  -2   1   7        540.16        549.49         5.68 o                         
  -1   1   7        262.52        261.04         4.25 o                         
   0   1   7         72.81         79.34         3.09 o                         
   1   1   7        197.90        196.00         3.20 o                         
   2   1   7        539.59        550.88         7.16 o                         
   3   1   7        181.03        176.94         3.84 o                         
   4   1   7        333.66        330.93         4.51 o                         
   5   1   7          0.20          4.73         2.60 o                         
   6   1   7         32.33         38.79         2.86 o                         
   7   1   7          9.01         13.55         2.80 o                         
  -9   2   7         32.44         33.04         2.75 o                         
  -8   2   7         32.68         37.31         2.53 o                         
  -7   2   7          2.92          8.54         2.49 o                         
  -6   2   7          5.26          9.89         2.51 o                         
  -5   2   7         61.69         64.86         2.65 o                         
  -4   2   7         44.60         47.75         2.64 o                         
  -3   2   7        248.49        250.22         3.04 o                         
  -2   2   7        140.69        136.49         3.06 o                         
  -1   2   7         32.14         37.97         2.94 o                         
   0   2   7         13.32         16.27         2.86 o                         
   1   2   7        445.24        453.83         3.40 o                         
   2   2   7          2.36          4.20         2.66 o                         
   3   2   7       1093.79       1054.39         9.60 o                         
   4   2   7         18.78         19.43         2.53 o                         
   5   2   7        255.04        268.01         4.82 o                         
   6   2   7          3.16         15.12         2.77 o                         
  -9   3   7         29.85         28.34         3.85 o                         
  -8   3   7         18.64         22.02         2.80 o                         
  -7   3   7          8.75         14.33         2.60 o                         
  -6   3   7        588.78        596.66         9.24 o                         
  -5   3   7         83.45         84.73         2.79 o                         
  -4   3   7        751.80        751.84        10.29 o                         
  -3   3   7         73.48         79.44         3.29 o                         
  -2   3   7        738.75        742.73        15.86 o                         
  -1   3   7        180.36        171.97         3.60 o                         
   0   3   7          7.06         13.61         2.73 o                         
   1   3   7        236.10        217.05         3.82 o                         
   2   3   7        420.37        410.17         3.80 o                         
   3   3   7          5.42         12.90         2.68 o                         
   4   3   7        169.92        165.80         3.14 o                         
   5   3   7         20.91         26.01         2.80 o                         
   6   3   7          6.35          9.25         2.84 o                         
  -8   4   7          1.50          6.17         2.92 o                         
  -7   4   7        186.21        197.61         3.37 o                         
  -6   4   7          0.34          3.45         2.72 o                         
  -5   4   7        595.33        621.70         8.98 o                         
  -4   4   7          4.29          7.41         3.23 o                         
  -3   4   7        647.43        657.24         7.01 o                         
  -2   4   7        359.73        353.45         8.08 o                         
  -1   4   7        114.40        117.01         3.37 o                         
   0   4   7        235.39        232.91         3.52 o                         
   1   4   7         85.99         87.02         3.13 o                         
   2   4   7          1.44          3.38         2.66 o                         
   3   4   7        125.02        118.13         4.04 o                         
   4   4   7          0.03          0.55         2.92 o                         
   5   4   7          2.37          5.31         2.65 o                         
   6   4   7         46.09         44.47         3.44 o                         
  -8   5   7          6.43          7.58         2.73 o                         
  -7   5   7          4.59          7.47         2.62 o                         
  -6   5   7         14.76         13.95         2.63 o                         
  -5   5   7         14.00         16.07         2.73 o                         
  -4   5   7         18.01         18.28         2.77 o                         
  -3   5   7        212.38        217.65         6.38 o                         
  -2   5   7        119.90        141.21         3.43 o                         
  -1   5   7         94.28         99.79         3.54 o                         
   0   5   7        125.45        131.58         3.62 o                         
   1   5   7         37.62         42.79         3.14 o                         
   2   5   7        877.19        868.62         8.43 o                         
   3   5   7          0.70          2.43         2.88 o                         
   4   5   7        169.18        167.81         3.27 o                         
   5   5   7         41.77         44.41         3.11 o                         
   6   5   7        202.49        206.40         7.51 o                         
  -8   6   7          0.65          3.77         2.83 o                         
  -7   6   7         25.38         28.71         2.90 o                         
  -6   6   7          3.47         10.07         3.73 o                         
  -5   6   7         33.40         37.78         3.50 o                         
  -4   6   7        233.70        230.48         3.23 o                         
  -3   6   7        174.23        166.14         3.22 o                         
  -2   6   7         59.74         65.45         3.01 o                         
  -1   6   7        254.94        259.72         5.02 o                         
   0   6   7        115.07        115.75         4.16 o                         
   1   6   7        467.99        468.47         8.67 o                         
   2   6   7        160.93        166.48         4.49 o                         
   3   6   7        392.55        404.22         7.88 o                         
   4   6   7         50.59         57.02         3.50 o                         
   5   6   7         80.16         79.66         3.38 o                         
   6   6   7         29.22         30.41         2.94 o                         
  -7   7   7         17.63         14.51         2.80 o                         
  -6   7   7        233.84        224.03         3.58 o                         
  -5   7   7         25.05         30.80         2.96 o                         
  -4   7   7        625.27        623.88        13.19 o                         
  -3   7   7         31.79         32.22         2.84 o                         
  -2   7   7        161.23        175.66         4.96 o                         
  -1   7   7         18.87         22.41         2.83 o                         
   0   7   7        294.75        291.38         4.78 o                         
   1   7   7          1.35          2.45         2.96 o                         
   2   7   7        130.93        128.08         3.24 o                         
   3   7   7          3.92          3.66         3.04 o                         
   4   7   7         25.12         34.31         3.10 o                         
   5   7   7          1.53          7.69         3.29 o                         
  -7   8   7         97.50         85.41         2.96 o                         
  -6   8   7         61.51         59.88         2.88 o                         
  -5   8   7         49.59         49.57         3.24 o                         
  -4   8   7          0.07          3.01         2.81 o                         
  -3   8   7        256.71        262.83         4.52 o                         
  -2   8   7         86.84         93.89         3.25 o                         
  -1   8   7         31.19         45.24         2.94 o                         
   0   8   7        177.08        184.61         4.45 o                         
   1   8   7         56.48         62.00         2.94 o                         
   2   8   7         86.76         91.21         3.39 o                         
   3   8   7         77.26         71.35         4.06 o                         
   4   8   7          1.32         -3.25         3.25 o                         
   5   8   7        143.19        138.21         5.56 o                         
  -6   9   7          4.72          8.57         2.91 o                         
  -5   9   7          4.29          6.52         3.13 o                         
  -4   9   7        137.60        132.38         3.84 o                         
  -3   9   7         49.14         43.71         2.99 o                         
  -2   9   7          3.06         10.61         2.81 o                         
  -1   9   7         62.42         60.73         3.61 o                         
   0   9   7        199.49        209.27         4.04 o                         
   1   9   7         52.16         48.17         3.08 o                         
   2   9   7        253.27        267.20         5.21 o                         
   3   9   7         63.02         75.27         3.45 o                         
   4   9   7        166.39        162.79         4.92 o                         
  -5  10   7         47.76         40.92         3.22 o                         
  -4  10   7         46.60         52.43         4.10 o                         
  -3  10   7        242.46        231.14         5.21 o                         
  -2  10   7         33.73         35.27         2.97 o                         
  -1  10   7        222.50        232.87         4.73 o                         
   0  10   7         22.66         26.01         3.15 o                         
   1  10   7        178.69        183.05         3.45 o                         
   2  10   7         87.53         84.60         4.26 o                         
   3  10   7         18.08         10.37         3.40 o                         
  -4  11   7         85.27         83.58         3.12 o                         
  -3  11   7         57.23         61.54         3.18 o                         
  -2  11   7        121.34        118.72         5.03 o                         
  -1  11   7        243.34        229.65         5.36 o                         
   0  11   7        110.96        111.71         3.24 o                         
   1  11   7          2.40          4.53         3.35 o                         
   2  11   7         25.33         22.93         5.04 o                         
  -3  12   7          0.37          0.96         3.22 o                         
  -2  12   7         12.27         10.12         3.30 o                         
  -1  12   7        106.37        101.56         3.52 o                         
   0  12   7         33.84         31.66         3.16 o                         
  -8   0   8          5.98         14.86         3.66 o                         
  -6   0   8         51.60         54.68         3.83 o                         
  -4   0   8         87.13         97.41         4.04 o                         
  -2   0   8        122.32        122.86         3.92 o                         
   0   0   8       1522.70       1549.52        32.24 o                         
   2   0   8        717.76        730.43        12.95 o                         
   4   0   8         83.42         96.66         3.97 o                         
   6   0   8         94.03         81.78         4.02 o                         
  -8   1   8         10.56         15.88         2.58 o                         
  -7   1   8        287.03        283.19         3.04 o                         
  -6   1   8         22.83         27.34         2.66 o                         
  -5   1   8        197.35        204.14         3.37 o                         
  -4   1   8         51.44         56.92         2.63 o                         
  -3   1   8          7.49         11.28         2.62 o                         
  -2   1   8         70.76         72.43         2.96 o                         
  -1   1   8       1056.43       1064.73        20.39 o                         
   0   1   8        589.12        588.26        12.34 o                         
   1   1   8         76.52         79.38         2.75 o                         
   2   1   8          7.32         13.07         2.64 o                         
   3   1   8        132.01        130.74         3.11 o                         
   4   1   8          2.28         10.05         2.54 o                         
   5   1   8         39.71         41.23         2.73 o                         
   6   1   8          5.43          1.66         2.81 o                         
  -8   2   8        107.40         92.29         3.87 o                         
  -7   2   8         46.75         47.19         2.80 o                         
  -6   2   8        582.00        576.66         4.25 o                         
  -5   2   8         74.84         71.80         2.87 o                         
  -4   2   8        437.24        454.81         5.38 o                         
  -3   2   8         82.51         89.56         2.73 o                         
  -2   2   8         37.95         40.85         2.90 o                         
  -1   2   8         87.70         99.53         3.79 o                         
   0   2   8        460.84        456.87         7.99 o                         
   1   2   8         35.91         35.36         2.80 o                         
   2   2   8         29.08         24.93         2.74 o                         
   3   2   8          0.24          1.20         2.70 o                         
   4   2   8          6.67         10.02         2.50 o                         
   5   2   8          4.06          6.85         2.66 o                         
   6   2   8          4.27          6.90         2.66 o                         
  -8   3   8          4.14          4.76         2.82 o                         
  -7   3   8          7.53         10.12         2.90 o                         
  -6   3   8          9.05         13.08         2.62 o                         
  -5   3   8        333.61        339.80         6.24 o                         
  -4   3   8         35.58         39.38         2.83 o                         
  -3   3   8         40.40         41.47         2.90 o                         
  -2   3   8        367.73        376.16         8.38 o                         
  -1   3   8         94.03         94.69         3.03 o                         
   0   3   8         57.33         54.74         2.96 o                         
   1   3   8        641.49        643.10         6.84 o                         
   2   3   8        244.36        236.84         2.99 o                         
   3   3   8        161.58        171.33         4.64 o                         
   4   3   8          1.01          5.19         2.97 o                         
   5   3   8        176.16        179.51         3.00 o                         
  -8   4   8         19.47         18.22         2.77 o                         
  -7   4   8          1.20          3.89         2.70 o                         
  -6   4   8         88.39         87.92         2.87 o                         
  -5   4   8         81.19         79.80         2.80 o                         
  -4   4   8          0.59          4.43         2.85 o                         
  -3   4   8         17.49         23.03         2.83 o                         
  -2   4   8        185.84        201.52         4.95 o                         
  -1   4   8         21.43         24.86         2.82 o                         
   0   4   8        348.06        356.20         6.23 o                         
   1   4   8         91.80         99.74         3.04 o                         
   2   4   8        144.00        153.34         3.04 o                         
   3   4   8         37.92         37.18         2.76 o                         
   4   4   8        280.89        280.57         4.77 o                         
   5   4   8          0.94          1.95         2.83 o                         
  -7   5   8        142.90        127.04         3.08 o                         
  -6   5   8          2.23          3.94         2.79 o                         
  -5   5   8        374.33        373.92         9.26 o                         
  -4   5   8         18.62         23.08         3.27 o                         
  -3   5   8        129.69        138.00         4.56 o                         
  -2   5   8          1.76          6.02         2.88 o                         
  -1   5   8         30.44         36.91         3.24 o                         
   0   5   8         23.32         27.32         2.77 o                         
   1   5   8        520.86        512.57         7.84 o                         
   2   5   8         38.76         44.76         3.14 o                         
   3   5   8          6.72          8.16         2.72 o                         
   4   5   8          7.76         11.66         3.05 o                         
   5   5   8          2.26          2.74         2.87 o                         
  -7   6   8         20.99         22.30         2.93 o                         
  -6   6   8        137.76        134.47         3.15 o                         
  -5   6   8          2.20         10.95         3.23 o                         
  -4   6   8        124.59        132.04         4.76 o                         
  -3   6   8        305.46        304.51         4.66 o                         
  -2   6   8        128.93        128.18         5.25 o                         
  -1   6   8          3.97          9.14         2.96 o                         
   0   6   8        354.00        354.42         5.48 o                         
   1   6   8         49.18         50.57         3.16 o                         
   2   6   8        134.89        132.28         3.09 o                         
   3   6   8         30.11         31.10         2.91 o                         
   4   6   8         15.27         19.12         3.20 o                         
   5   6   8          2.09         11.37         3.80 o                         
  -7   7   8          3.69          6.83         2.82 o                         
  -6   7   8          0.03          5.13         3.08 o                         
  -5   7   8          6.73          6.34         2.89 o                         
  -4   7   8          0.31          0.68         2.89 o                         
  -3   7   8         45.20         54.52         4.02 o                         
  -2   7   8         37.29         33.49         2.82 o                         
  -1   7   8        213.45        218.64         5.68 o                         
   0   7   8         15.08         16.98         3.69 o                         
   1   7   8        329.92        332.72         4.55 o                         
   2   7   8          0.00          4.00         2.92 o                         
   3   7   8        168.96        173.38         3.84 o                         
   4   7   8         20.09         21.92         3.22 o                         
  -6   8   8         12.25          9.34         2.91 o                         
  -5   8   8         30.58         28.08         3.28 o                         
  -4   8   8        294.03        283.19         5.03 o                         
  -3   8   8         58.17         68.43         3.93 o                         
  -2   8   8          8.81         14.23         2.77 o                         
  -1   8   8        150.77        157.00         3.19 o                         
   0   8   8         85.55         96.26         3.10 o                         
   1   8   8          5.06          5.96         3.22 o                         
   2   8   8         60.46         53.65         8.07 o                         
   3   8   8         24.09         22.56         3.08 o                         
  -5   9   8        245.41        223.77         5.97 o                         
  -4   9   8         34.02         32.64         3.89 o                         
  -3   9   8        187.51        202.02         3.82 o                         
  -2   9   8         12.99          7.75         4.48 o                         
  -1   9   8         64.55         64.05         3.66 o                         
   0   9   8          0.37          0.37         2.85 o                         
   1   9   8          4.91          9.97         3.79 o                         
   2   9   8          0.20          6.69         4.00 o                         
   3   9   8         29.66         18.97         4.90 o                         
  -4  10   8         89.13         82.35         3.31 o                         
  -3  10   8          9.44         17.19         3.34 o                         
  -2  10   8        167.14        168.81         4.85 o                         
  -1  10   8         69.56         77.38         3.42 o                         
   0  10   8        116.26        111.72         3.78 o                         
   1  10   8         21.65         19.13         3.55 o                         
   2  10   8         40.97         36.03         3.64 o                         
  -2  11   8          7.83          7.84         3.06 o                         
  -1  11   8         27.89         25.35         3.29 o                         
   0  11   8          2.84         11.37         3.28 o                         
  -7   0   9        127.95        116.94         4.68 o                         
  -5   0   9         14.52         17.52         3.68 o                         
  -3   0   9          2.74          9.00         3.77 o                         
  -1   0   9        108.15        113.35         5.58 o                         
   1   0   9          1.41          2.52         4.05 o                         
   3   0   9          7.38          7.53         3.83 o                         
  -7   1   9        110.19        107.81         2.96 o                         
  -6   1   9         96.09         90.63         3.07 o                         
  -5   1   9         89.52         91.88         2.74 o                         
  -4   1   9          2.05          5.32         2.62 o                         
  -3   1   9         86.81         91.98         3.11 o                         
  -2   1   9        706.23        727.15        13.51 o                         
  -1   1   9          0.28          1.92         2.99 o                         
   0   1   9        276.40        278.03         3.35 o                         
   1   1   9          5.97          7.77         2.75 o                         
   2   1   9         27.12         29.43         2.75 o                         
   3   1   9          0.10          4.22         2.62 o                         
   4   1   9        103.05         97.61         2.97 o                         
  -7   2   9         32.82         25.72         2.79 o                         
  -6   2   9          5.73          2.74         2.93 o                         
  -5   2   9         91.63         92.52         2.85 o                         
  -4   2   9        110.36        107.42         2.81 o                         
  -3   2   9        407.85        433.50         6.68 o                         
  -2   2   9          8.87         15.10         2.82 o                         
  -1   2   9        739.09        766.44        10.53 o                         
   0   2   9          1.91          2.61         2.76 o                         
   1   2   9        275.14        287.34         3.89 o                         
   2   2   9         16.77         21.60         2.77 o                         
   3   2   9        185.60        183.92         3.50 o                         
   4   2   9          0.94         10.14         2.66 o                         
  -7   3   9         16.94         16.57         2.90 o                         
  -6   3   9         80.67         77.84         3.21 o                         
  -5   3   9        175.58        186.97         3.50 o                         
  -4   3   9         39.33         40.87         2.85 o                         
  -3   3   9          9.43         10.16         2.78 o                         
  -2   3   9        181.48        181.67         3.15 o                         
  -1   3   9          5.54         10.97         3.00 o                         
   0   3   9         13.82         14.07         2.82 o                         
   1   3   9          9.87         10.04         2.84 o                         
   2   3   9          0.98          3.55         2.84 o                         
   3   3   9         80.81         85.97         2.91 o                         
   4   3   9         64.23         55.11         2.86 o                         
  -7   4   9        104.71         93.83         3.98 o                         
  -6   4   9         58.63         62.05         3.86 o                         
  -5   4   9          1.74          6.60         2.97 o                         
  -4   4   9          0.01          4.08         2.86 o                         
  -3   4   9         97.38        100.49         3.37 o                         
  -2   4   9        142.55        139.67         2.97 o                         
  -1   4   9         34.55         34.95         2.82 o                         
   0   4   9          6.67          6.43         2.97 o                         
   1   4   9          3.37          4.49         2.91 o                         
   2   4   9         19.20         19.80         2.84 o                         
   3   4   9          0.42          4.09         3.98 o                         
   4   4   9         15.75         17.85         3.01 o                         
  -6   5   9         18.84         15.24         3.84 o                         
  -5   5   9          0.03          4.49         2.85 o                         
  -4   5   9         99.58        112.29         5.13 o                         
  -3   5   9         30.02         35.38         2.95 o                         
  -2   5   9        341.47        353.98         8.68 o                         
  -1   5   9         50.42         57.81         2.91 o                         
   0   5   9        374.50        383.05        12.40 o                         
   1   5   9         66.60         65.88         3.25 o                         
   2   5   9        295.28        307.21         5.69 o                         
   3   5   9          0.70          6.25         3.12 o                         
   4   5   9         93.14         86.70         3.19 o                         
  -6   6   9         16.78         16.66         3.45 o                         
  -5   6   9          2.76          8.26         2.93 o                         
  -4   6   9        123.68        126.36         4.00 o                         
  -3   6   9        216.14        217.86         3.25 o                         
  -2   6   9         17.67         20.15         2.80 o                         
  -1   6   9        265.14        268.39         7.22 o                         
   0   6   9          1.53          3.86         3.87 o                         
   1   6   9        241.54        249.58         5.55 o                         
   2   6   9          2.22          5.96         3.09 o                         
   3   6   9         66.38         60.99         5.21 o                         
  -5   7   9          0.66          9.41         3.14 o                         
  -4   7   9         32.28         28.70         2.95 o                         
  -3   7   9         24.05         23.08         2.84 o                         
  -2   7   9         21.17         23.05         2.97 o                         
  -1   7   9          7.46         13.32         2.87 o                         
   0   7   9          0.34         -0.81         3.12 o                         
   1   7   9          3.23          4.08         3.29 o                         
   2   7   9         33.90         32.75         3.41 o                         
   3   7   9         78.35         69.39        11.32 o                         
  -4   8   9         18.24         10.70         2.99 o                         
  -3   8   9        106.97         93.78         3.39 o                         
  -2   8   9         14.59         19.38         2.89 o                         
  -1   8   9         43.67         45.03         2.89 o                         
   0   8   9          3.76          8.25         2.92 o                         
   1   8   9         23.40         22.36         3.47 o                         
   2   8   9          7.30          5.32         3.49 o                         
  -3   9   9         10.19          8.43         2.95 o                         
  -2   9   9        176.81        167.45         6.82 o                         
  -1   9   9          1.06          8.33         2.97 o                         
   0   9   9         83.87         82.36         3.24 o                         
  -6   0  10        104.29         94.19         5.02 o                         
  -4   0  10        245.61        229.30         6.57 o                         
  -2   0  10         36.58         52.13         8.16 o                         
   0   0  10        495.55        481.25        19.92 o                         
   2   0  10        150.80        155.78         6.57 o                         
  -6   1  10         29.13         32.19         3.06 o                         
  -5   1  10         32.68         33.61         2.79 o                         
  -4   1  10          2.20          2.61         2.72 o                         
  -3   1  10        148.35        146.78         4.71 o                         
  -2   1  10         64.41         68.30         3.27 o                         
  -1   1  10         77.00         79.74         4.03 o                         
   0   1  10          5.28          9.09         2.88 o                         
   1   1  10         13.76         15.37         2.86 o                         
   2   1  10         32.34         36.43         2.72 o                         
   3   1  10         84.21         83.01         2.82 o                         
  -6   2  10         16.04          9.59         3.03 o                         
  -5   2  10          0.00          0.60         2.79 o                         
  -4   2  10        210.54        189.20         7.38 o                         
  -3   2  10          5.27          3.16         2.90 o                         
  -2   2  10          4.40          4.91         2.93 o                         
  -1   2  10         12.59         16.65         3.01 o                         
   0   2  10          4.84          7.40         2.91 o                         
   1   2  10          9.69          9.97         2.88 o                         
   2   2  10          6.70          7.10         2.94 o                         
   3   2  10          1.50          9.32         2.88 o                         
  -6   3  10          1.77          4.04         3.25 o                         
  -5   3  10        317.18        283.60         4.36 o                         
  -4   3  10         80.77         78.43         2.97 o                         
  -3   3  10         88.45         85.03         2.99 o                         
  -2   3  10          3.35          7.74         2.96 o                         
  -1   3  10        203.38        204.93         6.14 o                         
   0   3  10         11.87         15.11         2.91 o                         
   1   3  10         58.59         56.29         2.98 o                         
   2   3  10          0.10          1.25         2.98 o                         
   3   3  10         98.06         97.72         3.17 o                         
  -5   4  10          7.54          9.72         3.14 o                         
  -4   4  10        244.14        241.66         7.33 o                         
  -3   4  10          0.55          4.81         2.96 o                         
  -2   4  10        207.63        207.58         5.17 o                         
  -1   4  10          1.03          6.01         3.18 o                         
   0   4  10         41.29         53.95         3.72 o                         
   1   4  10          0.74          6.39         2.97 o                         
   2   4  10         78.85         61.65         9.70 o                         
  -5   5  10         80.29         64.22         3.06 o                         
  -4   5  10         27.38         28.35         2.97 o                         
  -3   5  10          0.68          2.77         3.09 o                         
  -2   5  10         53.18         53.87         3.08 o                         
  -1   5  10         30.76         33.12         3.30 o                         
   0   5  10         23.88         21.31         4.29 o                         
   1   5  10         20.65         18.99         3.36 o                         
   2   5  10          5.47          5.20         3.10 o                         
  -4   6  10         25.90         22.55         3.34 o                         
  -3   6  10         16.78         14.39         3.07 o                         
  -2   6  10         70.22         53.24         3.26 o                         
  -1   6  10         30.27         32.68         2.93 o                         
   0   6  10         97.65         93.07         3.87 o                         
   1   6  10          0.19          6.05         3.56 o                         
  -3   7  10        289.97        253.12         5.16 o                         
  -2   7  10          4.47          4.85         2.94 o                         
  -1   7  10         75.29         75.64         3.13 o                         
   0   7  10         18.16         19.41         3.25 o                         
  -3   0  11          1.17          6.89         4.67 o                         
  -1   0  11          8.03         11.93         4.31 o                         
   1   0  11        248.74        251.75        13.31 o                         
  -4   1  11         55.57         46.01         4.42 o                         
  -3   1  11         32.62         31.17         4.18 o                         
  -2   1  11         40.18         34.56         3.56 o                         
  -1   1  11         29.91         26.69         4.22 o                         
   0   1  11        135.42        117.87         7.73 o                         
   1   1  11         68.75         65.72         3.52 o                         
  -4   2  11          0.00          3.80         3.27 o                         
  -3   2  11        232.11        217.38         5.67 o                         
  -2   2  11         21.54         14.45         3.80 o                         
  -1   2  11         40.02         33.67         4.56 o                         
   0   2  11         35.74         37.32         6.10 o                         
  -3   3  11          1.54         -0.88         3.03 o                         
  -2   3  11         26.95         16.74         3.26 o                         
  -1   3  11         54.74         53.54         3.52 o                         
   0   3  11          4.61          6.30         3.22 o                         
  -2   4  11         24.04         33.05         3.21 o                         
  -1   4  11         16.32         21.03         3.17 o                         
                                                                                
